# Supplementary material for: Site-specific N-glycosylation of HeLa cell glycoproteins
Source: Sci Rep. 2019 Oct 15;9:14822. doi: 10.1038/s41598-019-51428-x (PMC6794373; doi:10.1038/s41598-019-51428-x)
Supplement: Supplementary file 2 — Supplementary Table S-1 [file 41598_2019_51428_MOESM2_ESM.xlsx]

## Sheet: LEGEND
	Legends for the Human and Bovine proteins sheets
	Protein	Uniprot ID of the protein
	Description	Protein name
	|Log Prob|	logarithmic p-value of the peptide-spectrum matches
	Best |Log Prob|	logarithmic p-value of the best peptide-spectrum match
	Best score	Best Byonic Score
	Total Intensity	Total Intensity of the protein
	# of spectra	# of MS/MS spectra
	# of unique peptides	# of unique peptides
	# of mod peptides	# of modified peptides
	Coverage %	% sequence coverage
	# AA's in protein	# of amino acids in the protein
	Protein DB number	Protein database number

## Sheet: HUMAN_PROTEINS
Protein	Description	|Log Prob|	Best |Log Prob|	Best score	Total Intensity	# of spectra	# of unique peptides	# of mod peptides	Coverage %	# AA's in protein	Protein DB number
1433B_HUMAN	>sp|P31946|1433B_HUMAN 14-3-3 protein beta/alpha OS=Homo sapiens GN=YWHAB PE=1 SV=3	111.26	15.03	803.1	4.0269e+07	65	15	2	44.72	246	3075
1433E_HUMAN	>sp|P62258|1433E_HUMAN 14-3-3 protein epsilon OS=Homo sapiens GN=YWHAE PE=1 SV=1	111.85	15.45	952.7	78401876	71	17	3	61.57	255	2965
1433F_HUMAN	>sp|Q04917|1433F_HUMAN 14-3-3 protein eta OS=Homo sapiens GN=YWHAH PE=1 SV=4	46.45	11.2	635.7	2.72934e+06	10	7	2	31.3	246	2966
1433G_HUMAN	>sp|P61981|1433G_HUMAN 14-3-3 protein gamma OS=Homo sapiens GN=YWHAG PE=1 SV=2	138.47	16.14	939.5	6.76906e+07	95	18	2	53.44	247	2967
1433S_HUMAN	>sp|P31947|1433S_HUMAN 14-3-3 protein sigma OS=Homo sapiens GN=SFN PE=1 SV=1	77.06	20.8	1251.8	28146236	29	12	2	48.39	248	2968
1433T_HUMAN	>sp|P27348|1433T_HUMAN 14-3-3 protein theta OS=Homo sapiens GN=YWHAQ PE=1 SV=1	95.84	14.2	826.8	34442852	40	13	1	55.51	245	2969
1433Z_HUMAN	>sp|P63104|1433Z_HUMAN 14-3-3 protein zeta/delta OS=Homo sapiens GN=YWHAZ PE=1 SV=1	134.06	15.56	987.5	116589522	98	21	6	67.35	245	2970
1A34_HUMAN	>sp|P30453|1A34_HUMAN HLA class I histocompatibility antigen, A-34 alpha chain OS=Homo sapiens GN=HLA-A PE=1 SV=1	4.3	4.35	536	464212	2	1	0	3.01	365	3242
1A68_HUMAN	>sp|P01891|1A68_HUMAN HLA class I histocompatibility antigen, A-68 alpha chain OS=Homo sapiens GN=HLA-A PE=1 SV=4	49.41	9.25	543.3	2.85539e+06	12	9	1	35.07	365	3328
1B15_HUMAN	>sp|P30464|1B15_HUMAN HLA class I histocompatibility antigen, B-15 alpha chain OS=Homo sapiens GN=HLA-B PE=1 SV=2	13.21	7.84	455.2	1.26884e+06	5	3	0	12.15	362	3015
1B18_HUMAN	>sp|P30466|1B18_HUMAN HLA class I histocompatibility antigen, B-18 alpha chain OS=Homo sapiens GN=HLA-B PE=1 SV=1	3.15	3.22	264.7	45916	1	1	0	6.08	362	3122
1C12_HUMAN	>sp|P30508|1C12_HUMAN HLA class I histocompatibility antigen, Cw-12 alpha chain OS=Homo sapiens GN=HLA-C PE=1 SV=2	51.07	18.07	908.1	5170266	15	7	0	26.23	366	3334
2A5D_HUMAN	>sp|Q14738|2A5D_HUMAN Serine/threonine-protein phosphatase 2A 56 kDa regulatory subunit delta isoform OS=Homo sapiens GN=PPP2R5D PE=1 SV=1	12.17	11.29	649.3	727376	4	3	1	6.64	602	3076
2AAA_HUMAN	>sp|P30153|2AAA_HUMAN Serine/threonine-protein phosphatase 2A 65 kDa regulatory subunit A alpha isoform OS=Homo sapiens GN=PPP2R1A PE=1 SV=4	113.49	12.65	719.3	8690987	68	18	1	37.69	589	3024
2AAB_HUMAN	>sp|P30154|2AAB_HUMAN Serine/threonine-protein phosphatase 2A 65 kDa regulatory subunit A beta isoform OS=Homo sapiens GN=PPP2R1B PE=1 SV=3	9.93	9.96	396.7	683784	3	2	0	6.99	601	3143
2ABA_HUMAN	>sp|P63151|2ABA_HUMAN Serine/threonine-protein phosphatase 2A 55 kDa regulatory subunit B alpha isoform OS=Homo sapiens GN=PPP2R2A PE=1 SV=1	22.42	8.7	495.2	1008114	9	5	0	21.48	447	3077
3HIDH_HUMAN	>sp|P31937|3HIDH_HUMAN 3-hydroxyisobutyrate dehydrogenase, mitochondrial OS=Homo sapiens GN=HIBADH PE=1 SV=2	20.82	14.62	793.9	811874	3	3	0	15.48	336	3375
4EBP1_HUMAN	>sp|Q13541|4EBP1_HUMAN Eukaryotic translation initiation factor 4E-binding protein 1 OS=Homo sapiens GN=EIF4EBP1 PE=1 SV=3	8.28	7.67	438.2	3093568	6	4	0	30.51	118	3299
4F2_HUMAN	>sp|P08195|4F2_HUMAN 4F2 cell-surface antigen heavy chain OS=Homo sapiens GN=SLC3A2 PE=1 SV=3	157.25	15.2	801.6	2.7017e+07	54	23	0	42.7	630	3029
5NT3A_HUMAN	>sp|Q9H0P0|5NT3A_HUMAN Cytosolic 5'-nucleotidase 3A OS=Homo sapiens GN=NT5C3A PE=1 SV=3	3.13	3.2	284.7	128026	1	1	0	4.76	336	3037
5NTC_HUMAN	>sp|P49902|5NTC_HUMAN Cytosolic purine 5'-nucleotidase OS=Homo sapiens GN=NT5C2 PE=1 SV=1	6.27	3.3	229.3	224447	3	3	0	9.8	561	3038
6PGD_HUMAN	>sp|P52209|6PGD_HUMAN 6-phosphogluconate dehydrogenase, decarboxylating OS=Homo sapiens GN=PGD PE=1 SV=3	136.94	17.62	939.5	20815076	55	21	0	61.49	483	3345
6PGL_HUMAN	>sp|O95336|6PGL_HUMAN 6-phosphogluconolactonase OS=Homo sapiens GN=PGLS PE=1 SV=2	31.54	13.64	676.8	4222484	13	6	1	36.82	258	2975
A2AP_HUMAN	>sp|P08697|A2AP_HUMAN Alpha-2-antiplasmin OS=Homo sapiens GN=SERPINF2 PE=1 SV=3	14.01	13.99	783.7	1.38707e+06	3	2	0	3.87	491	3255
A2MG_HUMAN	>sp|P01023|A2MG_HUMAN Alpha-2-macroglobulin OS=Homo sapiens GN=A2M PE=1 SV=3	8.84	6.77	489.4	3.96147e+06	8	6	0	3.12	1474	3256
AAAT_HUMAN	>sp|Q15758|AAAT_HUMAN Neutral amino acid transporter B(0) OS=Homo sapiens GN=SLC1A5 PE=1 SV=2	41.2	11.14	623.6	7.51558e+06	13	8	0	21.63	541	3261
AACS_HUMAN	>sp|Q86V21|AACS_HUMAN Acetoacetyl-CoA synthetase OS=Homo sapiens GN=AACS PE=1 SV=1	7.14	4.85	303.9	3.38083e+06	5	4	0	10.27	672	3302
AAPK1_HUMAN	>sp|Q13131|AAPK1_HUMAN 5'-AMP-activated protein kinase catalytic subunit alpha-1 OS=Homo sapiens GN=PRKAA1 PE=1 SV=4	7.05	7.14	371.4	238692	2	2	0	5.19	559	3220
AASD1_HUMAN	>sp|Q9BTE6|AASD1_HUMAN Alanyl-tRNA editing protein Aarsd1 OS=Homo sapiens GN=AARSD1 PE=1 SV=2	6.76	6.8	334.1	281226	2	2	0	6.8	412	3044
AATC_HUMAN	>sp|P17174|AATC_HUMAN Aspartate aminotransferase, cytoplasmic OS=Homo sapiens GN=GOT1 PE=1 SV=3	47.68	10.81	627.8	4.7482e+06	13	10	0	35.11	413	3353
AATF_HUMAN	>sp|Q9NY61|AATF_HUMAN Protein AATF OS=Homo sapiens GN=AATF PE=1 SV=1	3.78	3.88	351.8	248678	2	1	0	2.5	560	3222
AATM_HUMAN	>sp|P00505|AATM_HUMAN Aspartate aminotransferase, mitochondrial OS=Homo sapiens GN=GOT2 PE=1 SV=3	91	13.37	725.2	27927550	33	19	0	54.88	430	3354
ABCB7_HUMAN	>sp|O75027|ABCB7_HUMAN ATP-binding cassette sub-family B member 7, mitochondrial OS=Homo sapiens GN=ABCB7 PE=1 SV=2	9.27	9.41	454.7	67459.2	2	2	0	4.12	752	3363
ABCD3_HUMAN	>sp|P28288|ABCD3_HUMAN ATP-binding cassette sub-family D member 3 OS=Homo sapiens GN=ABCD3 PE=1 SV=1	22.39	10.61	582	785581	8	5	0	11.99	659	3154
ABCE1_HUMAN	>sp|P61221|ABCE1_HUMAN ATP-binding cassette sub-family E member 1 OS=Homo sapiens GN=ABCE1 PE=1 SV=1	26.69	7.78	463.6	2449723	14	10	1	17.7	599	3225
ABCF1_HUMAN	>sp|Q8NE71|ABCF1_HUMAN ATP-binding cassette sub-family F member 1 OS=Homo sapiens GN=ABCF1 PE=1 SV=2	54.35	10.99	644.3	887789	12	7	0	15.86	845	3277
ABCF2_HUMAN	>sp|Q9UG63|ABCF2_HUMAN ATP-binding cassette sub-family F member 2 OS=Homo sapiens GN=ABCF2 PE=1 SV=2	9.71	6.24	520.6	4815656	7	4	0	6.9	623	3313
ABCF3_HUMAN	>sp|Q9NUQ8|ABCF3_HUMAN ATP-binding cassette sub-family F member 3 OS=Homo sapiens GN=ABCF3 PE=1 SV=2	3.2	2.89	262.2	155580	2	2	0	6.63	709	3278
ABHDA_HUMAN	>sp|Q9NUJ1|ABHDA_HUMAN Mycophenolic acid acyl-glucuronide esterase, mitochondrial OS=Homo sapiens GN=ABHD10 PE=1 SV=1	12.94	6.82	376.4	89156.4	3	2	0	11.76	306	3047
ABHEB_HUMAN	>sp|Q96IU4|ABHEB_HUMAN Protein ABHD14B OS=Homo sapiens GN=ABHD14B PE=1 SV=1	9.78	5.03	268.5	720515	4	4	0	23.33	210	2980
ABI1_HUMAN	>sp|Q8IZP0|ABI1_HUMAN Abl interactor 1 OS=Homo sapiens GN=ABI1 PE=1 SV=4	2.64	2.06	218.1	2.48721e+06	6	5	0	8.66	508	3284
ABRX2_HUMAN	>sp|Q15018|ABRX2_HUMAN BRISC complex subunit Abraxas 2 OS=Homo sapiens GN=ABRAXAS2 PE=1 SV=2	2.71	1.56	192.3	62012.3	2	2	0	5.78	415	3319
ACACA_HUMAN	>sp|Q13085|ACACA_HUMAN Acetyl-CoA carboxylase 1 OS=Homo sapiens GN=ACACA PE=1 SV=2	24.14	11.03	631	1.11591e+06	13	9	0	5.37	2346	2985
ACAD9_HUMAN	>sp|Q9H845|ACAD9_HUMAN Acyl-CoA dehydrogenase family member 9, mitochondrial OS=Homo sapiens GN=ACAD9 PE=1 SV=1	16.87	7.25	519.6	2.97191e+06	5	5	0	10.63	621	3185
ACADM_HUMAN	>sp|P11310|ACADM_HUMAN Medium-chain specific acyl-CoA dehydrogenase, mitochondrial OS=Homo sapiens GN=ACADM PE=1 SV=1	17.37	9.93	516.7	241575	5	3	1	13.3	421	3399
ACADV_HUMAN	>sp|P49748|ACADV_HUMAN Very long-chain specific acyl-CoA dehydrogenase, mitochondrial OS=Homo sapiens GN=ACADVL PE=1 SV=1	99.34	15.72	827.7	1.32166e+07	33	20	1	40.76	655	3187
ACAP2_HUMAN	>sp|Q15057|ACAP2_HUMAN Arf-GAP with coiled-coil, ANK repeat and PH domain-containing protein 2 OS=Homo sapiens GN=ACAP2 PE=1 SV=3	2.2	1.9	236.8	110434	2	2	0	4.37	778	2987
ACBP_HUMAN	>sp|P07108|ACBP_HUMAN Acyl-CoA-binding protein OS=Homo sapiens GN=DBI PE=1 SV=2	8.28	7.39	425.9	2.62762e+06	3	2	0	41.38	87	3231
ACINU_HUMAN	>sp|Q9UKV3|ACINU_HUMAN Apoptotic chromatin condensation inducer in the nucleus OS=Homo sapiens GN=ACIN1 PE=1 SV=2	43.42	11.58	614.9	3.56683e+06	9	9	0	12.01	1341	3161
ACL6A_HUMAN	>sp|O96019|ACL6A_HUMAN Actin-like protein 6A OS=Homo sapiens GN=ACTL6A PE=1 SV=1	13.18	9.05	528.7	1.42549e+06	7	3	0	10.72	429	3293
ACLY_HUMAN	>sp|P53396|ACLY_HUMAN ATP-citrate synthase OS=Homo sapiens GN=ACLY PE=1 SV=3	132.24	10.99	638.9	1.27432e+07	43	27	0	28.43	1101	3401
ACOC_HUMAN	>sp|P21399|ACOC_HUMAN Cytoplasmic aconitate hydratase OS=Homo sapiens GN=ACO1 PE=1 SV=3	21.84	9.98	381.6	5.32862e+06	9	8	0	15.52	889	3752
ACON_HUMAN	>sp|Q99798|ACON_HUMAN Aconitate hydratase, mitochondrial OS=Homo sapiens GN=ACO2 PE=1 SV=2	29.18	5.8	450.2	2330494	9	8	0	15.64	780	3754
ACOT2_HUMAN	>sp|P49753|ACOT2_HUMAN Acyl-coenzyme A thioesterase 2, mitochondrial OS=Homo sapiens GN=ACOT2 PE=1 SV=6	5.93	5.89	239.4	479948	2	2	0	6.42	483	3407
ACOT9_HUMAN	>sp|Q9Y305|ACOT9_HUMAN Acyl-coenzyme A thioesterase 9, mitochondrial OS=Homo sapiens GN=ACOT9 PE=1 SV=2	18.56	6.22	476.8	1.88813e+06	9	5	0	14.81	439	3409
ACOX1_HUMAN	>sp|Q15067|ACOX1_HUMAN Peroxisomal acyl-coenzyme A oxidase 1 OS=Homo sapiens GN=ACOX1 PE=1 SV=3	8.31	6.65	360.3	552752	2	2	0	5.76	660	3167
ACPH_HUMAN	>sp|P13798|ACPH_HUMAN Acylamino-acid-releasing enzyme OS=Homo sapiens GN=APEH PE=1 SV=4	7.59	3.84	230.1	1.36729e+06	4	4	0	9.56	732	3722
ACPM_HUMAN	>sp|O14561|ACPM_HUMAN Acyl carrier protein, mitochondrial OS=Homo sapiens GN=NDUFAB1 PE=1 SV=3	8.29	7.25	475.2	1.14863e+06	6	3	0	18.59	156	3169
ACTB_HUMAN	>sp|P60709|ACTB_HUMAN Actin, cytoplasmic 1 OS=Homo sapiens GN=ACTB PE=1 SV=1	408.57	18.72	1029.7	1.02418e+09	429	52	17	81.07	375	3096
ACTC_HUMAN	>sp|P68032|ACTC_HUMAN Actin, alpha cardiac muscle 1 OS=Homo sapiens GN=ACTC1 PE=1 SV=1	14.08	6.97	538.4	139934112	22	2	1	4.24	377	3097
ACTG_HUMAN	>sp|P63261|ACTG_HUMAN Actin, cytoplasmic 2 OS=Homo sapiens GN=ACTG1 PE=1 SV=1	27.66	13.92	927.4	3.99069e+07	30	3	2	4.53	375	3062
ACTN1_HUMAN	>sp|P12814|ACTN1_HUMAN Alpha-actinin-1 OS=Homo sapiens GN=ACTN1 PE=1 SV=2	74.63	9.99	581.4	1.02959e+07	25	20	0	36.32	892	2998
ACTN4_HUMAN	>sp|O43707|ACTN4_HUMAN Alpha-actinin-4 OS=Homo sapiens GN=ACTN4 PE=1 SV=2	221.01	18.51	944.2	44060192	75	39	3	56.2	911	3099
ACTS_HUMAN	>sp|P68133|ACTS_HUMAN Actin, alpha skeletal muscle OS=Homo sapiens GN=ACTA1 PE=1 SV=1	19.8	8.46	511.1	128936583	28	4	2	9.81	377	3505
ACTZ_HUMAN	>sp|P61163|ACTZ_HUMAN Alpha-centractin OS=Homo sapiens GN=ACTR1A PE=1 SV=1	14.76	8.53	459.1	2501238	5	5	1	14.89	376	3001
ACSA_HUMAN	>sp|Q9NR19|ACSA_HUMAN Acetyl-coenzyme A synthetase, cytoplasmic OS=Homo sapiens GN=ACSS2 PE=1 SV=1	10.36	8.5	366.7	240398	2	2	0	6.7	701	2997
ACSL3_HUMAN	>sp|O95573|ACSL3_HUMAN Long-chain-fatty-acid--CoA ligase 3 OS=Homo sapiens GN=ACSL3 PE=1 SV=3	13.41	6.6	426.2	416325	6	5	0	10.83	720	3094
ACSL4_HUMAN	>sp|O60488|ACSL4_HUMAN Long-chain-fatty-acid--CoA ligase 4 OS=Homo sapiens GN=ACSL4 PE=1 SV=2	31.63	6.89	423.9	993412	10	8	0	21.94	711	3651
ADAM9_HUMAN	>sp|Q13443|ADAM9_HUMAN Disintegrin and metalloproteinase domain-containing protein 9 OS=Homo sapiens GN=ADAM9 PE=1 SV=1	6.36	6.03	291.2	1.83002e+06	3	3	0	5.37	819	3662
ADAS_HUMAN	>sp|O00116|ADAS_HUMAN Alkyldihydroxyacetonephosphate synthase, peroxisomal OS=Homo sapiens GN=AGPS PE=1 SV=1	26.17	7.61	427	1.79378e+06	8	7	0	15.35	658	3732
ADHX_HUMAN	>sp|P11766|ADHX_HUMAN Alcohol dehydrogenase class-3 OS=Homo sapiens GN=ADH5 PE=1 SV=4	32.45	11.99	659.8	1.86933e+06	7	7	0	21.93	374	3103
ADK_HUMAN	>sp|P55263|ADK_HUMAN Adenosine kinase OS=Homo sapiens GN=ADK PE=1 SV=2	49.73	11.35	638.1	2144660	11	6	0	31.77	362	3011
ADNP_HUMAN	>sp|Q9H2P0|ADNP_HUMAN Activity-dependent neuroprotector homeobox protein OS=Homo sapiens GN=ADNP PE=1 SV=1	8.24	5.13	304.1	498954	9	4	0	5.35	1102	3516
ADPGK_HUMAN	>sp|Q9BRR6|ADPGK_HUMAN ADP-dependent glucokinase OS=Homo sapiens GN=ADPGK PE=1 SV=1	10.34	7.77	452.5	1917778	5	3	0	9.26	497	3192
ADRM1_HUMAN	>sp|Q16186|ADRM1_HUMAN Proteasomal ubiquitin receptor ADRM1 OS=Homo sapiens GN=ADRM1 PE=1 SV=2	20.44	8.61	588	721884	8	6	0	47.67	407	3739
ADRO_HUMAN	>sp|P22570|ADRO_HUMAN NADPH:adrenodoxin oxidoreductase, mitochondrial OS=Homo sapiens GN=FDXR PE=1 SV=3	4.94	5.04	289.4	65984	1	1	0	4.48	491	3106
ADT2_HUMAN	>sp|P05141|ADT2_HUMAN ADP/ATP translocase 2 OS=Homo sapiens GN=SLC25A5 PE=1 SV=7	38.44	12.99	709	1.0545e+07	13	6	1	12.42	298	3620
ADT3_HUMAN	>sp|P12236|ADT3_HUMAN ADP/ATP translocase 3 OS=Homo sapiens GN=SLC25A6 PE=1 SV=4	88.95	17.45	856.3	7.14229e+07	72	21	3	56.04	298	3693
AFG32_HUMAN	>sp|Q9Y4W6|AFG32_HUMAN AFG3-like protein 2 OS=Homo sapiens GN=AFG3L2 PE=1 SV=2	21.93	13.58	703.1	814618	8	6	1	11.79	797	3525
AGFG1_HUMAN	>sp|P52594|AGFG1_HUMAN Arf-GAP domain and FG repeat-containing protein 1 OS=Homo sapiens GN=AGFG1 PE=1 SV=2	2.8	1.64	147.9	139330	2	2	0	9.07	562	3200
AHNK_HUMAN	>sp|Q09666|AHNK_HUMAN Neuroblast differentiation-associated protein AHNAK OS=Homo sapiens GN=AHNAK PE=1 SV=2	476.88	15.91	800.4	92414460	165	89	1	25.84	5890	3707
AHSA1_HUMAN	>sp|O95433|AHSA1_HUMAN Activator of 90 kDa heat shock protein ATPase homolog 1 OS=Homo sapiens GN=AHSA1 PE=1 SV=1	42.01	20.99	1091.8	9238190	16	7	0	29.29	338	3709
AIFM1_HUMAN	>sp|O95831|AIFM1_HUMAN Apoptosis-inducing factor 1, mitochondrial OS=Homo sapiens GN=AIFM1 PE=1 SV=1	35.41	12.99	739.1	3.16121e+06	10	9	0	15.99	613	3637
AIMP1_HUMAN	>sp|Q12904|AIMP1_HUMAN Aminoacyl tRNA synthase complex-interacting multifunctional protein 1 OS=Homo sapiens GN=AIMP1 PE=1 SV=2	15.85	6.45	496.9	887232	4	4	1	16.35	312	3746
AIMP2_HUMAN	>sp|Q13155|AIMP2_HUMAN Aminoacyl tRNA synthase complex-interacting multifunctional protein 2 OS=Homo sapiens GN=AIMP2 PE=1 SV=2	39.28	12.58	689.9	1.15482e+06	9	5	0	31.56	320	3778
AK1A1_HUMAN	>sp|P14550|AK1A1_HUMAN Alcohol dehydrogenase [NADP(+)] OS=Homo sapiens GN=AKR1A1 PE=1 SV=3	18.41	5.25	436.6	4445344	9	6	0	20.92	325	3782
AK1C3_HUMAN	>sp|P42330|AK1C3_HUMAN Aldo-keto reductase family 1 member C3 OS=Homo sapiens GN=AKR1C3 PE=1 SV=4	80.4	13.14	737.2	1.4108e+07	27	13	0	64.4	323	3784
AK1D1_HUMAN	>sp|P51857|AK1D1_HUMAN 3-oxo-5-beta-steroid 4-dehydrogenase OS=Homo sapiens GN=AKR1D1 PE=1 SV=1	3.2	3.25	300.1	1716344	2	1	0	2.76	326	3551
AKAP8_HUMAN	>sp|O43823|AKAP8_HUMAN A-kinase anchor protein 8 OS=Homo sapiens GN=AKAP8 PE=1 SV=1	8.97	8.76	491.9	486110	20	2	0	3.47	692	3787
AKP8L_HUMAN	>sp|Q9ULX6|AKP8L_HUMAN A-kinase anchor protein 8-like OS=Homo sapiens GN=AKAP8L PE=1 SV=3	5.29	5.42	315.9	26092	1	1	0	1.55	646	3750
AL1B1_HUMAN	>sp|P30837|AL1B1_HUMAN Aldehyde dehydrogenase X, mitochondrial OS=Homo sapiens GN=ALDH1B1 PE=1 SV=3	12.53	8.39	396.9	813508	4	4	1	10.83	517	3422
AL3A1_HUMAN	>sp|P30838|AL3A1_HUMAN Aldehyde dehydrogenase, dimeric NADP-preferring OS=Homo sapiens GN=ALDH3A1 PE=1 SV=3	9.62	9.65	470.2	119830	4	1	0	5.08	453	3423
AL3A2_HUMAN	>sp|P51648|AL3A2_HUMAN Fatty aldehyde dehydrogenase OS=Homo sapiens GN=ALDH3A2 PE=1 SV=1	8.01	7.65	289.3	327749	5	2	0	7.01	485	3424
AL3B1_HUMAN	>sp|P43353|AL3B1_HUMAN Aldehyde dehydrogenase family 3 member B1 OS=Homo sapiens GN=ALDH3B1 PE=1 SV=1	3.54	3.51	241.5	692500	4	3	0	5.13	468	3464
AL7A1_HUMAN	>sp|P49419|AL7A1_HUMAN Alpha-aminoadipic semialdehyde dehydrogenase OS=Homo sapiens GN=ALDH7A1 PE=1 SV=5	51	9.76	582	6215094	17	12	1	41	539	3425
AL9A1_HUMAN	>sp|P49189|AL9A1_HUMAN 4-trimethylaminobutyraldehyde dehydrogenase OS=Homo sapiens GN=ALDH9A1 PE=1 SV=3	52.7	9.14	547.3	5.38377e+06	18	10	0	28.14	494	3427
ALBU_HUMAN	>sp|P02768|ALBU_HUMAN Serum albumin OS=Homo sapiens GN=ALB PE=1 SV=2	27.18	12.99	713.7	11496082	20	7	1	11.49	609	3562
ALDOA_HUMAN	>sp|P04075|ALDOA_HUMAN Fructose-bisphosphate aldolase A OS=Homo sapiens GN=ALDOA PE=1 SV=2	221.96	22.23	1218.6	164422448	140	28	4	84.07	364	3428
ALDOC_HUMAN	>sp|P09972|ALDOC_HUMAN Fructose-bisphosphate aldolase C OS=Homo sapiens GN=ALDOC PE=1 SV=2	5.42	5.26	575.2	1.01938e+06	5	4	0	10.71	364	3429
ALDR_HUMAN	>sp|P15121|ALDR_HUMAN Aldose reductase OS=Homo sapiens GN=AKR1B1 PE=1 SV=3	68.25	15.06	791.1	2.4676e+07	56	14	0	56.33	316	3430
ALG1_HUMAN	>sp|Q9BT22|ALG1_HUMAN Chitobiosyldiphosphodolichol beta-mannosyltransferase OS=Homo sapiens GN=ALG1 PE=1 SV=2	7.33	5.98	323.1	286160	3	3	0	9.05	464	3434
ALG5_HUMAN	>sp|Q9Y673|ALG5_HUMAN Dolichyl-phosphate beta-glucosyltransferase OS=Homo sapiens GN=ALG5 PE=1 SV=1	5.31	4.65	281.7	394203	2	2	0	7.72	324	3435
AMBP_HUMAN	>sp|P02760|AMBP_HUMAN Protein AMBP OS=Homo sapiens GN=AMBP PE=1 SV=1	3.99	4	409.9	1957896	4	1	0	1.99	352	3681
AMPB_HUMAN	>sp|Q9H4A4|AMPB_HUMAN Aminopeptidase B OS=Homo sapiens GN=RNPEP PE=1 SV=2	28.88	8.4	575.3	2.41584e+06	10	5	0	11.23	650	3932
AMPD2_HUMAN	>sp|Q01433|AMPD2_HUMAN AMP deaminase 2 OS=Homo sapiens GN=AMPD2 PE=1 SV=2	5.16	5.1	228.1	1.27208e+06	4	2	0	5.12	879	3533
AMPL_HUMAN	>sp|P28838|AMPL_HUMAN Cytosol aminopeptidase OS=Homo sapiens GN=LAP3 PE=1 SV=3	9.69	6.6	314.6	173389	3	2	0	6.36	519	3475
AMY1_HUMAN	>sp|P04745|AMY1_HUMAN Alpha-amylase 1 OS=Homo sapiens GN=AMY1A PE=1 SV=2	3.78	2.4	260.5	3.61099e+06	5	5	1	12.72	511	3890
AN32A_HUMAN	>sp|P39687|AN32A_HUMAN Acidic leucine-rich nuclear phosphoprotein 32 family member A OS=Homo sapiens GN=ANP32A PE=1 SV=1	70.84	17.42	876.9	34903408	69	9	1	44.18	249	4057
AN32B_HUMAN	>sp|Q92688|AN32B_HUMAN Acidic leucine-rich nuclear phosphoprotein 32 family member B OS=Homo sapiens GN=ANP32B PE=1 SV=1	15.14	5.48	438.2	1.58168e+07	17	5	1	17.93	251	3573
AN32E_HUMAN	>sp|Q9BTT0|AN32E_HUMAN Acidic leucine-rich nuclear phosphoprotein 32 family member E OS=Homo sapiens GN=ANP32E PE=1 SV=1	55.85	13.92	755	4.20388e+06	22	6	0	45.9	268	3574
ANKH1_HUMAN	>sp|Q8IWZ3|ANKH1_HUMAN Ankyrin repeat and KH domain-containing protein 1 OS=Homo sapiens GN=ANKHD1 PE=1 SV=1	6.12	6.66	379.9	263434	2	2	0	0.83	2542	4063
ANM1_HUMAN	>sp|Q99873|ANM1_HUMAN Protein arginine N-methyltransferase 1 OS=Homo sapiens GN=PRMT1 PE=1 SV=2	42.61	9.85	637.3	6869446	12	9	0	32.41	361	3981
ANM3_HUMAN	>sp|O60678|ANM3_HUMAN Protein arginine N-methyltransferase 3 OS=Homo sapiens GN=PRMT3 PE=1 SV=3	4.54	3.68	289.2	418734	2	2	0	6.78	531	3539
ANM5_HUMAN	>sp|O14744|ANM5_HUMAN Protein arginine N-methyltransferase 5 OS=Homo sapiens GN=PRMT5 PE=1 SV=4	42.29	13.54	682.3	1.61356e+06	15	8	0	22.92	637	3982
ANT3_HUMAN	>sp|P01008|ANT3_HUMAN Antithrombin-III OS=Homo sapiens GN=SERPINC1 PE=1 SV=1	10.15	6.87	462.9	1325084	4	3	1	8.41	464	3441
ANX11_HUMAN	>sp|P50995|ANX11_HUMAN Annexin A11 OS=Homo sapiens GN=ANXA11 PE=1 SV=1	7.83	6.91	445.1	2.08092e+06	6	5	0	10.5	505	4040
ANXA1_HUMAN	>sp|P04083|ANXA1_HUMAN Annexin A1 OS=Homo sapiens GN=ANXA1 PE=1 SV=2	201.69	16.92	935.4	6.26711e+07	71	27	2	67.34	346	4042
ANXA2_HUMAN	>sp|P07355|ANXA2_HUMAN Annexin A2 OS=Homo sapiens GN=ANXA2 PE=1 SV=2	220.1	15.92	921.5	180883517	157	39	3	76.7	339	4079
ANXA3_HUMAN	>sp|P12429|ANXA3_HUMAN Annexin A3 OS=Homo sapiens GN=ANXA3 PE=1 SV=3	43.52	12.99	728	1.33509e+07	17	12	0	36.22	323	4080
ANXA4_HUMAN	>sp|P09525|ANXA4_HUMAN Annexin A4 OS=Homo sapiens GN=ANXA4 PE=1 SV=4	18.3	7.81	371.5	415608	7	4	0	20.06	319	3588
ANXA5_HUMAN	>sp|P08758|ANXA5_HUMAN Annexin A5 OS=Homo sapiens GN=ANXA5 PE=1 SV=2	132.18	16.92	987.9	2.95818e+07	55	20	2	60	320	3589
ANXA6_HUMAN	>sp|P08133|ANXA6_HUMAN Annexin A6 OS=Homo sapiens GN=ANXA6 PE=1 SV=3	44.79	11.14	630.4	4.23978e+06	17	12	0	23.18	673	3590
ANXA7_HUMAN	>sp|P20073|ANXA7_HUMAN Annexin A7 OS=Homo sapiens GN=ANXA7 PE=1 SV=3	28.63	8.53	516.3	5.14044e+06	15	11	0	23.36	488	3498
AP1B1_HUMAN	>sp|Q10567|AP1B1_HUMAN AP-1 complex subunit beta-1 OS=Homo sapiens GN=AP1B1 PE=1 SV=2	17.41	8.63	432.1	896467	12	6	1	12.22	949	3595
AP1G1_HUMAN	>sp|O43747|AP1G1_HUMAN AP-1 complex subunit gamma-1 OS=Homo sapiens GN=AP1G1 PE=1 SV=5	20.3	6.83	356.3	829916	4	4	0	10.83	822	4044
AP1M1_HUMAN	>sp|Q9BXS5|AP1M1_HUMAN AP-1 complex subunit mu-1 OS=Homo sapiens GN=AP1M1 PE=1 SV=3	5.49	2.58	273.6	1.65385e+06	3	3	0	9.22	423	3443
AP1S1_HUMAN	>sp|P61966|AP1S1_HUMAN AP-1 complex subunit sigma-1A OS=Homo sapiens GN=AP1S1 PE=1 SV=1	7.46	7.25	479.5	1.1078e+06	2	2	0	15.82	158	3995
AP2A1_HUMAN	>sp|O95782|AP2A1_HUMAN AP-2 complex subunit alpha-1 OS=Homo sapiens GN=AP2A1 PE=1 SV=3	37.82	9.07	437.9	7680456	12	9	0	17.71	977	3996
AP2A2_HUMAN	>sp|O94973|AP2A2_HUMAN AP-2 complex subunit alpha-2 OS=Homo sapiens GN=AP2A2 PE=1 SV=2	5.39	5.56	266.8	291670	2	2	0	3.3	939	3445
AP2B1_HUMAN	>sp|P63010|AP2B1_HUMAN AP-2 complex subunit beta OS=Homo sapiens GN=AP2B1 PE=1 SV=1	80.31	11.45	604.4	7258752	40	21	5	26.89	937	4083
AP2M1_HUMAN	>sp|Q96CW1|AP2M1_HUMAN AP-2 complex subunit mu OS=Homo sapiens GN=AP2M1 PE=1 SV=2	3.01	1.24	206	2.08723e+06	5	5	0	12.87	435	4084
AP2S1_HUMAN	>sp|P53680|AP2S1_HUMAN AP-2 complex subunit sigma OS=Homo sapiens GN=AP2S1 PE=1 SV=2	2.28	1.46	209	240591	2	2	0	16.9	142	3954
AP3D1_HUMAN	>sp|O14617|AP3D1_HUMAN AP-3 complex subunit delta-1 OS=Homo sapiens GN=AP3D1 PE=1 SV=1	7.12	4.27	261.1	488129	3	3	0	3.64	1153	3905
AP3M1_HUMAN	>sp|Q9Y2T2|AP3M1_HUMAN AP-3 complex subunit mu-1 OS=Homo sapiens GN=AP3M1 PE=1 SV=1	5.62	5.67	245	66859.8	3	2	1	6.46	418	3598
APC1_HUMAN	>sp|Q9H1A4|APC1_HUMAN Anaphase-promoting complex subunit 1 OS=Homo sapiens GN=ANAPC1 PE=1 SV=1	5.29	5.68	236.6	182790	2	2	0	1.29	1944	4293
APEX1_HUMAN	>sp|P27695|APEX1_HUMAN DNA-(apurinic or apyrimidinic site) lyase OS=Homo sapiens GN=APEX1 PE=1 SV=2	98.68	14.92	834.7	22769195	37	14	1	55.03	318	4002
API5_HUMAN	>sp|Q9BZZ5|API5_HUMAN Apoptosis inhibitor 5 OS=Homo sapiens GN=API5 PE=1 SV=3	24.51	10.1	529.6	2.57453e+06	7	4	0	11.83	524	4296
APMAP_HUMAN	>sp|Q9HDC9|APMAP_HUMAN Adipocyte plasma membrane-associated protein OS=Homo sapiens GN=APMAP PE=1 SV=2	6.82	4.4	277.4	758460	5	3	0	9.37	416	3796
APOA1_HUMAN	>sp|P02647|APOA1_HUMAN Apolipoprotein A-I OS=Homo sapiens GN=APOA1 PE=1 SV=1	14.33	14.37	787	695460	2	1	0	5.99	267	4299
APOE_HUMAN	>sp|P02649|APOE_HUMAN Apolipoprotein E OS=Homo sapiens GN=APOE PE=1 SV=1	3.02	1.31	314.9	1509788	4	4	0	13.88	317	4089
APOL2_HUMAN	>sp|Q9BQE5|APOL2_HUMAN Apolipoprotein L2 OS=Homo sapiens GN=APOL2 PE=1 SV=1	9.36	9.43	415.2	84112	1	1	0	7.12	337	3604
APT_HUMAN	>sp|P07741|APT_HUMAN Adenine phosphoribosyltransferase OS=Homo sapiens GN=APRT PE=1 SV=2	50.06	14.43	715.1	6514828	22	8	0	68.89	180	3914
AR6P1_HUMAN	>sp|Q15041|AR6P1_HUMAN ADP-ribosylation factor-like protein 6-interacting protein 1 OS=Homo sapiens GN=ARL6IP1 PE=1 SV=2	16.53	16.42	821.8	391114	9	1	0	13.79	203	3963
ARC1B_HUMAN	>sp|O15143|ARC1B_HUMAN Actin-related protein 2/3 complex subunit 1B OS=Homo sapiens GN=ARPC1B PE=1 SV=3	9.15	4.86	347.4	789186	5	3	0	12.1	372	3801
ARF1_HUMAN	>sp|P84077|ARF1_HUMAN ADP-ribosylation factor 1 OS=Homo sapiens GN=ARF1 PE=1 SV=2	69.14	15.34	846.1	1.37292e+07	25	11	2	61.88	181	3877
ARF3_HUMAN	>sp|P61204|ARF3_HUMAN ADP-ribosylation factor 3 OS=Homo sapiens GN=ARF3 PE=1 SV=2	11.44	11.46	581.9	119330	2	1	0	14.92	181	4266
ARF4_HUMAN	>sp|P18085|ARF4_HUMAN ADP-ribosylation factor 4 OS=Homo sapiens GN=ARF4 PE=1 SV=3	44.82	16.56	818.2	4004502	10	7	0	51.11	180	4099
ARF5_HUMAN	>sp|P84085|ARF5_HUMAN ADP-ribosylation factor 5 OS=Homo sapiens GN=ARF5 PE=1 SV=2	10.44	4.92	323.8	965158	3	3	0	20.56	180	3851
ARF6_HUMAN	>sp|P62330|ARF6_HUMAN ADP-ribosylation factor 6 OS=Homo sapiens GN=ARF6 PE=1 SV=2	9.3	7.2	310.6	66076.2	2	2	0	27.43	175	4267
ARFG1_HUMAN	>sp|Q8N6T3|ARFG1_HUMAN ADP-ribosylation factor GTPase-activating protein 1 OS=Homo sapiens GN=ARFGAP1 PE=1 SV=2	14.65	6.56	413.2	62881.7	3	3	0	11.82	406	4268
ARHG2_HUMAN	>sp|Q92974|ARHG2_HUMAN Rho guanine nucleotide exchange factor 2 OS=Homo sapiens GN=ARHGEF2 PE=1 SV=4	4.93	4.69	308.7	2713642	4	3	1	3.14	986	4009
ARHL2_HUMAN	>sp|Q9NX46|ARHL2_HUMAN Poly(ADP-ribose) glycohydrolase ARH3 OS=Homo sapiens GN=ADPRHL2 PE=1 SV=1	7.65	5.87	351.6	221326	4	2	0	11.02	363	3837
ARK72_HUMAN	>sp|O43488|ARK72_HUMAN Aflatoxin B1 aldehyde reductase member 2 OS=Homo sapiens GN=AKR7A2 PE=1 SV=3	11.9	8.36	494.1	852876	2	2	0	11.42	359	4344
ARL1_HUMAN	>sp|P40616|ARL1_HUMAN ADP-ribosylation factor-like protein 1 OS=Homo sapiens GN=ARL1 PE=1 SV=1	9.69	9.17	464.8	674042	6	2	0	16.57	181	4274
ARMT1_HUMAN	>sp|Q9H993|ARMT1_HUMAN Protein-glutamate O-methyltransferase OS=Homo sapiens GN=ARMT1 PE=1 SV=1	8.8	3.99	269.1	2.19308e+06	4	4	0	18.82	441	3863
ARP2_HUMAN	>sp|P61160|ARP2_HUMAN Actin-related protein 2 OS=Homo sapiens GN=ACTR2 PE=1 SV=1	21.01	5.36	457.6	3.04863e+06	7	7	1	20.05	394	3849
ARP3_HUMAN	>sp|P61158|ARP3_HUMAN Actin-related protein 3 OS=Homo sapiens GN=ACTR3 PE=1 SV=3	51.85	8.82	510	2.49906e+06	17	10	1	37.8	418	4352
ARP5_HUMAN	>sp|Q9H9F9|ARP5_HUMAN Actin-related protein 5 OS=Homo sapiens GN=ACTR5 PE=1 SV=2	2.58	2.7	174.8	44702	1	1	0	4.61	607	4186
ARP5L_HUMAN	>sp|Q9BPX5|ARP5L_HUMAN Actin-related protein 2/3 complex subunit 5-like protein OS=Homo sapiens GN=ARPC5L PE=1 SV=1	7.7	7.73	348	18330	1	1	0	17.65	153	4314
ARPC2_HUMAN	>sp|O15144|ARPC2_HUMAN Actin-related protein 2/3 complex subunit 2 OS=Homo sapiens GN=ARPC2 PE=1 SV=1	22.18	11.56	582.2	1523334	9	5	0	25	300	4187
ARPC3_HUMAN	>sp|O15145|ARPC3_HUMAN Actin-related protein 2/3 complex subunit 3 OS=Homo sapiens GN=ARPC3 PE=1 SV=3	14.26	10.1	446.5	3.05363e+06	5	3	0	25.84	178	4317
ARPC4_HUMAN	>sp|P59998|ARPC4_HUMAN Actin-related protein 2/3 complex subunit 4 OS=Homo sapiens GN=ARPC4 PE=1 SV=3	7.32	6.26	284.8	1.16751e+06	4	3	0	20.83	168	3868
ARPC5_HUMAN	>sp|O15511|ARPC5_HUMAN Actin-related protein 2/3 complex subunit 5 OS=Homo sapiens GN=ARPC5 PE=1 SV=3	4.37	3.77	168.6	69114	2	2	0	19.87	151	4188
ASCC2_HUMAN	>sp|Q9H1I8|ASCC2_HUMAN Activating signal cointegrator 1 complex subunit 2 OS=Homo sapiens GN=ASCC2 PE=1 SV=3	7.91	6.24	255.1	183084	2	2	0	5.81	757	4196
ASCC3_HUMAN	>sp|Q8N3C0|ASCC3_HUMAN Activating signal cointegrator 1 complex subunit 3 OS=Homo sapiens GN=ASCC3 PE=1 SV=3	2.01	2.13	198.7	192334	3	3	0	1.45	2202	4145
ASNA_HUMAN	>sp|O43681|ASNA_HUMAN ATPase ASNA1 OS=Homo sapiens GN=ASNA1 PE=1 SV=2	33.04	8.72	550.8	2.43228e+06	15	6	1	34.48	348	3871
ASNS_HUMAN	>sp|P08243|ASNS_HUMAN Asparagine synthetase [glutamine-hydrolyzing] OS=Homo sapiens GN=ASNS PE=1 SV=4	44.4	10.29	595.9	2377972	12	8	1	23.53	561	4328
ASPH_HUMAN	>sp|Q12797|ASPH_HUMAN Aspartyl/asparaginyl beta-hydroxylase OS=Homo sapiens GN=ASPH PE=1 SV=3	42.09	21.03	1124	1.62268e+06	17	8	1	20.32	758	4199
ASSY_HUMAN	>sp|P00966|ASSY_HUMAN Argininosuccinate synthase OS=Homo sapiens GN=ASS1 PE=1 SV=2	164.7	16.34	892.9	7.57306e+07	106	26	1	64.08	412	4106
AT1A1_HUMAN	>sp|P05023|AT1A1_HUMAN Sodium/potassium-transporting ATPase subunit alpha-1 OS=Homo sapiens GN=ATP1A1 PE=1 SV=1	90.32	12.52	669.8	7.68941e+06	24	18	2	21.7	1023	4202
AT1B1_HUMAN	>sp|P05026|AT1B1_HUMAN Sodium/potassium-transporting ATPase subunit beta-1 OS=Homo sapiens GN=ATP1B1 PE=1 SV=1	10.3	10.37	595.9	270138	1	1	0	5.28	303	4119
AT1B3_HUMAN	>sp|P54709|AT1B3_HUMAN Sodium/potassium-transporting ATPase subunit beta-3 OS=Homo sapiens GN=ATP1B3 PE=1 SV=1	14.76	5.84	386.2	999442	5	5	0	20.43	279	4334
AT2A2_HUMAN	>sp|P16615|AT2A2_HUMAN Sarcoplasmic/endoplasmic reticulum calcium ATPase 2 OS=Homo sapiens GN=ATP2A2 PE=1 SV=1	69.3	9.16	535.4	6.12084e+06	19	14	0	22.46	1042	4377
AT2B1_HUMAN	>sp|P20020|AT2B1_HUMAN Plasma membrane calcium-transporting ATPase 1 OS=Homo sapiens GN=ATP2B1 PE=1 SV=3	7.48	6.48	388.7	304970	4	3	0	3.9	1258	4286
AT5F1_HUMAN	>sp|P24539|AT5F1_HUMAN ATP synthase F(0) complex subunit B1, mitochondrial OS=Homo sapiens GN=ATP5F1 PE=1 SV=2	51.01	13.92	768	8.62647e+06	19	9	2	31.64	256	4336
ATAD1_HUMAN	>sp|Q8NBU5|ATAD1_HUMAN ATPase family AAA domain-containing protein 1 OS=Homo sapiens GN=ATAD1 PE=1 SV=1	5.6	5.66	252.6	364785	2	2	0	6.37	361	4383
ATD3A_HUMAN	>sp|Q9NVI7|ATD3A_HUMAN ATPase family AAA domain-containing protein 3A OS=Homo sapiens GN=ATAD3A PE=1 SV=2	25.53	6.55	536.4	7.24633e+06	14	13	0	20.98	634	4288
ATF1_HUMAN	>sp|P18846|ATF1_HUMAN Cyclic AMP-dependent transcription factor ATF-1 OS=Homo sapiens GN=ATF1 PE=1 SV=2	2.07	2.13	266.3	422072	1	1	0	3.32	271	4107
ATG3_HUMAN	>sp|Q9NT62|ATG3_HUMAN Ubiquitin-like-conjugating enzyme ATG3 OS=Homo sapiens GN=ATG3 PE=1 SV=1	10.93	6.24	381.7	272871	2	2	0	8.92	314	4396
ATG4B_HUMAN	>sp|Q9Y4P1|ATG4B_HUMAN Cysteine protease ATG4B OS=Homo sapiens GN=ATG4B PE=1 SV=2	4.46	4.39	270.3	785972	3	2	0	7.63	393	4161
ATLA3_HUMAN	>sp|Q6DD88|ATLA3_HUMAN Atlastin-3 OS=Homo sapiens GN=ATL3 PE=1 SV=1	29.41	8.85	523.3	4.68633e+06	9	7	0	19.22	541	4236
ATP5E_HUMAN	>sp|P56381|ATP5E_HUMAN ATP synthase subunit epsilon, mitochondrial OS=Homo sapiens GN=ATP5E PE=1 SV=2	2.7	2.09	283.8	2.87419e+06	5	2	0	29.41	51	4112
ATP5H_HUMAN	>sp|O75947|ATP5H_HUMAN ATP synthase subunit d, mitochondrial OS=Homo sapiens GN=ATP5H PE=1 SV=3	38.07	10.14	596.8	7.70944e+06	23	9	0	65.84	161	4213
ATP5J_HUMAN	>sp|P18859|ATP5J_HUMAN ATP synthase-coupling factor 6, mitochondrial OS=Homo sapiens GN=ATP5J PE=1 SV=1	15.97	11.54	640.3	1936668	7	5	2	46.3	108	4426
ATP5L_HUMAN	>sp|O75964|ATP5L_HUMAN ATP synthase subunit g, mitochondrial OS=Homo sapiens GN=ATP5L PE=1 SV=3	23.94	9.91	602.7	3621370	7	5	0	48.54	103	4400
ATP6_HUMAN	>sp|P00846|ATP6_HUMAN ATP synthase subunit a OS=Homo sapiens GN=MT-ATP6 PE=1 SV=1	5.53	5.49	351.1	1.40715e+06	2	2	0	7.08	226	4214
ATPA_HUMAN	>sp|P25705|ATPA_HUMAN ATP synthase subunit alpha, mitochondrial OS=Homo sapiens GN=ATP5A1 PE=1 SV=1	199.09	19.72	1078.7	6.17945e+07	99	31	7	54.07	553	4402
ATPB_HUMAN	>sp|P06576|ATPB_HUMAN ATP synthase subunit beta, mitochondrial OS=Homo sapiens GN=ATP5B PE=1 SV=3	304	16.03	895.2	9.17448e+07	157	38	7	68.81	529	4132
ATPD_HUMAN	>sp|P30049|ATPD_HUMAN ATP synthase subunit delta, mitochondrial OS=Homo sapiens GN=ATP5D PE=1 SV=2	12.09	9.58	482.5	5.048e+06	14	3	0	29.76	168	4239
ATPG_HUMAN	>sp|P36542|ATPG_HUMAN ATP synthase subunit gamma, mitochondrial OS=Homo sapiens GN=ATP5C1 PE=1 SV=1	36.23	10.91	620.5	8513262	17	10	2	33.56	298	4427
ATPK_HUMAN	>sp|P56134|ATPK_HUMAN ATP synthase subunit f, mitochondrial OS=Homo sapiens GN=ATP5J2 PE=1 SV=3	9.7	6.38	470.2	1301802	4	3	0	30.85	94	4403
ATPO_HUMAN	>sp|P48047|ATPO_HUMAN ATP synthase subunit O, mitochondrial OS=Homo sapiens GN=ATP5O PE=1 SV=1	54.78	13.58	747.2	8.80205e+06	21	9	0	52.11	213	4240
ATRAP_HUMAN	>sp|Q6RW13|ATRAP_HUMAN Type-1 angiotensin II receptor-associated protein OS=Homo sapiens GN=AGTRAP PE=1 SV=1	14.02	13.01	666.4	771776	3	2	0	24.53	159	4116
ATX10_HUMAN	>sp|Q9UBB4|ATX10_HUMAN Ataxin-10 OS=Homo sapiens GN=ATXN10 PE=1 SV=1	4.68	3.5	250.9	168328	2	2	0	6.32	475	4245
ATX2L_HUMAN	>sp|Q8WWM7|ATX2L_HUMAN Ataxin-2-like protein OS=Homo sapiens GN=ATXN2L PE=1 SV=2	22.84	7.37	443.3	3072024	9	7	1	8.47	1075	4174
AXA81_HUMAN	>sp|Q5VT79|AXA81_HUMAN Annexin A8-like protein 1 OS=Homo sapiens GN=ANXA8L1 PE=2 SV=2	5.58	5.64	325.3	292450	1	1	0	7.65	327	4968
B2L13_HUMAN	>sp|Q9BXK5|B2L13_HUMAN Bcl-2-like protein 13 OS=Homo sapiens GN=BCL2L13 PE=1 SV=1	5.88	5.98	292.1	35208	1	1	0	5.36	485	4472
B2MG_HUMAN	>sp|P61769|B2MG_HUMAN Beta-2-microglobulin OS=Homo sapiens GN=B2M PE=1 SV=1	19.54	10.7	619.5	6849614	6	3	0	35.29	119	4431
B4GT1_HUMAN	>sp|P15291|B4GT1_HUMAN Beta-1,4-galactosyltransferase 1 OS=Homo sapiens GN=B4GALT1 PE=1 SV=5	24.23	9.44	517	983892	4	4	0	20.35	398	4410
BABA1_HUMAN	>sp|Q9NWV8|BABA1_HUMAN BRISC and BRCA1-A complex member 1 OS=Homo sapiens GN=BABAM1 PE=1 SV=1	17.13	11.91	646.6	95530	2	2	0	15.81	329	4184
BACH_HUMAN	>sp|O00154|BACH_HUMAN Cytosolic acyl coenzyme A thioester hydrolase OS=Homo sapiens GN=ACOT7 PE=1 SV=3	4.01	3.03	281.5	1.07979e+06	3	2	0	6.84	380	4676
BAF_HUMAN	>sp|O75531|BAF_HUMAN Barrier-to-autointegration factor OS=Homo sapiens GN=BANF1 PE=1 SV=1	24.01	14.3	783	22762844	12	5	1	42.7	89	4555
BAG1_HUMAN	>sp|Q99933|BAG1_HUMAN BAG family molecular chaperone regulator 1 OS=Homo sapiens GN=BAG1 PE=1 SV=4	4.23	4.3	243.1	77484	1	1	0	4.35	345	4440
BAG2_HUMAN	>sp|O95816|BAG2_HUMAN BAG family molecular chaperone regulator 2 OS=Homo sapiens GN=BAG2 PE=1 SV=1	17.6	5.9	483.5	2.31257e+06	10	5	0	21.8	211	4677
BAG3_HUMAN	>sp|O95817|BAG3_HUMAN BAG family molecular chaperone regulator 3 OS=Homo sapiens GN=BAG3 PE=1 SV=3	3.94	3.98	380.2	919200	2	2	0	4	575	4678
BAG5_HUMAN	>sp|Q9UL15|BAG5_HUMAN BAG family molecular chaperone regulator 5 OS=Homo sapiens GN=BAG5 PE=1 SV=1	4.73	4.39	241.9	394807	2	2	0	5.15	447	4477
BAG6_HUMAN	>sp|P46379|BAG6_HUMAN Large proline-rich protein BAG6 OS=Homo sapiens GN=BAG6 PE=1 SV=2	6.01	6.24	248.9	350842	2	2	0	3.36	1132	4679
BAP18_HUMAN	>sp|Q8IXM2|BAP18_HUMAN Chromatin complexes subunit BAP18 OS=Homo sapiens GN=BAP18 PE=1 SV=1	2.12	2.15	232.8	227440	1	1	0	8.72	172	4479
BAP31_HUMAN	>sp|P51572|BAP31_HUMAN B-cell receptor-associated protein 31 OS=Homo sapiens GN=BCAP31 PE=1 SV=3	18.45	5.99	437.8	2886612	5	4	0	15.45	246	4480
BASI_HUMAN	>sp|P35613|BASI_HUMAN Basigin OS=Homo sapiens GN=BSG PE=1 SV=2	37.28	13.3	685.7	1.24716e+07	15	6	0	25.19	385	4482
BASP1_HUMAN	>sp|P80723|BASP1_HUMAN Brain acid soluble protein 1 OS=Homo sapiens GN=BASP1 PE=1 SV=2	142.29	17.52	935	3.09154e+07	56	13	0	70.92	227	4557
BAX_HUMAN	>sp|Q07812|BAX_HUMAN Apoptosis regulator BAX OS=Homo sapiens GN=BAX PE=1 SV=1	5.6	4.05	330.7	428522	3	2	0	13.02	192	4450
BAZ1B_HUMAN	>sp|Q9UIG0|BAZ1B_HUMAN Tyrosine-protein kinase BAZ1B OS=Homo sapiens GN=BAZ1B PE=1 SV=2	12.75	6.7	431.8	1717772	6	6	0	4.25	1483	4681
BCCIP_HUMAN	>sp|Q9P287|BCCIP_HUMAN BRCA2 and CDKN1A-interacting protein OS=Homo sapiens GN=BCCIP PE=1 SV=1	13.66	8.39	433.7	2.05059e+06	4	3	0	11.46	314	4688
BCLF1_HUMAN	>sp|Q9NYF8|BCLF1_HUMAN Bcl-2-associated transcription factor 1 OS=Homo sapiens GN=BCLAF1 PE=1 SV=2	6.09	6.28	360	1.39398e+06	2	2	0	2.5	920	4569
BGAL_HUMAN	>sp|P16278|BGAL_HUMAN Beta-galactosidase OS=Homo sapiens GN=GLB1 PE=1 SV=2	4.64	4.78	294.5	331596	1	1	0	2.07	677	4697
BGH3_HUMAN	>sp|Q15582|BGH3_HUMAN Transforming growth factor-beta-induced protein ig-h3 OS=Homo sapiens GN=TGFBI PE=1 SV=1	9.43	8.66	447.5	192454	2	2	0	3.95	683	4487
BID_HUMAN	>sp|P55957|BID_HUMAN BH3-interacting domain death agonist OS=Homo sapiens GN=BID PE=1 SV=1	2.37	2.41	192.1	88402	1	1	0	14.36	195	4610
BIEA_HUMAN	>sp|P53004|BIEA_HUMAN Biliverdin reductase A OS=Homo sapiens GN=BLVRA PE=1 SV=2	9.29	4.95	329.5	390162	2	2	0	9.46	296	4469
BIN1_HUMAN	>sp|O00499|BIN1_HUMAN Myc box-dependent-interacting protein 1 OS=Homo sapiens GN=BIN1 PE=1 SV=1	4.6	4.71	270.3	119257	2	2	0	5.06	593	4611
BIRC6_HUMAN	>sp|Q9NR09|BIRC6_HUMAN Baculoviral IAP repeat-containing protein 6 OS=Homo sapiens GN=BIRC6 PE=1 SV=2	2.21	1.17	196	1298636	5	5	0	1.26	4857	4653
BL1S2_HUMAN	>sp|Q6QNY1|BL1S2_HUMAN Biogenesis of lysosome-related organelles complex 1 subunit 2 OS=Homo sapiens GN=BLOC1S2 PE=1 SV=1	6.56	6.59	362.9	73636	1	1	0	19.01	142	4761
BLMH_HUMAN	>sp|Q13867|BLMH_HUMAN Bleomycin hydrolase OS=Homo sapiens GN=BLMH PE=1 SV=1	5.01	5.05	252.4	198698	5	2	0	7.69	455	4990
BLVRB_HUMAN	>sp|P30043|BLVRB_HUMAN Flavin reductase (NADPH) OS=Homo sapiens GN=BLVRB PE=1 SV=3	57.19	12.54	671.7	8668480	17	10	2	59.22	206	4640
BMS1_HUMAN	>sp|Q14692|BMS1_HUMAN Ribosome biogenesis protein BMS1 homolog OS=Homo sapiens GN=BMS1 PE=1 SV=1	5.74	5.44	298	562702	3	3	0	2.89	1282	4700
BNIP2_HUMAN	>sp|Q12982|BNIP2_HUMAN BCL2/adenovirus E1B 19 kDa protein-interacting protein 2 OS=Homo sapiens GN=BNIP2 PE=1 SV=1	6.22	6.27	247.3	176122	2	2	0	9.55	314	4528
BOLA2_HUMAN	>sp|Q9H3K6|BOLA2_HUMAN BolA-like protein 2 OS=Homo sapiens GN=BOLA2 PE=1 SV=1	11.24	8.11	522.8	597724	2	2	0	40.7	86	4613
BOP1_HUMAN	>sp|Q14137|BOP1_HUMAN Ribosome biogenesis protein BOP1 OS=Homo sapiens GN=BOP1 PE=1 SV=2	15.61	12.39	630.5	448780	13	3	0	10.19	746	5009
BPNT1_HUMAN	>sp|O95861|BPNT1_HUMAN 3'(2'),5'-bisphosphate nucleotidase 1 OS=Homo sapiens GN=BPNT1 PE=1 SV=1	10.4	10.46	567.3	97726	1	1	0	9.42	308	5577
BRI3B_HUMAN	>sp|Q8WY22|BRI3B_HUMAN BRI3-binding protein OS=Homo sapiens GN=BRI3BP PE=1 SV=1	10.15	10.2	592.4	46682	1	1	0	6.77	251	5061
BROX_HUMAN	>sp|Q5VW32|BROX_HUMAN BRO1 domain-containing protein BROX OS=Homo sapiens GN=BROX PE=1 SV=1	18.9	10.61	587	778218	7	4	0	20.44	411	4877
BRX1_HUMAN	>sp|Q8TDN6|BRX1_HUMAN Ribosome biogenesis protein BRX1 homolog OS=Homo sapiens GN=BRIX1 PE=1 SV=2	23.2	10.45	598.2	1932858	8	7	0	24.08	353	4707
BST2_HUMAN	>sp|Q10589|BST2_HUMAN Bone marrow stromal antigen 2 OS=Homo sapiens GN=BST2 PE=1 SV=1	4.73	4.76	399.7	116436	1	1	0	5.56	180	4880
BT3L4_HUMAN	>sp|Q96K17|BT3L4_HUMAN Transcription factor BTF3 homolog 4 OS=Homo sapiens GN=BTF3L4 PE=1 SV=1	23.19	12.24	626.9	2503094	8	5	1	38.61	158	4498
BTF3_HUMAN	>sp|P20290|BTF3_HUMAN Transcription factor BTF3 OS=Homo sapiens GN=BTF3 PE=1 SV=1	63.15	15.61	830.1	6967978	31	10	2	60.68	206	4924
BUB3_HUMAN	>sp|O43684|BUB3_HUMAN Mitotic checkpoint protein BUB3 OS=Homo sapiens GN=BUB3 PE=1 SV=1	26.92	8.43	466	4.37766e+06	8	7	0	41.77	328	4538
BUD31_HUMAN	>sp|P41223|BUD31_HUMAN Protein BUD31 homolog OS=Homo sapiens GN=BUD31 PE=1 SV=2	3.29	1.83	286.6	775468	2	2	0	13.19	144	4820
BYST_HUMAN	>sp|Q13895|BYST_HUMAN Bystin OS=Homo sapiens GN=BYSL PE=1 SV=3	7.03	7.11	482.1	308682	2	2	0	4.35	437	5066
BZW1_HUMAN	>sp|Q7L1Q6|BZW1_HUMAN Basic leucine zipper and W2 domain-containing protein 1 OS=Homo sapiens GN=BZW1 PE=1 SV=1	77.65	16.54	832	1.18913e+07	37	17	1	53.46	419	4662
BZW2_HUMAN	>sp|Q9Y6E2|BZW2_HUMAN Basic leucine zipper and W2 domain-containing protein 2 OS=Homo sapiens GN=BZW2 PE=1 SV=1	29.93	10.2	586.4	2.12656e+06	8	6	0	20.76	419	4539
C10_HUMAN	>sp|Q99622|C10_HUMAN Protein C10 OS=Homo sapiens GN=C12orf57 PE=1 SV=1	12.23	6.58	352.5	383164	3	2	0	26.98	126	4885
C1D_HUMAN	>sp|Q13901|C1D_HUMAN Nuclear nucleic acid-binding protein C1D OS=Homo sapiens GN=C1D PE=1 SV=1	12.17	12.12	616.5	230828	5	1	0	22.69	141	5069
C1QBP_HUMAN	>sp|Q07021|C1QBP_HUMAN Complement component 1 Q subcomponent-binding protein, mitochondrial OS=Homo sapiens GN=C1QBP PE=1 SV=1	92.58	15.2	822.5	2.25577e+07	44	10	0	59.57	282	4824
C1TC_HUMAN	>sp|P11586|C1TC_HUMAN C-1-tetrahydrofolate synthase, cytoplasmic OS=Homo sapiens GN=MTHFD1 PE=1 SV=3	178.77	13.56	688.3	30074052	70	31	2	47.17	935	4725
CA174_HUMAN	>sp|Q8IYL3|CA174_HUMAN UPF0688 protein C1orf174 OS=Homo sapiens GN=C1orf174 PE=1 SV=2	8.82	8.87	511.6	40818	1	1	0	7.41	243	5344
CALD1_HUMAN	>sp|Q05682|CALD1_HUMAN Caldesmon OS=Homo sapiens GN=CALD1 PE=1 SV=3	14.77	6.92	450.6	486286	4	4	0	7.69	793	5358
CALM1_HUMAN	>sp|P0DP23|CALM1_HUMAN Calmodulin-1 OS=Homo sapiens GN=CALM1 PE=1 SV=1	64.32	17.52	912.7	2.79496e+07	40	8	1	72.48	149	4852
CALR_HUMAN	>sp|P27797|CALR_HUMAN Calreticulin OS=Homo sapiens GN=CALR PE=1 SV=1	167.73	16.56	1104.6	77896534	103	24	3	72.9	417	5046
CALU_HUMAN	>sp|O43852|CALU_HUMAN Calumenin OS=Homo sapiens GN=CALU PE=1 SV=2	27.27	6.84	536	3.87018e+06	10	6	0	32.7	315	4854
CALX_HUMAN	>sp|P27824|CALX_HUMAN Calnexin OS=Homo sapiens GN=CANX PE=1 SV=2	148.99	17.64	922.1	50347108	77	28	5	51.69	592	4895
CAMP2_HUMAN	>sp|Q08AD1|CAMP2_HUMAN Calmodulin-regulated spectrin-associated protein 2 OS=Homo sapiens GN=CAMSAP2 PE=1 SV=3	2.69	2.99	251.2	116204	1	1	0	0.87	1489	5360
CAN1_HUMAN	>sp|P07384|CAN1_HUMAN Calpain-1 catalytic subunit OS=Homo sapiens GN=CAPN1 PE=1 SV=1	62.54	11.34	600.4	3.18509e+06	13	9	0	24.09	714	4737
CAN2_HUMAN	>sp|P17655|CAN2_HUMAN Calpain-2 catalytic subunit OS=Homo sapiens GN=CAPN2 PE=1 SV=6	70.43	14.72	781.6	4.5812e+06	18	13	0	31.14	700	4738
CAND1_HUMAN	>sp|Q86VP6|CAND1_HUMAN Cullin-associated NEDD8-dissociated protein 1 OS=Homo sapiens GN=CAND1 PE=1 SV=2	120.49	12.87	666.5	8.80528e+06	45	23	2	25.45	1230	4964
CAP1_HUMAN	>sp|Q01518|CAP1_HUMAN Adenylyl cyclase-associated protein 1 OS=Homo sapiens GN=CAP1 PE=1 SV=5	57.11	12.41	682.1	7.91485e+06	33	15	1	38.11	475	4966
CAPG_HUMAN	>sp|P40121|CAPG_HUMAN Macrophage-capping protein OS=Homo sapiens GN=CAPG PE=1 SV=2	108.04	18.56	923.7	14945152	29	13	2	50	348	5264
CAPR1_HUMAN	>sp|Q14444|CAPR1_HUMAN Caprin-1 OS=Homo sapiens GN=CAPRIN1 PE=1 SV=2	72.79	12.91	679.9	6179478	34	15	6	40.9	709	4792
CAPZB_HUMAN	>sp|P47756|CAPZB_HUMAN F-actin-capping protein subunit beta OS=Homo sapiens GN=CAPZB PE=1 SV=4	38.57	14.61	770.2	8.65156e+06	30	9	1	40.79	277	4860
CARF_HUMAN	>sp|Q9NXV6|CARF_HUMAN CDKN2A-interacting protein OS=Homo sapiens GN=CDKN2AIP PE=1 SV=3	22.28	8.19	354.7	439187	5	5	0	19.14	580	4862
CASP1_HUMAN	>sp|P29466|CASP1_HUMAN Caspase-1 OS=Homo sapiens GN=CASP1 PE=1 SV=1	9.27	7.01	394.9	551790	3	3	0	15.35	404	5493
CASP7_HUMAN	>sp|P55210|CASP7_HUMAN Caspase-7 OS=Homo sapiens GN=CASP7 PE=1 SV=1	3.33	3.39	271	83820	1	1	0	3.3	303	5421
CASP9_HUMAN	>sp|P55211|CASP9_HUMAN Caspase-9 OS=Homo sapiens GN=CASP9 PE=1 SV=3	7.92	7.97	365.2	65138	3	1	0	6.01	416	4865
CATA_HUMAN	>sp|P04040|CATA_HUMAN Catalase OS=Homo sapiens GN=CAT PE=1 SV=3	61.89	13.62	710.7	3945602	17	12	0	41.56	527	5588
CATC_HUMAN	>sp|P53634|CATC_HUMAN Dipeptidyl peptidase 1 OS=Homo sapiens GN=CTSC PE=1 SV=2	14.02	14.07	733.7	295932	2	2	1	10.8	463	5627
CATD_HUMAN	>sp|P07339|CATD_HUMAN Cathepsin D OS=Homo sapiens GN=CTSD PE=1 SV=1	25.37	13.58	741.6	406792	5	4	0	13.35	412	5271
CAZA1_HUMAN	>sp|P52907|CAZA1_HUMAN F-actin-capping protein subunit alpha-1 OS=Homo sapiens GN=CAPZA1 PE=1 SV=3	39.9	9.99	584.4	3568693	8	7	0	42.66	286	5503
CAZA2_HUMAN	>sp|P47755|CAZA2_HUMAN F-actin-capping protein subunit alpha-2 OS=Homo sapiens GN=CAPZA2 PE=1 SV=3	4.75	4.79	305.4	441224	2	1	0	6.29	286	4740
CBPM_HUMAN	>sp|P14384|CBPM_HUMAN Carboxypeptidase M OS=Homo sapiens GN=CPM PE=1 SV=2	17.11	8.66	374	911246	6	4	0	16.93	443	4745
CBR1_HUMAN	>sp|P16152|CBR1_HUMAN Carbonyl reductase [NADPH] 1 OS=Homo sapiens GN=CBR1 PE=1 SV=3	52.29	9.07	565.2	4.83916e+06	14	10	0	50.9	277	4747
CBR4_HUMAN	>sp|Q8N4T8|CBR4_HUMAN Carbonyl reductase family member 4 OS=Homo sapiens GN=CBR4 PE=1 SV=3	3.48	3.53	233.8	73318	1	1	0	5.06	237	4748
CBS_HUMAN	>sp|P35520|CBS_HUMAN Cystathionine beta-synthase OS=Homo sapiens GN=CBS PE=1 SV=2	32.37	8.84	444.5	2.18967e+06	14	9	1	28.49	551	5592
CBX1_HUMAN	>sp|P83916|CBX1_HUMAN Chromobox protein homolog 1 OS=Homo sapiens GN=CBX1 PE=1 SV=1	15.94	10.1	441.9	211027	3	2	0	21.62	185	4750
CBX3_HUMAN	>sp|Q13185|CBX3_HUMAN Chromobox protein homolog 3 OS=Homo sapiens GN=CBX3 PE=1 SV=4	62.36	16.65	802.4	1.27218e+07	28	7	1	48.09	183	5745
CBX5_HUMAN	>sp|P45973|CBX5_HUMAN Chromobox protein homolog 5 OS=Homo sapiens GN=CBX5 PE=1 SV=1	2.75	1.66	268.4	424968	2	2	0	12.57	191	5593
CC124_HUMAN	>sp|Q96CT7|CC124_HUMAN Coiled-coil domain-containing protein 124 OS=Homo sapiens GN=CCDC124 PE=1 SV=1	3.55	2.58	279.6	1.29526e+06	4	4	0	23.77	223	5386
CC90B_HUMAN	>sp|Q9GZT6|CC90B_HUMAN Coiled-coil domain-containing protein 90B, mitochondrial OS=Homo sapiens GN=CCDC90B PE=1 SV=2	5.06	5.11	255.6	50526	1	1	0	9.06	254	5214
CCAR2_HUMAN	>sp|Q8N163|CCAR2_HUMAN Cell cycle and apoptosis regulator protein 2 OS=Homo sapiens GN=CCAR2 PE=1 SV=2	58.37	10.23	580.6	2.14607e+06	14	9	0	21.45	923	5641
CCD43_HUMAN	>sp|Q96MW1|CCD43_HUMAN Coiled-coil domain-containing protein 43 OS=Homo sapiens GN=CCDC43 PE=1 SV=2	4.93	4.98	292.3	39942	1	1	0	6.25	224	5768
CCD47_HUMAN	>sp|Q96A33|CCD47_HUMAN Coiled-coil domain-containing protein 47 OS=Homo sapiens GN=CCDC47 PE=1 SV=1	22.89	9.14	552.9	5.88243e+06	13	6	1	20.5	483	5443
CD109_HUMAN	>sp|Q6YHK3|CD109_HUMAN CD109 antigen OS=Homo sapiens GN=CD109 PE=1 SV=2	32.71	9.29	551.4	1720102	8	7	0	8.58	1445	5663
CD166_HUMAN	>sp|Q13740|CD166_HUMAN CD166 antigen OS=Homo sapiens GN=ALCAM PE=1 SV=2	7.59	5.85	337.8	212634	2	2	0	6.86	583	5685
CD2B2_HUMAN	>sp|O95400|CD2B2_HUMAN CD2 antigen cytoplasmic tail-binding protein 2 OS=Homo sapiens GN=CD2BP2 PE=1 SV=1	3.84	3.91	321.2	290910	2	2	0	4.69	341	5693
CD44_HUMAN	>sp|P16070|CD44_HUMAN CD44 antigen OS=Homo sapiens GN=CD44 PE=1 SV=3	34.15	11.37	621.9	4176598	13	8	2	9.3	742	5670
CD59_HUMAN	>sp|P13987|CD59_HUMAN CD59 glycoprotein OS=Homo sapiens GN=CD59 PE=1 SV=1	16.35	6.78	554.6	5.48705e+06	4	3	0	25	128	5539
CD9_HUMAN	>sp|P21926|CD9_HUMAN CD9 antigen OS=Homo sapiens GN=CD9 PE=1 SV=4	4.41	3.99	258.6	305308	2	2	0	14.91	228	5142
CD97_HUMAN	>sp|P48960|CD97_HUMAN CD97 antigen OS=Homo sapiens GN=CD97 PE=1 SV=4	8.86	3.9	270.7	1806476	5	4	1	8.98	835	5141
CD99_HUMAN	>sp|P14209|CD99_HUMAN CD99 antigen OS=Homo sapiens GN=CD99 PE=1 SV=1	10.4	5.61	420.9	139766	2	2	0	22.16	185	5797
CDC37_HUMAN	>sp|Q16543|CDC37_HUMAN Hsp90 co-chaperone Cdc37 OS=Homo sapiens GN=CDC37 PE=1 SV=1	38.12	9.72	545.1	4058404	10	8	0	26.98	378	5295
CDC42_HUMAN	>sp|P60953|CDC42_HUMAN Cell division control protein 42 homolog OS=Homo sapiens GN=CDC42 PE=1 SV=2	35.61	9.12	555.8	5764064	20	8	0	61.78	191	5699
CDC5L_HUMAN	>sp|Q99459|CDC5L_HUMAN Cell division cycle 5-like protein OS=Homo sapiens GN=CDC5L PE=1 SV=2	10.61	6.37	316.1	178944	2	2	0	4.36	802	5147
CDD_HUMAN	>sp|P32320|CDD_HUMAN Cytidine deaminase OS=Homo sapiens GN=CDA PE=1 SV=2	20.08	8.85	545.8	2.54447e+06	4	3	0	39.73	146	5297
CDK1_HUMAN	>sp|P06493|CDK1_HUMAN Cyclin-dependent kinase 1 OS=Homo sapiens GN=CDK1 PE=1 SV=3	32.35	10.99	603.3	1.46824e+06	7	6	0	31.65	297	5706
CDK12_HUMAN	>sp|Q9NYV4|CDK12_HUMAN Cyclin-dependent kinase 12 OS=Homo sapiens GN=CDK12 PE=1 SV=2	2.38	2.68	249.6	245613	2	2	1	1.41	1490	5151
CDK2_HUMAN	>sp|P24941|CDK2_HUMAN Cyclin-dependent kinase 2 OS=Homo sapiens GN=CDK2 PE=1 SV=2	11.57	9.92	591	228736	3	3	0	16.78	298	5918
CDK9_HUMAN	>sp|P50750|CDK9_HUMAN Cyclin-dependent kinase 9 OS=Homo sapiens GN=CDK9 PE=1 SV=3	5.79	5.86	379	12958	1	1	0	3.49	372	5548
CDN2A_HUMAN	>sp|P42771|CDN2A_HUMAN Cyclin-dependent kinase inhibitor 2A OS=Homo sapiens GN=CDKN2A PE=1 SV=2	17.35	9.21	563.1	2157348	3	3	0	26.28	156	5552
CDV3_HUMAN	>sp|Q9UKY7|CDV3_HUMAN Protein CDV3 homolog OS=Homo sapiens GN=CDV3 PE=1 SV=1	41.31	25.91	1382.5	2915698	9	4	0	47.29	258	5707
CE051_HUMAN	>sp|A6NDU8|CE051_HUMAN UPF0600 protein C5orf51 OS=Homo sapiens GN=C5orf51 PE=1 SV=1	14.07	9.99	452.9	828963	7	3	0	17.69	294	5484
CELF1_HUMAN	>sp|Q92879|CELF1_HUMAN CUGBP Elav-like family member 1 OS=Homo sapiens GN=CELF1 PE=1 SV=2	8.55	5.96	360.7	1.42228e+06	7	5	0	15.02	486	5876
CERS2_HUMAN	>sp|Q96G23|CERS2_HUMAN Ceramide synthase 2 OS=Homo sapiens GN=CERS2 PE=1 SV=1	4.75	4.82	337.4	875560	1	1	0	4.21	380	5810
CFAB_HUMAN	>sp|P00751|CFAB_HUMAN Complement factor B OS=Homo sapiens GN=CFB PE=1 SV=2	2.62	1.78	299.2	1.27586e+06	5	3	0	3.8	764	5890
CFAH_HUMAN	>sp|P08603|CFAH_HUMAN Complement factor H OS=Homo sapiens GN=CFH PE=1 SV=4	4.85	5.11	360.6	422506	1	1	0	1.46	1231	6041
CG050_HUMAN	>sp|Q9BRJ6|CG050_HUMAN Uncharacterized protein C7orf50 OS=Homo sapiens GN=C7orf50 PE=1 SV=1	20.27	9.37	430.7	236402	3	3	0	29.38	194	5181
CH033_HUMAN	>sp|Q9H7E9|CH033_HUMAN UPF0488 protein C8orf33 OS=Homo sapiens GN=C8orf33 PE=1 SV=1	14.52	9.59	417.7	419768	8	2	0	23.14	229	5185
CH10_HUMAN	>sp|P61604|CH10_HUMAN 10 kDa heat shock protein, mitochondrial OS=Homo sapiens GN=HSPE1 PE=1 SV=2	40.45	11.99	665.6	15165007	21	8	0	60.78	102	6164
CH60_HUMAN	>sp|P10809|CH60_HUMAN 60 kDa heat shock protein, mitochondrial OS=Homo sapiens GN=HSPD1 PE=1 SV=2	398.09	19.61	1152.7	229271568	326	50	11	75.92	573	5987
CHD4_HUMAN	>sp|Q14839|CHD4_HUMAN Chromodomain-helicase-DNA-binding protein 4 OS=Homo sapiens GN=CHD4 PE=1 SV=2	44.14	9.12	577.1	2.89086e+06	23	11	0	9.68	1912	6167
CHM4B_HUMAN	>sp|Q9H444|CHM4B_HUMAN Charged multivesicular body protein 4b OS=Homo sapiens GN=CHMP4B PE=1 SV=1	16.16	9.49	494.1	413868	7	3	0	37.95	224	6168
CHMP5_HUMAN	>sp|Q9NZZ3|CHMP5_HUMAN Charged multivesicular body protein 5 OS=Homo sapiens GN=CHMP5 PE=1 SV=1	10.54	9.81	382.5	118034	5	2	0	19.63	219	5833
CHRC1_HUMAN	>sp|Q9NRG0|CHRC1_HUMAN Chromatin accessibility complex protein 1 OS=Homo sapiens GN=CHRAC1 PE=1 SV=1	2.28	2.28	218.7	266936	2	1	0	19.85	131	5729
CHRD1_HUMAN	>sp|Q9UHD1|CHRD1_HUMAN Cysteine and histidine-rich domain-containing protein 1 OS=Homo sapiens GN=CHORDC1 PE=1 SV=2	30.22	9.99	591.4	5673691	8	7	0	35.24	332	5835
CHSP1_HUMAN	>sp|Q9Y2V2|CHSP1_HUMAN Calcium-regulated heat-stable protein 1 OS=Homo sapiens GN=CARHSP1 PE=1 SV=2	7.43	3.58	334.8	1.33929e+06	4	3	0	32.65	147	6169
CIAO1_HUMAN	>sp|O76071|CIAO1_HUMAN Probable cytosolic iron-sulfur protein assembly protein CIAO1 OS=Homo sapiens GN=CIAO1 PE=1 SV=1	4.61	4.68	297.3	163398	1	1	0	5.31	339	6181
CIP4_HUMAN	>sp|Q15642|CIP4_HUMAN Cdc42-interacting protein 4 OS=Homo sapiens GN=TRIP10 PE=1 SV=3	5.44	5.2	328.4	646980	3	3	0	8.82	601	5965
CIRBP_HUMAN	>sp|Q14011|CIRBP_HUMAN Cold-inducible RNA-binding protein OS=Homo sapiens GN=CIRBP PE=1 SV=1	25.18	14.89	789.4	1418594	6	3	0	25	172	6114
CISD1_HUMAN	>sp|Q9NZ45|CISD1_HUMAN CDGSH iron-sulfur domain-containing protein 1 OS=Homo sapiens GN=CISD1 PE=1 SV=1	4.07	3.97	304.3	209038	2	2	0	20.37	108	5845
CISD2_HUMAN	>sp|Q8N5K1|CISD2_HUMAN CDGSH iron-sulfur domain-containing protein 2 OS=Homo sapiens GN=CISD2 PE=1 SV=1	7.26	7.29	414.2	797740	1	1	0	10.37	135	6341
CISY_HUMAN	>sp|O75390|CISY_HUMAN Citrate synthase, mitochondrial OS=Homo sapiens GN=CS PE=1 SV=2	27.66	6.15	391.1	4.9294e+06	16	9	0	27.25	466	6186
CK054_HUMAN	>sp|Q9H0W9|CK054_HUMAN Ester hydrolase C11orf54 OS=Homo sapiens GN=C11orf54 PE=1 SV=1	8.91	6.89	401.4	601331	2	2	1	12.06	315	6471
CK5P3_HUMAN	>sp|Q96JB5|CK5P3_HUMAN CDK5 regulatory subunit-associated protein 3 OS=Homo sapiens GN=CDK5RAP3 PE=1 SV=2	16.07	6.46	427.1	1.01679e+06	7	6	1	11.26	506	6201
CKAP4_HUMAN	>sp|Q07065|CKAP4_HUMAN Cytoskeleton-associated protein 4 OS=Homo sapiens GN=CKAP4 PE=1 SV=2	20.7	9.4	568.5	339451	5	4	0	11.3	602	6202
CKAP5_HUMAN	>sp|Q14008|CKAP5_HUMAN Cytoskeleton-associated protein 5 OS=Homo sapiens GN=CKAP5 PE=1 SV=3	2.83	1.65	201.2	498289	3	3	0	1.48	2032	6072
CLC2B_HUMAN	>sp|Q92478|CLC2B_HUMAN C-type lectin domain family 2 member B OS=Homo sapiens GN=CLEC2B PE=1 SV=2	5.38	5.41	370.2	135214	1	1	0	11.41	149	6583
CLCA_HUMAN	>sp|P09496|CLCA_HUMAN Clathrin light chain A OS=Homo sapiens GN=CLTA PE=1 SV=1	9.11	5	367.6	2.13944e+06	5	4	0	12.9	248	6487
CLH1_HUMAN	>sp|Q00610|CLH1_HUMAN Clathrin heavy chain 1 OS=Homo sapiens GN=CLTC PE=1 SV=5	464.64	16.21	822.4	68404228	193	66	4	53.19	1675	6310
CLIC1_HUMAN	>sp|O00299|CLIC1_HUMAN Chloride intracellular channel protein 1 OS=Homo sapiens GN=CLIC1 PE=1 SV=4	102.63	16.72	875.3	1.62432e+07	36	12	1	71.37	241	6312
CLIC3_HUMAN	>sp|O95833|CLIC3_HUMAN Chloride intracellular channel protein 3 OS=Homo sapiens GN=CLIC3 PE=1 SV=2	9.48	9.47	410.2	188364	4	1	0	10.59	236	5864
CLIC4_HUMAN	>sp|Q9Y696|CLIC4_HUMAN Chloride intracellular channel protein 4 OS=Homo sapiens GN=CLIC4 PE=1 SV=4	48.83	8.18	519.4	6.68265e+06	14	11	1	48.22	253	6222
CLIP1_HUMAN	>sp|P30622|CLIP1_HUMAN CAP-Gly domain-containing linker protein 1 OS=Homo sapiens GN=CLIP1 PE=1 SV=2	8.82	8.59	453.1	693461	3	3	0	3.41	1438	6137
CLPP_HUMAN	>sp|Q16740|CLPP_HUMAN ATP-dependent Clp protease proteolytic subunit, mitochondrial OS=Homo sapiens GN=CLPP PE=1 SV=1	17.12	7.31	505.7	1.04957e+06	3	3	0	15.16	277	6264
CLPT1_HUMAN	>sp|O96005|CLPT1_HUMAN Cleft lip and palate transmembrane protein 1 OS=Homo sapiens GN=CLPTM1 PE=1 SV=1	3	3.14	197.1	76848	1	1	0	4.78	669	6142
CLU_HUMAN	>sp|O75153|CLU_HUMAN Clustered mitochondria protein homolog OS=Homo sapiens GN=CLUH PE=1 SV=2	14.37	9	461.6	263183	5	4	0	6.65	1309	6223
CLUS_HUMAN	>sp|P10909|CLUS_HUMAN Clusterin OS=Homo sapiens GN=CLU PE=1 SV=1	29.17	7.29	476.9	2111024	6	5	0	17.37	449	6596
CMBL_HUMAN	>sp|Q96DG6|CMBL_HUMAN Carboxymethylenebutenolidase homolog OS=Homo sapiens GN=CMBL PE=1 SV=1	6.13	3.8	338.7	307638	5	3	0	15.92	245	6350
CMC2_HUMAN	>sp|Q9UJS0|CMC2_HUMAN Calcium-binding mitochondrial carrier protein Aralar2 OS=Homo sapiens GN=SLC25A13 PE=1 SV=2	28.04	11.06	588.8	1.09856e+06	9	6	0	15.11	675	6088
CN166_HUMAN	>sp|Q9Y224|CN166_HUMAN UPF0568 protein C14orf166 OS=Homo sapiens GN=C14orf166 PE=1 SV=1	26.87	9.44	567.2	1165580	9	4	1	16.8	244	6359
CNBP_HUMAN	>sp|P62633|CNBP_HUMAN Cellular nucleic acid-binding protein OS=Homo sapiens GN=CNBP PE=1 SV=1	73.45	12.92	713.3	1.60554e+07	28	11	3	44.63	177	6149
CND1_HUMAN	>sp|Q15021|CND1_HUMAN Condensin complex subunit 1 OS=Homo sapiens GN=NCAPD2 PE=1 SV=3	22.98	8.19	360.3	1881753	8	7	2	9.85	1401	6150
CND2_HUMAN	>sp|Q15003|CND2_HUMAN Condensin complex subunit 2 OS=Homo sapiens GN=NCAPH PE=1 SV=3	10.23	10.39	463.9	57116	1	1	0	4.32	741	6508
CND3_HUMAN	>sp|Q9BPX3|CND3_HUMAN Condensin complex subunit 3 OS=Homo sapiens GN=NCAPG PE=1 SV=1	17.31	7.3	399.5	1.22816e+06	7	5	0	6.4	1015	6274
CNDP2_HUMAN	>sp|Q96KP4|CNDP2_HUMAN Cytosolic non-specific dipeptidase OS=Homo sapiens GN=CNDP2 PE=1 SV=2	20.21	6.91	424.6	1.17529e+06	5	4	0	14.53	475	6510
CNIH4_HUMAN	>sp|Q9P003|CNIH4_HUMAN Protein cornichon homolog 4 OS=Homo sapiens GN=CNIH4 PE=1 SV=1	10.55	10.56	589.7	586452	2	1	0	14.39	139	6323
CNN2_HUMAN	>sp|Q99439|CNN2_HUMAN Calponin-2 OS=Homo sapiens GN=CNN2 PE=1 SV=4	9.94	4.83	296.6	1948956	5	5	1	25.24	309	6528
CNOT1_HUMAN	>sp|A5YKK6|CNOT1_HUMAN CCR4-NOT transcription complex subunit 1 OS=Homo sapiens GN=CNOT1 PE=1 SV=2	2.73	3	253	693324	3	3	1	2.06	2376	6601
CNPY2_HUMAN	>sp|Q9Y2B0|CNPY2_HUMAN Protein canopy homolog 2 OS=Homo sapiens GN=CNPY2 PE=1 SV=1	53.95	10.35	586.1	5327002	16	9	1	65.93	182	6092
CO3_HUMAN	>sp|P01024|CO3_HUMAN Complement C3 OS=Homo sapiens GN=C3 PE=1 SV=2	73.96	15.8	820.3	25797324	49	14	2	9.02	1663	6370
CO4A_HUMAN	>sp|P0C0L4|CO4A_HUMAN Complement C4-A OS=Homo sapiens GN=C4A PE=1 SV=2	10.86	6.2	355.8	1041970	5	4	1	2.64	1744	6374
COA4_HUMAN	>sp|Q9NYJ1|COA4_HUMAN Cytochrome c oxidase assembly factor 4 homolog, mitochondrial OS=Homo sapiens GN=COA4 PE=1 SV=2	3.32	3.33	359.8	57638	1	1	0	10.34	87	6615
COA6_HUMAN	>sp|Q5JTJ3|COA6_HUMAN Cytochrome c oxidase assembly factor 6 homolog OS=Homo sapiens GN=COA6 PE=1 SV=1	21.71	7.99	570.8	634206	4	3	0	32	125	6616
COASY_HUMAN	>sp|Q13057|COASY_HUMAN Bifunctional coenzyme A synthase OS=Homo sapiens GN=COASY PE=1 SV=4	22.43	7.91	380.6	586948	5	4	0	14.36	564	6642
COF1_HUMAN	>sp|P23528|COF1_HUMAN Cofilin-1 OS=Homo sapiens GN=CFL1 PE=1 SV=3	107.63	16.4	896.7	1.00005e+08	69	20	4	78.31	166	6286
COF2_HUMAN	>sp|Q9Y281|COF2_HUMAN Cofilin-2 OS=Homo sapiens GN=CFL2 PE=1 SV=1	12.54	12.54	691	341536	3	1	0	12.05	166	6232
COMT_HUMAN	>sp|P21964|COMT_HUMAN Catechol O-methyltransferase OS=Homo sapiens GN=COMT PE=1 SV=2	17.74	7.67	415.8	1448124	5	4	0	26.94	271	6399
COPA_HUMAN	>sp|P53621|COPA_HUMAN Coatomer subunit alpha OS=Homo sapiens GN=COPA PE=1 SV=2	45.19	9.25	493.5	3.06241e+06	18	14	0	16.58	1224	6676
COPB_HUMAN	>sp|P53618|COPB_HUMAN Coatomer subunit beta OS=Homo sapiens GN=COPB1 PE=1 SV=3	28.46	6.5	446	939198	10	8	0	9.55	953	6677
COPB2_HUMAN	>sp|P35606|COPB2_HUMAN Coatomer subunit beta' OS=Homo sapiens GN=COPB2 PE=1 SV=2	38.24	10.26	576.9	2949856	11	8	0	16	906	6651
COPD_HUMAN	>sp|P48444|COPD_HUMAN Coatomer subunit delta OS=Homo sapiens GN=ARCN1 PE=1 SV=1	9.05	6.11	452.3	770272	4	4	0	8.02	511	6886
COPE_HUMAN	>sp|O14579|COPE_HUMAN Coatomer subunit epsilon OS=Homo sapiens GN=COPE PE=1 SV=3	20.39	12.54	609.6	961391	8	3	0	20.13	308	6678
COPG1_HUMAN	>sp|Q9Y678|COPG1_HUMAN Coatomer subunit gamma-1 OS=Homo sapiens GN=COPG1 PE=1 SV=1	58.18	8.79	518.6	3.94758e+06	22	13	0	26.43	874	6618
COPG2_HUMAN	>sp|Q9UBF2|COPG2_HUMAN Coatomer subunit gamma-2 OS=Homo sapiens GN=COPG2 PE=1 SV=1	6.08	6.26	222.6	151835	2	2	0	2.99	871	6400
COPZ1_HUMAN	>sp|P61923|COPZ1_HUMAN Coatomer subunit zeta-1 OS=Homo sapiens GN=COPZ1 PE=1 SV=1	9.05	5.28	248.7	192891	4	2	0	27.68	177	6679
COR1B_HUMAN	>sp|Q9BR76|COR1B_HUMAN Coronin-1B OS=Homo sapiens GN=CORO1B PE=1 SV=1	12.14	7.55	339.7	374126	4	3	0	20.25	489	6447
COR1C_HUMAN	>sp|Q9ULV4|COR1C_HUMAN Coronin-1C OS=Homo sapiens GN=CORO1C PE=1 SV=1	24.49	11.65	583	786996	10	5	1	11.81	474	6238
COTL1_HUMAN	>sp|Q14019|COTL1_HUMAN Coactosin-like protein OS=Homo sapiens GN=COTL1 PE=1 SV=3	16.22	6.51	416.6	2.68108e+06	6	4	0	39.44	142	6889
COX1_HUMAN	>sp|P00395|COX1_HUMAN Cytochrome c oxidase subunit 1 OS=Homo sapiens GN=MT-CO1 PE=1 SV=1	6.91	6.9	335.5	296724	4	2	0	7.6	513	6448
COX17_HUMAN	>sp|Q14061|COX17_HUMAN Cytochrome c oxidase copper chaperone OS=Homo sapiens GN=COX17 PE=1 SV=2	7.89	7.9	489.1	121324	1	1	0	25.4	63	6402
COX2_HUMAN	>sp|P00403|COX2_HUMAN Cytochrome c oxidase subunit 2 OS=Homo sapiens GN=MT-CO2 PE=1 SV=1	37.92	10.99	611.1	7.15268e+06	14	7	0	35.24	227	6653
COX41_HUMAN	>sp|P13073|COX41_HUMAN Cytochrome c oxidase subunit 4 isoform 1, mitochondrial OS=Homo sapiens GN=COX4I1 PE=1 SV=1	21.25	6.72	521.5	6.75747e+06	7	4	0	24.26	169	6549
COX5A_HUMAN	>sp|P20674|COX5A_HUMAN Cytochrome c oxidase subunit 5A, mitochondrial OS=Homo sapiens GN=COX5A PE=1 SV=2	25.43	10.99	629.8	6667813	14	5	0	40.67	150	6550
COX5B_HUMAN	>sp|P10606|COX5B_HUMAN Cytochrome c oxidase subunit 5B, mitochondrial OS=Homo sapiens GN=COX5B PE=1 SV=2	17.93	6.77	484.2	4.53993e+06	6	4	0	39.53	129	6625
COX6C_HUMAN	>sp|P09669|COX6C_HUMAN Cytochrome c oxidase subunit 6C OS=Homo sapiens GN=COX6C PE=1 SV=2	2.08	1.27	241.6	2.18308e+06	3	3	0	30.67	75	6551
CPIN1_HUMAN	>sp|Q6FI81|CPIN1_HUMAN Anamorsin OS=Homo sapiens GN=CIAPIN1 PE=1 SV=2	3.22	3.25	197.1	493026	3	2	1	11.86	312	7208
CPNE1_HUMAN	>sp|Q99829|CPNE1_HUMAN Copine-1 OS=Homo sapiens GN=CPNE1 PE=1 SV=1	54.91	13.78	744.3	9106264	42	13	0	42.46	537	6980
CPNE3_HUMAN	>sp|O75131|CPNE3_HUMAN Copine-3 OS=Homo sapiens GN=CPNE3 PE=1 SV=1	26.57	9.25	542.4	1.67705e+06	8	5	0	14.71	537	7211
CPNE8_HUMAN	>sp|Q86YQ8|CPNE8_HUMAN Copine-8 OS=Homo sapiens GN=CPNE8 PE=1 SV=2	2.28	2.34	238.8	273323	2	2	0	4.26	564	7212
CPNS1_HUMAN	>sp|P04632|CPNS1_HUMAN Calpain small subunit 1 OS=Homo sapiens GN=CAPNS1 PE=1 SV=1	34.87	10.72	599.9	3.651e+06	18	8	0	54.85	268	6982
CPSF1_HUMAN	>sp|Q10570|CPSF1_HUMAN Cleavage and polyadenylation specificity factor subunit 1 OS=Homo sapiens GN=CPSF1 PE=1 SV=2	9.59	6.31	355.3	685133	4	4	1	5.13	1443	6983
CPSF3_HUMAN	>sp|Q9UKF6|CPSF3_HUMAN Cleavage and polyadenylation specificity factor subunit 3 OS=Homo sapiens GN=CPSF3 PE=1 SV=1	4.37	4.3	410	668016	3	3	0	6.58	684	7213
CPSF5_HUMAN	>sp|O43809|CPSF5_HUMAN Cleavage and polyadenylation specificity factor subunit 5 OS=Homo sapiens GN=NUDT21 PE=1 SV=1	20.4	7.77	510.1	2186326	7	4	0	22.91	227	6462
CPSF6_HUMAN	>sp|Q16630|CPSF6_HUMAN Cleavage and polyadenylation specificity factor subunit 6 OS=Homo sapiens GN=CPSF6 PE=1 SV=2	22.85	16.61	861.4	841867	8	2	0	7.08	551	6463
CPSF7_HUMAN	>sp|Q8N684|CPSF7_HUMAN Cleavage and polyadenylation specificity factor subunit 7 OS=Homo sapiens GN=CPSF7 PE=1 SV=1	27.88	14.61	773.3	1.57089e+06	13	5	1	15.5	471	6698
CPSM_HUMAN	>sp|P31327|CPSM_HUMAN Carbamoyl-phosphate synthase [ammonia], mitochondrial OS=Homo sapiens GN=CPS1 PE=1 SV=2	585.42	17.72	965.2	1.92198e+08	263	92	8	68.2	1500	6750
CPT1A_HUMAN	>sp|P50416|CPT1A_HUMAN Carnitine O-palmitoyltransferase 1, liver isoform OS=Homo sapiens GN=CPT1A PE=1 SV=2	37.82	8.58	551.2	1169944	9	8	0	15.52	773	6699
CPT2_HUMAN	>sp|P23786|CPT2_HUMAN Carnitine O-palmitoyltransferase 2, mitochondrial OS=Homo sapiens GN=CPT2 PE=1 SV=2	2.44	2.16	291.2	280596	2	2	0	2.74	658	6556
CR021_HUMAN	>sp|Q32NC0|CR021_HUMAN UPF0711 protein C18orf21 OS=Homo sapiens GN=C18orf21 PE=1 SV=1	8	8.05	409.5	11466	1	1	0	6.36	220	6903
CRIP1_HUMAN	>sp|P50238|CRIP1_HUMAN Cysteine-rich protein 1 OS=Homo sapiens GN=CRIP1 PE=1 SV=3	19.67	9.92	589.6	1.24766e+07	14	5	0	57.14	77	6762
CRIP2_HUMAN	>sp|P52943|CRIP2_HUMAN Cysteine-rich protein 2 OS=Homo sapiens GN=CRIP2 PE=1 SV=1	10.51	7.46	485	1185122	2	2	0	16.83	208	6993
CRKL_HUMAN	>sp|P46109|CRKL_HUMAN Crk-like protein OS=Homo sapiens GN=CRKL PE=1 SV=1	3.86	3.92	274.2	199400	1	1	0	8.25	303	6911
CRTAP_HUMAN	>sp|O75718|CRTAP_HUMAN Cartilage-associated protein OS=Homo sapiens GN=CRTAP PE=1 SV=1	9.24	8.57	448.8	154154	2	2	0	8.23	401	7041
CTBL1_HUMAN	>sp|Q8WYA6|CTBL1_HUMAN Beta-catenin-like protein 1 OS=Homo sapiens GN=CTNNBL1 PE=1 SV=1	12.85	9.65	562	2401594	6	3	0	7.28	563	6802
CTBP2_HUMAN	>sp|P56545|CTBP2_HUMAN C-terminal-binding protein 2 OS=Homo sapiens GN=CTBP2 PE=1 SV=1	10.13	8.99	450.2	247174	2	2	0	11.91	445	7009
CTCF_HUMAN	>sp|P49711|CTCF_HUMAN Transcriptional repressor CTCF OS=Homo sapiens GN=CTCF PE=1 SV=1	11.74	6.53	393.5	580696	5	3	0	7.02	727	6805
CTDP1_HUMAN	>sp|Q9Y5B0|CTDP1_HUMAN RNA polymerase II subunit A C-terminal domain phosphatase OS=Homo sapiens GN=CTDP1 PE=1 SV=3	4.88	5.06	290.7	403490	2	2	0	2.19	961	6954
CTGE2_HUMAN	>sp|Q96RT6|CTGE2_HUMAN cTAGE family member 2 OS=Homo sapiens GN=CTAGE1 PE=1 SV=2	9.12	9.27	571.4	82726	1	1	0	1.88	745	7134
CTNA1_HUMAN	>sp|P35221|CTNA1_HUMAN Catenin alpha-1 OS=Homo sapiens GN=CTNNA1 PE=1 SV=1	6.36	6.54	356.7	67420	1	1	0	2.87	906	7239
CTND1_HUMAN	>sp|O60716|CTND1_HUMAN Catenin delta-1 OS=Homo sapiens GN=CTNND1 PE=1 SV=1	10.02	9.31	494.6	217538	4	2	0	3	968	7057
CTR2_HUMAN	>sp|P52569|CTR2_HUMAN Cationic amino acid transporter 2 OS=Homo sapiens GN=SLC7A2 PE=1 SV=2	15.7	6.59	422.4	1247668	3	3	0	6.69	658	7137
CTR9_HUMAN	>sp|Q6PD62|CTR9_HUMAN RNA polymerase-associated protein CTR9 homolog OS=Homo sapiens GN=CTR9 PE=1 SV=1	9.97	5.54	353.2	333986	2	2	0	4.26	1173	7138
CTSL2_HUMAN	>sp|Q05D32|CTSL2_HUMAN CTD small phosphatase-like protein 2 OS=Homo sapiens GN=CTDSPL2 PE=1 SV=2	11.69	6.35	453.2	95577.3	3	3	0	6.65	466	6814
CUL1_HUMAN	>sp|Q13616|CUL1_HUMAN Cullin-1 OS=Homo sapiens GN=CUL1 PE=1 SV=2	11.13	6.23	402.8	4.32608e+06	6	6	0	8.63	776	6721
CUL2_HUMAN	>sp|Q13617|CUL2_HUMAN Cullin-2 OS=Homo sapiens GN=CUL2 PE=1 SV=2	15.34	10.56	598.2	501950	3	3	0	5.91	745	7247
CUL4A_HUMAN	>sp|Q13619|CUL4A_HUMAN Cullin-4A OS=Homo sapiens GN=CUL4A PE=1 SV=3	4.01	4.12	267.3	450972	2	2	0	3.29	759	7400
CUL4B_HUMAN	>sp|Q13620|CUL4B_HUMAN Cullin-4B OS=Homo sapiens GN=CUL4B PE=1 SV=4	13.06	8.17	546.6	108682	3	3	0	3.5	913	7145
CUL5_HUMAN	>sp|Q93034|CUL5_HUMAN Cullin-5 OS=Homo sapiens GN=CUL5 PE=1 SV=4	5.07	4.87	286.3	2373298	3	3	0	5.9	780	7062
CUTA_HUMAN	>sp|O60888|CUTA_HUMAN Protein CutA OS=Homo sapiens GN=CUTA PE=1 SV=2	10.25	8.53	513.3	391999	3	3	0	15.64	179	6819
CWC22_HUMAN	>sp|Q9HCG8|CWC22_HUMAN Pre-mRNA-splicing factor CWC22 homolog OS=Homo sapiens GN=CWC22 PE=1 SV=3	4.14	4.19	274.9	2168764	3	2	1	2.09	908	7025
CX6B1_HUMAN	>sp|P14854|CX6B1_HUMAN Cytochrome c oxidase subunit 6B1 OS=Homo sapiens GN=COX6B1 PE=1 SV=2	16.08	10.44	631.2	2.55224e+06	9	4	0	52.32	86	6881
CX7A2_HUMAN	>sp|P14406|CX7A2_HUMAN Cytochrome c oxidase subunit 7A2, mitochondrial OS=Homo sapiens GN=COX7A2 PE=1 SV=1	8.82	6.4	490.1	1.90201e+06	3	2	0	27.71	83	6882
CXAR_HUMAN	>sp|P78310|CXAR_HUMAN Coxsackievirus and adenovirus receptor OS=Homo sapiens GN=CXADR PE=1 SV=1	9.42	5.41	406.7	343700	2	2	0	10.41	365	6969
CY1_HUMAN	>sp|P08574|CY1_HUMAN Cytochrome c1, heme protein, mitochondrial OS=Homo sapiens GN=CYC1 PE=1 SV=3	34.09	14.52	755.1	2.69174e+06	18	5	0	33.54	325	6835
CYB5B_HUMAN	>sp|O43169|CYB5B_HUMAN Cytochrome b5 type B OS=Homo sapiens GN=CYB5B PE=1 SV=2	37.16	17.6	853.4	5923032	8	4	0	48.63	146	7415
CYBP_HUMAN	>sp|Q9HB71|CYBP_HUMAN Calcyclin-binding protein OS=Homo sapiens GN=CACYBP PE=1 SV=2	44.86	11.2	620.7	1.32268e+07	18	11	0	47.81	228	6837
CYC_HUMAN	>sp|P99999|CYC_HUMAN Cytochrome c OS=Homo sapiens GN=CYCS PE=1 SV=2	41.5	11.99	668.8	4.13495e+06	17	7	0	59.05	105	7381
CYFP1_HUMAN	>sp|Q7L576|CYFP1_HUMAN Cytoplasmic FMR1-interacting protein 1 OS=Homo sapiens GN=CYFIP1 PE=1 SV=1	16.69	9	410.8	1.66901e+06	9	7	0	9.9	1253	7382
CYTB_HUMAN	>sp|P04080|CYTB_HUMAN Cystatin-B OS=Homo sapiens GN=CSTB PE=1 SV=2	32.13	14.07	720.1	7684198	10	6	1	75.51	98	7333
CYTSB_HUMAN	>sp|Q5M775|CYTSB_HUMAN Cytospin-B OS=Homo sapiens GN=SPECC1 PE=1 SV=1	3.93	3.82	197.2	778690	3	3	1	4.31	1068	7263
CS043_HUMAN	>sp|Q9BQ61|CS043_HUMAN Uncharacterized protein C19orf43 OS=Homo sapiens GN=C19orf43 PE=1 SV=1	3.41	3.45	238.8	17018	1	1	0	7.95	176	6871
CSDE1_HUMAN	>sp|O75534|CSDE1_HUMAN Cold shock domain-containing protein E1 OS=Homo sapiens GN=CSDE1 PE=1 SV=2	37.62	7.62	526.9	1784412	12	6	0	12.28	798	6941
CSK_HUMAN	>sp|P41240|CSK_HUMAN Tyrosine-protein kinase CSK OS=Homo sapiens GN=CSK PE=1 SV=1	4.61	3.79	287.6	281960	3	2	0	6.67	450	6878
CSK22_HUMAN	>sp|P19784|CSK22_HUMAN Casein kinase II subunit alpha' OS=Homo sapiens GN=CSNK2A2 PE=1 SV=1	4.85	4.79	329.2	221819	2	2	0	9.71	350	6712
CSK2B_HUMAN	>sp|P67870|CSK2B_HUMAN Casein kinase II subunit beta OS=Homo sapiens GN=CSNK2B PE=1 SV=1	16.19	9.01	502.4	540238	2	2	0	18.14	215	6945
CSN1_HUMAN	>sp|Q13098|CSN1_HUMAN COP9 signalosome complex subunit 1 OS=Homo sapiens GN=GPS1 PE=1 SV=4	9.27	8.46	539.5	1.28019e+06	4	2	0	5.09	491	6771
CSN2_HUMAN	>sp|P61201|CSN2_HUMAN COP9 signalosome complex subunit 2 OS=Homo sapiens GN=COPS2 PE=1 SV=1	29.31	8.55	546.6	703999	9	5	1	16.03	443	6713
CSN3_HUMAN	>sp|Q9UNS2|CSN3_HUMAN COP9 signalosome complex subunit 3 OS=Homo sapiens GN=COPS3 PE=1 SV=3	6.51	6.59	381.3	30794	1	1	0	4.02	423	7047
CSN4_HUMAN	>sp|Q9BT78|CSN4_HUMAN COP9 signalosome complex subunit 4 OS=Homo sapiens GN=COPS4 PE=1 SV=1	15.05	8.67	539.9	1.64242e+06	7	6	0	22.17	406	6772
CSN5_HUMAN	>sp|Q92905|CSN5_HUMAN COP9 signalosome complex subunit 5 OS=Homo sapiens GN=COPS5 PE=1 SV=4	19.37	7.33	425.6	625578	5	5	1	28.44	334	6773
CSN7A_HUMAN	>sp|Q9UBW8|CSN7A_HUMAN COP9 signalosome complex subunit 7a OS=Homo sapiens GN=COPS7A PE=1 SV=1	6.51	5.67	237.1	133655	2	2	0	13.82	275	6784
CSN8_HUMAN	>sp|Q99627|CSN8_HUMAN COP9 signalosome complex subunit 8 OS=Homo sapiens GN=COPS8 PE=1 SV=1	6.71	6.75	291.6	38532	1	1	0	14.35	209	6949
CSPG4_HUMAN	>sp|Q6UVK1|CSPG4_HUMAN Chondroitin sulfate proteoglycan 4 OS=Homo sapiens GN=CSPG4 PE=1 SV=2	12.16	3.69	227.9	347152	5	5	0	4.82	2322	6715
CSRP1_HUMAN	>sp|P21291|CSRP1_HUMAN Cysteine and glycine-rich protein 1 OS=Homo sapiens GN=CSRP1 PE=1 SV=3	38.87	14.92	823.3	8.07021e+06	16	8	0	51.81	193	6786
CSTF2_HUMAN	>sp|P33240|CSTF2_HUMAN Cleavage stimulation factor subunit 2 OS=Homo sapiens GN=CSTF2 PE=1 SV=1	6.26	3.65	207.1	28045.1	2	2	0	7.97	577	6792
DAB2_HUMAN	>sp|P98082|DAB2_HUMAN Disabled homolog 2 OS=Homo sapiens GN=DAB2 PE=1 SV=3	5.07	4.42	330.8	407926	2	2	0	4.55	770	7110
DAD1_HUMAN	>sp|P61803|DAD1_HUMAN Dolichyl-diphosphooligosaccharide--protein glycosyltransferase subunit DAD1 OS=Homo sapiens GN=DAD1 PE=1 SV=3	2.42	2.44	258.9	423308	1	1	0	8.85	113	7421
DAF_HUMAN	>sp|P08174|DAF_HUMAN Complement decay-accelerating factor OS=Homo sapiens GN=CD55 PE=1 SV=4	97.77	14.4	781.2	40257068	50	17	2	48.82	381	7113
DAZP1_HUMAN	>sp|Q96EP5|DAZP1_HUMAN DAZ-associated protein 1 OS=Homo sapiens GN=DAZAP1 PE=1 SV=1	13.3	6.21	436.8	2.50649e+06	6	3	0	10.57	407	7576
DBNL_HUMAN	>sp|Q9UJU6|DBNL_HUMAN Drebrin-like protein OS=Homo sapiens GN=DBNL PE=1 SV=1	19.85	8.55	530.4	740158	9	6	1	31.63	430	7314
DC1I2_HUMAN	>sp|Q13409|DC1I2_HUMAN Cytoplasmic dynein 1 intermediate chain 2 OS=Homo sapiens GN=DYNC1I2 PE=1 SV=3	12.42	10.37	581.3	146824	2	2	0	7.05	638	7185
DC1L1_HUMAN	>sp|Q9Y6G9|DC1L1_HUMAN Cytoplasmic dynein 1 light intermediate chain 1 OS=Homo sapiens GN=DYNC1LI1 PE=1 SV=3	9.72	8.54	429.1	1.19015e+06	4	4	0	9.37	523	7317
DC1L2_HUMAN	>sp|O43237|DC1L2_HUMAN Cytoplasmic dynein 1 light intermediate chain 2 OS=Homo sapiens GN=DYNC1LI2 PE=1 SV=1	15.78	9.32	423.6	142672	2	2	0	10.98	492	7349
DCK_HUMAN	>sp|P27707|DCK_HUMAN Deoxycytidine kinase OS=Homo sapiens GN=DCK PE=1 SV=1	2.83	2.83	211.4	297304	2	2	0	11.15	260	7356
DCNL1_HUMAN	>sp|Q96GG9|DCNL1_HUMAN DCN1-like protein 1 OS=Homo sapiens GN=DCUN1D1 PE=1 SV=1	10.09	8.24	413.2	122724	2	2	0	13.13	259	7358
DCNL5_HUMAN	>sp|Q9BTE7|DCNL5_HUMAN DCN1-like protein 5 OS=Homo sapiens GN=DCUN1D5 PE=1 SV=1	5.71	5.76	297.9	64698	1	1	0	5.06	237	7359
DCTN1_HUMAN	>sp|Q14203|DCTN1_HUMAN Dynactin subunit 1 OS=Homo sapiens GN=DCTN1 PE=1 SV=3	10.48	6.23	409.4	714342	5	5	1	5.71	1278	7701
DCTN2_HUMAN	>sp|Q13561|DCTN2_HUMAN Dynactin subunit 2 OS=Homo sapiens GN=DCTN2 PE=1 SV=4	43.57	12.38	716	1834770	6	5	1	19.7	401	7270
DCTN3_HUMAN	>sp|O75935|DCTN3_HUMAN Dynactin subunit 3 OS=Homo sapiens GN=DCTN3 PE=1 SV=1	5.94	5.86	339.7	416874	2	2	0	16.13	186	7702
DCTP1_HUMAN	>sp|Q9H773|DCTP1_HUMAN dCTP pyrophosphatase 1 OS=Homo sapiens GN=DCTPP1 PE=1 SV=1	16.77	7.68	425.3	1038978	3	3	0	31.18	170	7088
DCUP_HUMAN	>sp|P06132|DCUP_HUMAN Uroporphyrinogen decarboxylase OS=Homo sapiens GN=UROD PE=1 SV=2	6.81	5.18	344.5	438878	2	2	0	12.81	367	7271
DD19A_HUMAN	>sp|Q9NUU7|DD19A_HUMAN ATP-dependent RNA helicase DDX19A OS=Homo sapiens GN=DDX19A PE=1 SV=1	26.31	10.62	595.6	1907832	7	5	0	16.11	478	7325
DD19B_HUMAN	>sp|Q9UMR2|DD19B_HUMAN ATP-dependent RNA helicase DDX19B OS=Homo sapiens GN=DDX19B PE=1 SV=1	5.13	5.23	306.4	113828	1	1	0	5.22	479	7363
DDB1_HUMAN	>sp|Q16531|DDB1_HUMAN DNA damage-binding protein 1 OS=Homo sapiens GN=DDB1 PE=1 SV=1	78.91	10.2	589.1	5.26694e+06	28	21	0	28.42	1140	7508
DDI2_HUMAN	>sp|Q5TDH0|DDI2_HUMAN Protein DDI1 homolog 2 OS=Homo sapiens GN=DDI2 PE=1 SV=1	5.31	4.15	208	120130	2	2	0	10.78	399	7735
DDX1_HUMAN	>sp|Q92499|DDX1_HUMAN ATP-dependent RNA helicase DDX1 OS=Homo sapiens GN=DDX1 PE=1 SV=2	63.11	15.54	813.6	8577600	29	17	3	28.24	740	7327
DDX17_HUMAN	>sp|Q92841|DDX17_HUMAN Probable ATP-dependent RNA helicase DDX17 OS=Homo sapiens GN=DDX17 PE=1 SV=2	82.09	14.37	751.6	8799338	19	13	0	24.42	729	7585
DDX18_HUMAN	>sp|Q9NVP1|DDX18_HUMAN ATP-dependent RNA helicase DDX18 OS=Homo sapiens GN=DDX18 PE=1 SV=2	10.57	4.33	399.5	1426284	4	4	1	9.85	670	7513
DDX20_HUMAN	>sp|Q9UHI6|DDX20_HUMAN Probable ATP-dependent RNA helicase DDX20 OS=Homo sapiens GN=DDX20 PE=1 SV=2	5.99	2.21	189.4	631818	4	4	0	10.32	824	7514
DDX21_HUMAN	>sp|Q9NR30|DDX21_HUMAN Nucleolar RNA helicase 2 OS=Homo sapiens GN=DDX21 PE=1 SV=5	102.35	15.99	829.9	17446404	42	16	0	28.61	783	7090
DDX23_HUMAN	>sp|Q9BUQ8|DDX23_HUMAN Probable ATP-dependent RNA helicase DDX23 OS=Homo sapiens GN=DDX23 PE=1 SV=3	4.1	4.27	365.3	164814	1	1	0	1.34	820	7328
DDX24_HUMAN	>sp|Q9GZR7|DDX24_HUMAN ATP-dependent RNA helicase DDX24 OS=Homo sapiens GN=DDX24 PE=1 SV=1	23.93	8.47	506.4	332342	5	4	0	10.36	859	7091
DDX27_HUMAN	>sp|Q96GQ7|DDX27_HUMAN Probable ATP-dependent RNA helicase DDX27 OS=Homo sapiens GN=DDX27 PE=1 SV=2	11.98	6.34	349.6	454463	3	3	0	4.77	796	7329
DDX3X_HUMAN	>sp|O00571|DDX3X_HUMAN ATP-dependent RNA helicase DDX3X OS=Homo sapiens GN=DDX3X PE=1 SV=3	122.53	14.44	803.9	1.69012e+07	44	27	2	47.28	662	7367
DDX46_HUMAN	>sp|Q7L014|DDX46_HUMAN Probable ATP-dependent RNA helicase DDX46 OS=Homo sapiens GN=DDX46 PE=1 SV=2	39.95	6.91	409.2	1.99897e+06	14	13	0	15.42	1031	7279
DDX47_HUMAN	>sp|Q9H0S4|DDX47_HUMAN Probable ATP-dependent RNA helicase DDX47 OS=Homo sapiens GN=DDX47 PE=1 SV=1	6.88	5.09	248.6	491392	3	3	0	10.99	455	7331
DDX5_HUMAN	>sp|P17844|DDX5_HUMAN Probable ATP-dependent RNA helicase DDX5 OS=Homo sapiens GN=DDX5 PE=1 SV=1	114	18.1	880.9	29954864	50	22	2	36.97	614	7592
DDX51_HUMAN	>sp|Q8N8A6|DDX51_HUMAN ATP-dependent RNA helicase DDX51 OS=Homo sapiens GN=DDX51 PE=1 SV=3	7.73	7.87	504.8	83880	1	1	0	2.4	666	7517
DDX54_HUMAN	>sp|Q8TDD1|DDX54_HUMAN ATP-dependent RNA helicase DDX54 OS=Homo sapiens GN=DDX54 PE=1 SV=2	9.51	8.68	400.2	856643	5	2	0	5.22	881	7589
DDX6_HUMAN	>sp|P26196|DDX6_HUMAN Probable ATP-dependent RNA helicase DDX6 OS=Homo sapiens GN=DDX6 PE=1 SV=2	13.71	8.87	518.1	418248	4	3	0	7.66	483	7593
DECR_HUMAN	>sp|Q16698|DECR_HUMAN 2,4-dienoyl-CoA reductase, mitochondrial OS=Homo sapiens GN=DECR1 PE=1 SV=1	5.95	3.75	362.7	2.50511e+06	5	5	0	13.73	335	7594
DEK_HUMAN	>sp|P35659|DEK_HUMAN Protein DEK OS=Homo sapiens GN=DEK PE=1 SV=1	40.12	14.14	774.8	6.83178e+06	13	8	0	23.47	375	7739
DENR_HUMAN	>sp|O43583|DENR_HUMAN Density-regulated protein OS=Homo sapiens GN=DENR PE=1 SV=2	26.11	9.12	515.9	857844	5	5	0	36.87	198	7653
DERL2_HUMAN	>sp|Q9GZP9|DERL2_HUMAN Derlin-2 OS=Homo sapiens GN=DERL2 PE=1 SV=1	6.17	6.2	351.6	319842	2	1	0	12.55	239	7703
DESP_HUMAN	>sp|P15924|DESP_HUMAN Desmoplakin OS=Homo sapiens GN=DSP PE=1 SV=3	14.47	9.01	427.2	3.48814e+06	4	4	0	1.85	2871	7376
DEST_HUMAN	>sp|P60981|DEST_HUMAN Destrin OS=Homo sapiens GN=DSTN PE=1 SV=3	28.95	11.29	642.5	8297788	10	7	0	50.3	165	7599
DFFA_HUMAN	>sp|O00273|DFFA_HUMAN DNA fragmentation factor subunit alpha OS=Homo sapiens GN=DFFA PE=1 SV=1	12.29	12.18	636.9	311342	10	1	0	9.06	331	7296
DHB4_HUMAN	>sp|P51659|DHB4_HUMAN Peroxisomal multifunctional enzyme type 2 OS=Homo sapiens GN=HSD17B4 PE=1 SV=3	47.65	9.97	519.4	2949418	15	14	0	33.29	736	7539
DHB8_HUMAN	>sp|Q92506|DHB8_HUMAN Estradiol 17-beta-dehydrogenase 8 OS=Homo sapiens GN=HSD17B8 PE=1 SV=2	2.31	2.36	228.4	576328	1	1	0	4.6	261	7618
DHC24_HUMAN	>sp|Q15392|DHC24_HUMAN Delta(24)-sterol reductase OS=Homo sapiens GN=DHCR24 PE=1 SV=2	4.93	4.46	307	586864	3	2	1	7.56	516	7710
DHE3_HUMAN	>sp|P00367|DHE3_HUMAN Glutamate dehydrogenase 1, mitochondrial OS=Homo sapiens GN=GLUD1 PE=1 SV=2	21.13	5.54	481.8	5.23355e+06	10	9	0	16.85	558	7621
DHPR_HUMAN	>sp|P09417|DHPR_HUMAN Dihydropteridine reductase OS=Homo sapiens GN=QDPR PE=1 SV=2	12.21	6.77	388.9	307570	2	2	0	13.93	244	7664
DHRS1_HUMAN	>sp|Q96LJ7|DHRS1_HUMAN Dehydrogenase/reductase SDR family member 1 OS=Homo sapiens GN=DHRS1 PE=1 SV=1	4.48	4.55	228.7	86378	1	1	0	8.63	313	7665
DHRS7_HUMAN	>sp|Q9Y394|DHRS7_HUMAN Dehydrogenase/reductase SDR family member 7 OS=Homo sapiens GN=DHRS7 PE=1 SV=1	6.49	6.49	300.6	564854	2	2	0	12.39	339	7666
DHSO_HUMAN	>sp|Q00796|DHSO_HUMAN Sorbitol dehydrogenase OS=Homo sapiens GN=SORD PE=1 SV=4	56.28	10.99	643.8	7011678	16	12	1	47.9	357	7604
DHX15_HUMAN	>sp|O43143|DHX15_HUMAN Pre-mRNA-splicing factor ATP-dependent RNA helicase DHX15 OS=Homo sapiens GN=DHX15 PE=1 SV=2	62.86	9.13	531.6	7.86595e+06	36	16	1	26.92	795	7605
DHX30_HUMAN	>sp|Q7L2E3|DHX30_HUMAN Putative ATP-dependent RNA helicase DHX30 OS=Homo sapiens GN=DHX30 PE=1 SV=1	2.4	0.92	334.1	1845564	3	3	1	2.6	1194	7606
DHX9_HUMAN	>sp|Q08211|DHX9_HUMAN ATP-dependent RNA helicase A OS=Homo sapiens GN=DHX9 PE=1 SV=4	254.79	13.2	697	42293632	132	49	4	50.63	1270	7629
DHYS_HUMAN	>sp|P49366|DHYS_HUMAN Deoxyhypusine synthase OS=Homo sapiens GN=DHPS PE=1 SV=1	9.41	9.44	507.1	460738	3	1	0	5.42	369	7428
DIAP1_HUMAN	>sp|O60610|DIAP1_HUMAN Protein diaphanous homolog 1 OS=Homo sapiens GN=DIAPH1 PE=1 SV=2	61.22	8.54	429.7	1.78907e+06	20	12	0	16.59	1272	7713
DIC_HUMAN	>sp|Q9UBX3|DIC_HUMAN Mitochondrial dicarboxylate carrier OS=Homo sapiens GN=SLC25A10 PE=1 SV=2	6.17	6.23	413.9	1676548	1	1	0	5.57	287	7470
DIDO1_HUMAN	>sp|Q9BTC0|DIDO1_HUMAN Death-inducer obliterator 1 OS=Homo sapiens GN=DIDO1 PE=1 SV=5	7.05	3.74	266.8	1.85926e+06	7	6	0	4.02	2240	7632
DJB11_HUMAN	>sp|Q9UBS4|DJB11_HUMAN DnaJ homolog subfamily B member 11 OS=Homo sapiens GN=DNAJB11 PE=1 SV=1	9.12	9.19	572.1	97722	1	1	0	4.47	358	7431
DJC11_HUMAN	>sp|Q9NVH1|DJC11_HUMAN DnaJ homolog subfamily C member 11 OS=Homo sapiens GN=DNAJC11 PE=1 SV=2	15.78	8.6	397.4	643451	3	3	0	10.02	559	7612
DJC21_HUMAN	>sp|Q5F1R6|DJC21_HUMAN DnaJ homolog subfamily C member 21 OS=Homo sapiens GN=DNAJC21 PE=1 SV=2	6.01	5.12	385.3	387000	3	3	1	7.72	531	7756
DKC1_HUMAN	>sp|O60832|DKC1_HUMAN H/ACA ribonucleoprotein complex subunit 4 OS=Homo sapiens GN=DKC1 PE=1 SV=3	41.17	9.51	549.3	7553028	13	8	0	20.82	514	7434
DLDH_HUMAN	>sp|P09622|DLDH_HUMAN Dihydrolipoyl dehydrogenase, mitochondrial OS=Homo sapiens GN=DLD PE=1 SV=2	38.11	10.92	615.7	2.14287e+06	11	9	2	17.09	509	7526
DMAC1_HUMAN	>sp|Q96GE9|DMAC1_HUMAN Distal membrane-arm assembly complex protein 1 OS=Homo sapiens GN=DMAC1 PE=1 SV=1	2.65	1.79	128	136032	2	2	0	32.76	116	7642
DNJA1_HUMAN	>sp|P31689|DNJA1_HUMAN DnaJ homolog subfamily A member 1 OS=Homo sapiens GN=DNAJA1 PE=1 SV=2	15.35	9.05	520.9	404552	8	5	0	14.11	397	7530
DNJA2_HUMAN	>sp|O60884|DNJA2_HUMAN DnaJ homolog subfamily A member 2 OS=Homo sapiens GN=DNAJA2 PE=1 SV=1	30.24	10.34	546.9	3553030	12	7	0	27.18	412	7555
DNJA3_HUMAN	>sp|Q96EY1|DNJA3_HUMAN DnaJ homolog subfamily A member 3, mitochondrial OS=Homo sapiens GN=DNAJA3 PE=1 SV=2	7.48	6.59	342.7	558368	3	2	0	9.58	480	7682
DNJB1_HUMAN	>sp|P25685|DNJB1_HUMAN DnaJ homolog subfamily B member 1 OS=Homo sapiens GN=DNAJB1 PE=1 SV=4	17.72	7.56	576.2	724134	5	3	0	14.71	340	7990
DNJB4_HUMAN	>sp|Q9UDY4|DNJB4_HUMAN DnaJ homolog subfamily B member 4 OS=Homo sapiens GN=DNAJB4 PE=1 SV=1	3.08	2.3	183	96971.3	2	2	0	9.2	337	7531
DNJC2_HUMAN	>sp|Q99543|DNJC2_HUMAN DnaJ homolog subfamily C member 2 OS=Homo sapiens GN=DNAJC2 PE=1 SV=4	11.87	7.03	392.1	339444	3	3	0	5.96	621	7886
DNJC7_HUMAN	>sp|Q99615|DNJC7_HUMAN DnaJ homolog subfamily C member 7 OS=Homo sapiens GN=DNAJC7 PE=1 SV=2	41.56	9.57	522	963178	8	6	0	18.62	494	7558
DNJC8_HUMAN	>sp|O75937|DNJC8_HUMAN DnaJ homolog subfamily C member 8 OS=Homo sapiens GN=DNAJC8 PE=1 SV=2	19.21	6.25	358.7	1324514	7	4	0	22.53	253	7687
DNLI1_HUMAN	>sp|P18858|DNLI1_HUMAN DNA ligase 1 OS=Homo sapiens GN=LIG1 PE=1 SV=1	4.92	4.27	286.5	149358	2	2	0	3.7	919	7486
DNM1L_HUMAN	>sp|O00429|DNM1L_HUMAN Dynamin-1-like protein OS=Homo sapiens GN=DNM1L PE=1 SV=2	44.35	12.23	656	1620410	16	12	0	22.42	736	7533
DNMT1_HUMAN	>sp|P26358|DNMT1_HUMAN DNA (cytosine-5)-methyltransferase 1 OS=Homo sapiens GN=DNMT1 PE=1 SV=2	4.5	3.67	299.8	767040	3	3	0	2.66	1616	7534
DNPH1_HUMAN	>sp|O43598|DNPH1_HUMAN 2'-deoxynucleoside 5'-phosphate N-hydrolase 1 OS=Homo sapiens GN=DNPH1 PE=1 SV=1	21.87	10.92	628.4	809693	8	5	0	41.95	174	7560
DOPD_HUMAN	>sp|P30046|DOPD_HUMAN D-dopachrome decarboxylase OS=Homo sapiens GN=DDT PE=1 SV=3	11.41	6.28	478.7	3.8305e+06	11	3	0	24.58	118	8037
DP13A_HUMAN	>sp|Q9UKG1|DP13A_HUMAN DCC-interacting protein 13-alpha OS=Homo sapiens GN=APPL1 PE=1 SV=1	4.27	4.35	371.9	257894	3	3	0	3.53	709	8040
DPOA2_HUMAN	>sp|Q14181|DPOA2_HUMAN DNA polymerase alpha subunit B OS=Homo sapiens GN=POLA2 PE=1 SV=2	3.65	2.02	182.1	168380	3	3	0	8.36	598	7563
DPOD1_HUMAN	>sp|P28340|DPOD1_HUMAN DNA polymerase delta catalytic subunit OS=Homo sapiens GN=POLD1 PE=1 SV=2	12.19	5.93	419.7	816849	6	6	0	7.41	1107	8048
DPOD2_HUMAN	>sp|P49005|DPOD2_HUMAN DNA polymerase delta subunit 2 OS=Homo sapiens GN=POLD2 PE=1 SV=1	6.94	4.67	257.8	1.07788e+06	3	3	0	13.86	469	7443
DPOE3_HUMAN	>sp|Q9NRF9|DPOE3_HUMAN DNA polymerase epsilon subunit 3 OS=Homo sapiens GN=POLE3 PE=1 SV=1	7.08	6.71	338.7	190071	2	2	0	16.33	147	8049
DPP3_HUMAN	>sp|Q9NY33|DPP3_HUMAN Dipeptidyl peptidase 3 OS=Homo sapiens GN=DPP3 PE=1 SV=2	34.71	9.11	515.1	1697918	13	8	0	17.91	737	7803
DPYL2_HUMAN	>sp|Q16555|DPYL2_HUMAN Dihydropyrimidinase-related protein 2 OS=Homo sapiens GN=DPYSL2 PE=1 SV=1	58.78	8.87	563.3	3.42887e+06	14	11	0	34.09	572	7904
DREB_HUMAN	>sp|Q16643|DREB_HUMAN Drebrin OS=Homo sapiens GN=DBN1 PE=1 SV=4	14.63	8.54	428.1	104245	2	2	0	6.93	649	7766
DRG1_HUMAN	>sp|Q9Y295|DRG1_HUMAN Developmentally-regulated GTP-binding protein 1 OS=Homo sapiens GN=DRG1 PE=1 SV=1	19.99	8.94	544.1	1.46798e+06	6	6	0	18.53	367	7505
DSRAD_HUMAN	>sp|P55265|DSRAD_HUMAN Double-stranded RNA-specific adenosine deaminase OS=Homo sapiens GN=ADAR PE=1 SV=4	33.57	7.01	427.9	3241308	14	12	1	14.27	1226	8058
DUS3L_HUMAN	>sp|Q96G46|DUS3L_HUMAN tRNA-dihydrouridine(47) synthase [NAD(P)(+)]-like OS=Homo sapiens GN=DUS3L PE=1 SV=2	9.47	9.46	563.1	187134	2	2	1	4	650	7458
DUT_HUMAN	>sp|P33316|DUT_HUMAN Deoxyuridine 5'-triphosphate nucleotidohydrolase, mitochondrial OS=Homo sapiens GN=DUT PE=1 SV=4	53.82	11.99	666.9	6.01434e+06	15	7	0	41.67	252	7820
DX39A_HUMAN	>sp|O00148|DX39A_HUMAN ATP-dependent RNA helicase DDX39A OS=Homo sapiens GN=DDX39A PE=1 SV=2	37.81	9.6	564	2.55913e+06	12	7	0	24.36	427	8069
DX39B_HUMAN	>sp|Q13838|DX39B_HUMAN Spliceosome RNA helicase DDX39B OS=Homo sapiens GN=DDX39B PE=1 SV=1	86.42	14.72	763	2.80864e+07	43	19	0	49.07	428	7918
DYHC1_HUMAN	>sp|Q14204|DYHC1_HUMAN Cytoplasmic dynein 1 heavy chain 1 OS=Homo sapiens GN=DYNC1H1 PE=1 SV=5	201.95	10.99	636.7	21532796	91	47	1	15.54	4646	7858
DYL1_HUMAN	>sp|P63167|DYL1_HUMAN Dynein light chain 1, cytoplasmic OS=Homo sapiens GN=DYNLL1 PE=1 SV=1	12.28	11.8	664.2	772824	3	2	0	30.34	89	8072
DYL2_HUMAN	>sp|Q96FJ2|DYL2_HUMAN Dynein light chain 2, cytoplasmic OS=Homo sapiens GN=DYNLL2 PE=1 SV=1	6.47	6.49	331.6	115932	1	1	0	24.72	89	8073
DYLT1_HUMAN	>sp|P63172|DYLT1_HUMAN Dynein light chain Tctex-type 1 OS=Homo sapiens GN=DYNLT1 PE=1 SV=1	17.43	8.81	496.3	383876	6	2	0	35.4	113	7859
DYLT3_HUMAN	>sp|P51808|DYLT3_HUMAN Dynein light chain Tctex-type 3 OS=Homo sapiens GN=DYNLT3 PE=1 SV=1	4.61	4.63	282.7	385140	1	1	0	20.69	116	7823
DYN2_HUMAN	>sp|P50570|DYN2_HUMAN Dynamin-2 OS=Homo sapiens GN=DNM2 PE=1 SV=2	8.7	7.65	568.7	805683	13	5	1	6.21	870	7825
DYR_HUMAN	>sp|P00374|DYR_HUMAN Dihydrofolate reductase OS=Homo sapiens GN=DHFR PE=1 SV=2	13.84	9.01	507.1	637718	5	4	0	25.67	187	7827
E2AK2_HUMAN	>sp|P19525|E2AK2_HUMAN Interferon-induced, double-stranded RNA-activated protein kinase OS=Homo sapiens GN=EIF2AK2 PE=1 SV=2	10.87	6.32	425	386974	3	3	0	6.35	551	8077
E41L2_HUMAN	>sp|O43491|E41L2_HUMAN Band 4.1-like protein 2 OS=Homo sapiens GN=EPB41L2 PE=1 SV=1	4.82	4.92	311.3	646393	2	2	0	1.89	1005	8352
EBP_HUMAN	>sp|Q15125|EBP_HUMAN 3-beta-hydroxysteroid-Delta(8),Delta(7)-isomerase OS=Homo sapiens GN=EBP PE=1 SV=3	5.6	4.07	403.2	2.98389e+06	3	2	0	11.3	230	7782
EBP2_HUMAN	>sp|Q99848|EBP2_HUMAN Probable rRNA-processing protein EBP2 OS=Homo sapiens GN=EBNA1BP2 PE=1 SV=2	27.13	9.06	471.1	2.63918e+06	8	6	0	22.22	306	7833
ECH1_HUMAN	>sp|Q13011|ECH1_HUMAN Delta(3,5)-Delta(2,4)-dienoyl-CoA isomerase, mitochondrial OS=Homo sapiens GN=ECH1 PE=1 SV=2	43.44	11.89	632.4	5203168	16	8	0	32.62	328	7932
ECHA_HUMAN	>sp|P40939|ECHA_HUMAN Trifunctional enzyme subunit alpha, mitochondrial OS=Homo sapiens GN=HADHA PE=1 SV=2	108.14	15.52	750.3	9.29787e+06	32	17	0	33.16	763	8028
ECHB_HUMAN	>sp|P55084|ECHB_HUMAN Trifunctional enzyme subunit beta, mitochondrial OS=Homo sapiens GN=HADHB PE=1 SV=3	53.24	12.65	636.9	7.65843e+06	12	10	0	34.6	474	7868
ECHM_HUMAN	>sp|P30084|ECHM_HUMAN Enoyl-CoA hydratase, mitochondrial OS=Homo sapiens GN=ECHS1 PE=1 SV=4	93.85	15.2	819.9	1.07686e+07	29	11	1	44.48	290	8356
ECI1_HUMAN	>sp|P42126|ECI1_HUMAN Enoyl-CoA delta isomerase 1, mitochondrial OS=Homo sapiens GN=ECI1 PE=1 SV=1	25.6	13.01	675	6370918	11	5	0	22.85	302	7870
ECM29_HUMAN	>sp|Q5VYK3|ECM29_HUMAN Proteasome-associated protein ECM29 homolog OS=Homo sapiens GN=ECM29 PE=1 SV=2	48.98	9.69	485.4	5.20956e+06	21	14	0	9.16	1845	8357
EDC4_HUMAN	>sp|Q6P2E9|EDC4_HUMAN Enhancer of mRNA-decapping protein 4 OS=Homo sapiens GN=EDC4 PE=1 SV=1	2.18	0.92	241.8	1950654	3	3	0	3.43	1401	8167
EF1A1_HUMAN	>sp|P68104|EF1A1_HUMAN Elongation factor 1-alpha 1 OS=Homo sapiens GN=EEF1A1 PE=1 SV=1	324.02	16.54	896.6	4.54435e+08	359	46	13	59.09	462	7981
EF1A2_HUMAN	>sp|Q05639|EF1A2_HUMAN Elongation factor 1-alpha 2 OS=Homo sapiens GN=EEF1A2 PE=1 SV=1	34.18	19.91	1044	3534204	8	5	0	21.38	463	7982
EF1B_HUMAN	>sp|P24534|EF1B_HUMAN Elongation factor 1-beta OS=Homo sapiens GN=EEF1B2 PE=1 SV=3	85.2	18.54	919.8	1.78218e+07	48	12	1	70.22	225	7788
EF1D_HUMAN	>sp|P29692|EF1D_HUMAN Elongation factor 1-delta OS=Homo sapiens GN=EEF1D PE=1 SV=5	97.2	12.52	697.4	3.05347e+07	42	18	3	63.7	281	8363
EF1G_HUMAN	>sp|P26641|EF1G_HUMAN Elongation factor 1-gamma OS=Homo sapiens GN=EEF1G PE=1 SV=3	145.04	15.65	750.4	6.51503e+07	93	23	1	60.18	437	8133
EF2_HUMAN	>sp|P13639|EF2_HUMAN Elongation factor 2 OS=Homo sapiens GN=EEF2 PE=1 SV=4	384.34	17.14	972.3	1.73491e+08	245	61	8	61.77	858	7871
EFHD2_HUMAN	>sp|Q96C19|EFHD2_HUMAN EF-hand domain-containing protein D2 OS=Homo sapiens GN=EFHD2 PE=1 SV=1	9.24	8.4	478.4	757500	4	2	0	10	240	7939
EFL1_HUMAN	>sp|Q7Z2Z2|EFL1_HUMAN Elongation factor-like GTPase 1 OS=Homo sapiens GN=EFL1 PE=1 SV=2	11.94	7.08	354.2	3.74184e+06	7	5	1	6.34	1120	8172
EFTS_HUMAN	>sp|P43897|EFTS_HUMAN Elongation factor Ts, mitochondrial OS=Homo sapiens GN=TSFM PE=1 SV=2	19.5	10.16	551.2	3.26887e+06	6	5	0	21.23	325	8402
EFTU_HUMAN	>sp|P49411|EFTU_HUMAN Elongation factor Tu, mitochondrial OS=Homo sapiens GN=TUFM PE=1 SV=2	126.01	12.99	742.9	2.36905e+07	40	21	1	50.44	452	8176
EGFR_HUMAN	>sp|P00533|EGFR_HUMAN Epidermal growth factor receptor OS=Homo sapiens GN=EGFR PE=1 SV=2	11.19	5.57	303.3	1.70632e+06	6	5	0	5.04	1210	8282
EH1L1_HUMAN	>sp|Q8N3D4|EH1L1_HUMAN EH domain-binding protein 1-like protein 1 OS=Homo sapiens GN=EHBP1L1 PE=1 SV=2	8.64	8.87	457.3	111574	2	2	1	2.82	1523	8136
EHD1_HUMAN	>sp|Q9H4M9|EHD1_HUMAN EH domain-containing protein 1 OS=Homo sapiens GN=EHD1 PE=1 SV=2	4.68	3.59	201.7	94653.8	3	3	0	13.86	534	8406
EHMT1_HUMAN	>sp|Q9H9B1|EHMT1_HUMAN Histone-lysine N-methyltransferase EHMT1 OS=Homo sapiens GN=EHMT1 PE=1 SV=4	8.85	9.12	489.5	45238	1	1	0	1.39	1298	7943
EI2BA_HUMAN	>sp|Q14232|EI2BA_HUMAN Translation initiation factor eIF-2B subunit alpha OS=Homo sapiens GN=EIF2B1 PE=1 SV=1	11.99	4.15	436.5	1541084	5	4	0	14.75	305	8179
EI2BG_HUMAN	>sp|Q9NR50|EI2BG_HUMAN Translation initiation factor eIF-2B subunit gamma OS=Homo sapiens GN=EIF2B3 PE=1 SV=1	5.65	5.17	473.4	213390	2	2	0	6.42	452	8412
EIF1_HUMAN	>sp|P41567|EIF1_HUMAN Eukaryotic translation initiation factor 1 OS=Homo sapiens GN=EIF1 PE=1 SV=1	36.16	12.99	707.7	2.07397e+06	6	4	0	60.18	113	8182
EIF2A_HUMAN	>sp|Q9BY44|EIF2A_HUMAN Eukaryotic translation initiation factor 2A OS=Homo sapiens GN=EIF2A PE=1 SV=3	32.31	8.74	476.4	3305162	15	9	0	24.44	585	8183
EIF3A_HUMAN	>sp|Q14152|EIF3A_HUMAN Eukaryotic translation initiation factor 3 subunit A OS=Homo sapiens GN=EIF3A PE=1 SV=1	62.3	10.45	598.4	8474042	26	15	0	14.98	1382	8185
EIF3B_HUMAN	>sp|P55884|EIF3B_HUMAN Eukaryotic translation initiation factor 3 subunit B OS=Homo sapiens GN=EIF3B PE=1 SV=3	61.92	11.14	611	1.29086e+07	29	23	3	35.63	814	8186
EIF3C_HUMAN	>sp|Q99613|EIF3C_HUMAN Eukaryotic translation initiation factor 3 subunit C OS=Homo sapiens GN=EIF3C PE=1 SV=1	33.38	8.85	522.9	2654726	13	8	1	11.5	913	8370
EIF3D_HUMAN	>sp|O15371|EIF3D_HUMAN Eukaryotic translation initiation factor 3 subunit D OS=Homo sapiens GN=EIF3D PE=1 SV=1	35.58	11.4	616	2.35424e+06	11	8	0	17.34	548	8371
EIF3E_HUMAN	>sp|P60228|EIF3E_HUMAN Eukaryotic translation initiation factor 3 subunit E OS=Homo sapiens GN=EIF3E PE=1 SV=1	52.18	9.64	551.1	3729052	22	7	0	26.29	445	7795
EIF3F_HUMAN	>sp|O00303|EIF3F_HUMAN Eukaryotic translation initiation factor 3 subunit F OS=Homo sapiens GN=EIF3F PE=1 SV=1	38.92	13.31	736.3	4335918	31	10	2	58.54	357	8138
EIF3G_HUMAN	>sp|O75821|EIF3G_HUMAN Eukaryotic translation initiation factor 3 subunit G OS=Homo sapiens GN=EIF3G PE=1 SV=2	43.46	8.24	580.3	3.7448e+06	9	8	0	40.62	320	8078
EIF3H_HUMAN	>sp|O15372|EIF3H_HUMAN Eukaryotic translation initiation factor 3 subunit H OS=Homo sapiens GN=EIF3H PE=1 SV=1	22.13	8.56	499.5	1.45163e+06	5	5	0	17.61	352	8283
EIF3I_HUMAN	>sp|Q13347|EIF3I_HUMAN Eukaryotic translation initiation factor 3 subunit I OS=Homo sapiens GN=EIF3I PE=1 SV=1	53.45	15.66	792.6	7450758	16	11	0	48.62	325	8372
EIF3J_HUMAN	>sp|O75822|EIF3J_HUMAN Eukaryotic translation initiation factor 3 subunit J OS=Homo sapiens GN=EIF3J PE=1 SV=2	29.45	10.4	612.8	2.22755e+06	6	5	0	35.27	258	8079
EIF3K_HUMAN	>sp|Q9UBQ5|EIF3K_HUMAN Eukaryotic translation initiation factor 3 subunit K OS=Homo sapiens GN=EIF3K PE=1 SV=1	11.93	7.15	421.1	805582	2	2	0	11.47	218	8315
EIF3L_HUMAN	>sp|Q9Y262|EIF3L_HUMAN Eukaryotic translation initiation factor 3 subunit L OS=Homo sapiens GN=EIF3L PE=1 SV=1	30.45	13.14	716.3	3.79667e+06	10	10	1	24.11	564	8373
EIF3M_HUMAN	>sp|Q7L2H7|EIF3M_HUMAN Eukaryotic translation initiation factor 3 subunit M OS=Homo sapiens GN=EIF3M PE=1 SV=1	41.87	13.87	691.6	2.16636e+06	28	7	1	25.94	374	8139
EIFCL_HUMAN	>sp|B5ME19|EIFCL_HUMAN Eukaryotic translation initiation factor 3 subunit C-like protein OS=Homo sapiens GN=EIF3CL PE=3 SV=1	43.82	11.54	610.8	3006704	14	8	0	12.25	914	8374
ELAV1_HUMAN	>sp|Q15717|ELAV1_HUMAN ELAV-like protein 1 OS=Homo sapiens GN=ELAVL1 PE=1 SV=2	31.18	6.89	535.6	7.02964e+06	16	10	0	33.44	326	8141
ELOB_HUMAN	>sp|Q15370|ELOB_HUMAN Elongin-B OS=Homo sapiens GN=ELOB PE=1 SV=1	19.37	7.94	517.7	691744	4	4	0	55.93	118	8288
ELOC_HUMAN	>sp|Q15369|ELOC_HUMAN Elongin-C OS=Homo sapiens GN=ELOC PE=1 SV=1	8.85	8.87	483	98762	1	1	0	12.5	112	8378
ELOF1_HUMAN	>sp|P60002|ELOF1_HUMAN Transcription elongation factor 1 homolog OS=Homo sapiens GN=ELOF1 PE=1 SV=1	5.37	5.39	337.8	58740	1	1	0	48.19	83	8190
ELOV1_HUMAN	>sp|Q9BW60|ELOV1_HUMAN Elongation of very long chain fatty acids protein 1 OS=Homo sapiens GN=ELOVL1 PE=1 SV=1	8.17	8.15	483	219922	5	1	0	4.66	279	8289
ELP1_HUMAN	>sp|O95163|ELP1_HUMAN Elongator complex protein 1 OS=Homo sapiens GN=IKBKAP PE=1 SV=3	12.57	6.53	265.3	191955	5	2	0	3.53	1332	8414
ELP2_HUMAN	>sp|Q6IA86|ELP2_HUMAN Elongator complex protein 2 OS=Homo sapiens GN=ELP2 PE=1 SV=2	4.39	2.69	249	336561	3	3	0	5.69	826	8085
ELYS_HUMAN	>sp|Q8WYP5|ELYS_HUMAN Protein ELYS OS=Homo sapiens GN=AHCTF1 PE=1 SV=3	18.11	9.79	463.3	986158	8	6	0	5.38	2266	8086
EMAL4_HUMAN	>sp|Q9HC35|EMAL4_HUMAN Echinoderm microtubule-associated protein-like 4 OS=Homo sapiens GN=EML4 PE=1 SV=3	4.33	3.37	261.5	465828	4	3	0	4.08	981	8381
EMC1_HUMAN	>sp|Q8N766|EMC1_HUMAN ER membrane protein complex subunit 1 OS=Homo sapiens GN=EMC1 PE=1 SV=1	9.13	5.34	283.6	857026	4	4	0	6.75	993	8494
EMD_HUMAN	>sp|P50402|EMD_HUMAN Emerin OS=Homo sapiens GN=EMD PE=1 SV=1	32.64	9.04	546.8	3752540	14	7	0	44.49	254	8294
EMP3_HUMAN	>sp|P54852|EMP3_HUMAN Epithelial membrane protein 3 OS=Homo sapiens GN=EMP3 PE=1 SV=1	3.34	3.38	257.8	141514	1	1	0	8.59	163	8149
ENAH_HUMAN	>sp|Q8N8S7|ENAH_HUMAN Protein enabled homolog OS=Homo sapiens GN=ENAH PE=1 SV=2	2.03	2.09	172.4	558319	2	2	1	7.44	591	8092
ENOA_HUMAN	>sp|P06733|ENOA_HUMAN Alpha-enolase OS=Homo sapiens GN=ENO1 PE=1 SV=2	288.77	18.72	989.4	5.5592e+08	404	42	7	70.51	434	8296
ENOB_HUMAN	>sp|P13929|ENOB_HUMAN Beta-enolase OS=Homo sapiens GN=ENO3 PE=1 SV=5	8.85	8.94	469.5	242932	1	1	0	5.99	434	8297
ENOPH_HUMAN	>sp|Q9UHY7|ENOPH_HUMAN Enolase-phosphatase E1 OS=Homo sapiens GN=ENOPH1 PE=1 SV=1	4.18	4.02	244.8	208922	2	2	0	12.26	261	8210
ENPL_HUMAN	>sp|P14625|ENPL_HUMAN Endoplasmin OS=Homo sapiens GN=HSP90B1 PE=1 SV=1	210.64	16.34	1009.9	74170748	96	36	0	51.18	803	8211
ENSA_HUMAN	>sp|O43768|ENSA_HUMAN Alpha-endosulfine OS=Homo sapiens GN=ENSA PE=1 SV=1	7.66	6.38	331.7	2.56934e+06	4	4	1	24.79	121	8215
EP15R_HUMAN	>sp|Q9UBC2|EP15R_HUMAN Epidermal growth factor receptor substrate 15-like 1 OS=Homo sapiens GN=EPS15L1 PE=1 SV=1	2.56	1.82	210.7	654394	2	2	0	3.59	864	8503
EPHA2_HUMAN	>sp|P29317|EPHA2_HUMAN Ephrin type-A receptor 2 OS=Homo sapiens GN=EPHA2 PE=1 SV=2	7.39	5.93	324.4	78510	2	2	0	5.23	976	8158
EPIPL_HUMAN	>sp|P58107|EPIPL_HUMAN Epiplakin OS=Homo sapiens GN=EPPK1 PE=1 SV=2	23.39	9.36	573.6	1425534	6	5	1	2.42	5090	8334
EPN1_HUMAN	>sp|Q9Y6I3|EPN1_HUMAN Epsin-1 OS=Homo sapiens GN=EPN1 PE=1 SV=2	4.83	4.95	282.9	132472	1	1	0	3.65	576	8103
EPN4_HUMAN	>sp|Q14677|EPN4_HUMAN Clathrin interactor 1 OS=Homo sapiens GN=CLINT1 PE=1 SV=1	11.39	5.66	439.1	567498	5	3	0	7.04	625	8204
ERAP1_HUMAN	>sp|Q9NZ08|ERAP1_HUMAN Endoplasmic reticulum aminopeptidase 1 OS=Homo sapiens GN=ERAP1 PE=1 SV=3	8.76	6.96	366	442477	2	2	0	2.55	941	8107
ERBIN_HUMAN	>sp|Q96RT1|ERBIN_HUMAN Erbin OS=Homo sapiens GN=ERBIN PE=1 SV=2	6.68	6.97	358.5	68971.6	2	2	0	3.4	1412	8163
ERD21_HUMAN	>sp|P24390|ERD21_HUMAN ER lumen protein-retaining receptor 1 OS=Homo sapiens GN=KDELR1 PE=1 SV=1	4.15	4.19	267.5	989684	1	1	0	5.19	212	8114
ERF1_HUMAN	>sp|P62495|ERF1_HUMAN Eukaryotic peptide chain release factor subunit 1 OS=Homo sapiens GN=ETF1 PE=1 SV=3	41.02	10.42	569.8	4.36251e+06	26	10	0	33.87	437	8226
ERF3A_HUMAN	>sp|P15170|ERF3A_HUMAN Eukaryotic peptide chain release factor GTP-binding subunit ERF3A OS=Homo sapiens GN=GSPT1 PE=1 SV=1	18.04	8.24	583.2	6.76838e+06	10	7	0	22.24	499	8115
ERF3B_HUMAN	>sp|Q8IYD1|ERF3B_HUMAN Eukaryotic peptide chain release factor GTP-binding subunit ERF3B OS=Homo sapiens GN=GSPT2 PE=1 SV=2	8.79	8.92	517	597536	1	1	0	2.71	628	8693
ERGI2_HUMAN	>sp|Q96RQ1|ERGI2_HUMAN Endoplasmic reticulum-Golgi intermediate compartment protein 2 OS=Homo sapiens GN=ERGIC2 PE=1 SV=2	20.4	8.92	513.9	241863	4	3	1	15.38	377	8513
ERH_HUMAN	>sp|P84090|ERH_HUMAN Enhancer of rudimentary homolog OS=Homo sapiens GN=ERH PE=1 SV=1	35.92	13.99	778.1	6.02837e+06	12	5	0	50	104	8341
ERLN1_HUMAN	>sp|O75477|ERLN1_HUMAN Erlin-1 OS=Homo sapiens GN=ERLIN1 PE=1 SV=1	10.82	8.57	443.9	259048	2	2	0	7.51	346	8555
ERLN2_HUMAN	>sp|O94905|ERLN2_HUMAN Erlin-2 OS=Homo sapiens GN=ERLIN2 PE=1 SV=1	7.05	4.52	336.2	168944	2	2	0	7.96	339	8695
ERMP1_HUMAN	>sp|Q7Z2K6|ERMP1_HUMAN Endoplasmic reticulum metallopeptidase 1 OS=Homo sapiens GN=ERMP1 PE=1 SV=2	15.28	6.18	399.1	759550	4	4	0	6.08	904	8433
ERO1A_HUMAN	>sp|Q96HE7|ERO1A_HUMAN ERO1-like protein alpha OS=Homo sapiens GN=ERO1A PE=1 SV=2	20.13	9.71	500.9	3.98342e+06	8	6	0	17.09	468	8435
ERP29_HUMAN	>sp|P30040|ERP29_HUMAN Endoplasmic reticulum resident protein 29 OS=Homo sapiens GN=ERP29 PE=1 SV=4	62.6	11.72	653.3	1.08616e+07	26	10	0	50.96	261	8119
ERP44_HUMAN	>sp|Q9BS26|ERP44_HUMAN Endoplasmic reticulum resident protein 44 OS=Homo sapiens GN=ERP44 PE=1 SV=1	4.65	3.82	330.2	686718	4	3	0	6.4	406	8120
ES1_HUMAN	>sp|P30042|ES1_HUMAN ES1 protein homolog, mitochondrial OS=Homo sapiens GN=C21orf33 PE=1 SV=3	14.26	14.01	708	1475364	2	2	0	12.31	268	8697
ES8L2_HUMAN	>sp|Q9H6S3|ES8L2_HUMAN Epidermal growth factor receptor kinase substrate 8-like protein 2 OS=Homo sapiens GN=EPS8L2 PE=1 SV=2	5.12	5.27	329.3	50150	1	1	0	2.52	715	8664
ESF1_HUMAN	>sp|Q9H501|ESF1_HUMAN ESF1 homolog OS=Homo sapiens GN=ESF1 PE=1 SV=1	4.74	4.85	269.4	1577694	3	2	0	2.7	851	8560
ESTD_HUMAN	>sp|P10768|ESTD_HUMAN S-formylglutathione hydrolase OS=Homo sapiens GN=ESD PE=1 SV=2	25.68	6.46	399.2	1.01867e+06	9	6	1	39.01	282	8444
ESYT1_HUMAN	>sp|Q9BSJ8|ESYT1_HUMAN Extended synaptotagmin-1 OS=Homo sapiens GN=ESYT1 PE=1 SV=1	48.36	11.61	630	641190	11	6	0	10.96	1104	8314
ESYT2_HUMAN	>sp|A0FGR8|ESYT2_HUMAN Extended synaptotagmin-2 OS=Homo sapiens GN=ESYT2 PE=1 SV=1	4.55	4.74	250.7	68634	1	1	0	2.17	921	8667
ETFA_HUMAN	>sp|P13804|ETFA_HUMAN Electron transfer flavoprotein subunit alpha, mitochondrial OS=Homo sapiens GN=ETFA PE=1 SV=1	81.23	14.03	810	1.24553e+07	39	13	0	49.55	333	8123
ETFB_HUMAN	>sp|P38117|ETFB_HUMAN Electron transfer flavoprotein subunit beta OS=Homo sapiens GN=ETFB PE=1 SV=3	43.81	8.27	500.4	11282812	18	11	0	44.71	255	8445
ETHE1_HUMAN	>sp|O95571|ETHE1_HUMAN Persulfide dioxygenase ETHE1, mitochondrial OS=Homo sapiens GN=ETHE1 PE=1 SV=2	4.9	4.95	475.6	562082	1	1	0	6.69	254	8124
EWS_HUMAN	>sp|Q01844|EWS_HUMAN RNA-binding protein EWS OS=Homo sapiens GN=EWSR1 PE=1 SV=1	17.05	12.92	700.2	912323	7	3	0	11.43	656	8129
EXOC7_HUMAN	>sp|Q9UPT5|EXOC7_HUMAN Exocyst complex component 7 OS=Homo sapiens GN=EXOC7 PE=1 SV=3	10.23	9.75	511.5	1108836	7	4	1	7.07	735	8608
EXOC8_HUMAN	>sp|Q8IYI6|EXOC8_HUMAN Exocyst complex component 8 OS=Homo sapiens GN=EXOC8 PE=1 SV=2	9.45	9.46	412.5	1680552	2	2	1	5.79	725	8521
EXOS1_HUMAN	>sp|Q9Y3B2|EXOS1_HUMAN Exosome complex component CSL4 OS=Homo sapiens GN=EXOSC1 PE=1 SV=1	3.67	3.69	227.6	108574	2	2	1	23.08	195	8452
EXOS2_HUMAN	>sp|Q13868|EXOS2_HUMAN Exosome complex component RRP4 OS=Homo sapiens GN=EXOSC2 PE=1 SV=2	4.98	3.43	303.6	316042	2	2	0	10.58	293	8522
EXOS3_HUMAN	>sp|Q9NQT5|EXOS3_HUMAN Exosome complex component RRP40 OS=Homo sapiens GN=EXOSC3 PE=1 SV=3	6.8	6.84	349.7	138461	2	2	0	8.36	275	8247
EXOS4_HUMAN	>sp|Q9NPD3|EXOS4_HUMAN Exosome complex component RRP41 OS=Homo sapiens GN=EXOSC4 PE=1 SV=3	4.34	4.39	374.2	396520	1	1	0	4.9	245	8845
EXOS7_HUMAN	>sp|Q15024|EXOS7_HUMAN Exosome complex component RRP42 OS=Homo sapiens GN=EXOSC7 PE=1 SV=3	15.53	8.68	577.9	679812	2	2	0	11	291	8248
EXOS8_HUMAN	>sp|Q96B26|EXOS8_HUMAN Exosome complex component RRP43 OS=Homo sapiens GN=EXOSC8 PE=1 SV=1	8.15	6.31	350.8	599942	3	3	0	16.67	276	8453
EXOSX_HUMAN	>sp|Q01780|EXOSX_HUMAN Exosome component 10 OS=Homo sapiens GN=EXOSC10 PE=1 SV=2	15.03	7.65	299.9	511779	6	5	0	8.25	885	8249
EZRI_HUMAN	>sp|P15311|EZRI_HUMAN Ezrin OS=Homo sapiens GN=EZR PE=1 SV=4	59.83	14.01	764.7	9.23739e+06	37	15	0	28.5	586	8764
F10A1_HUMAN	>sp|P50502|F10A1_HUMAN Hsc70-interacting protein OS=Homo sapiens GN=ST13 PE=1 SV=2	35.81	14.1	671.4	3798236	9	7	0	26.29	369	8252
F120A_HUMAN	>sp|Q9NZB2|F120A_HUMAN Constitutive coactivator of PPAR-gamma-like protein 1 OS=Homo sapiens GN=FAM120A PE=1 SV=2	10.85	8.34	481.7	496035	5	4	1	3.67	1118	8454
F136A_HUMAN	>sp|Q96C01|F136A_HUMAN Protein FAM136A OS=Homo sapiens GN=FAM136A PE=1 SV=1	9.19	7.84	433.8	1127757	4	4	2	28.99	138	8717
F162A_HUMAN	>sp|Q96A26|F162A_HUMAN Protein FAM162A OS=Homo sapiens GN=FAM162A PE=1 SV=2	4.43	4.44	269	36244	2	1	0	6.49	154	8459
F207A_HUMAN	>sp|Q9NSI2|F207A_HUMAN Protein FAM207A OS=Homo sapiens GN=FAM207A PE=1 SV=2	6.11	6.16	399	40360	1	1	0	10.43	230	8863
F213A_HUMAN	>sp|Q9BRX8|F213A_HUMAN Redox-regulatory protein FAM213A OS=Homo sapiens GN=FAM213A PE=1 SV=3	5.45	5.49	305.1	161078	1	1	0	4.8	229	8577
FA49B_HUMAN	>sp|Q9NUQ9|FA49B_HUMAN Protein FAM49B OS=Homo sapiens GN=FAM49B PE=1 SV=1	18.39	8.93	496	811269	7	5	0	24.07	324	8744
FA98A_HUMAN	>sp|Q8NCA5|FA98A_HUMAN Protein FAM98A OS=Homo sapiens GN=FAM98A PE=1 SV=1	18.04	8.51	581	996314	3	3	1	15.03	519	8679
FA98B_HUMAN	>sp|Q52LJ0|FA98B_HUMAN Protein FAM98B OS=Homo sapiens GN=FAM98B PE=1 SV=1	10.84	6.9	416.3	295812	4	3	0	17.58	330	8756
FABP5_HUMAN	>sp|Q01469|FABP5_HUMAN Fatty acid-binding protein, epidermal OS=Homo sapiens GN=FABP5 PE=1 SV=3	7.8	4.08	355.1	830300	5	4	0	37.78	135	8781
FACE1_HUMAN	>sp|O75844|FACE1_HUMAN CAAX prenyl protease 1 homolog OS=Homo sapiens GN=ZMPSTE24 PE=1 SV=2	15.79	7.22	467.1	1.14047e+06	7	5	0	13.26	475	8888
FAD1_HUMAN	>sp|Q8NFF5|FAD1_HUMAN FAD synthase OS=Homo sapiens GN=FLAD1 PE=1 SV=1	13.19	6.91	368.1	564990	4	4	0	8.69	587	8488
FADD_HUMAN	>sp|Q13158|FADD_HUMAN FAS-associated death domain protein OS=Homo sapiens GN=FADD PE=1 SV=1	15.02	8.67	390.6	416039	6	2	0	24.04	208	8758
FAF2_HUMAN	>sp|Q96CS3|FAF2_HUMAN FAS-associated factor 2 OS=Homo sapiens GN=FAF2 PE=1 SV=2	21.68	12.54	618.1	347411	8	3	0	14.38	445	8643
FAHD1_HUMAN	>sp|Q6P587|FAHD1_HUMAN Acylpyruvase FAHD1, mitochondrial OS=Homo sapiens GN=FAHD1 PE=1 SV=2	3.47	3.52	235.4	57404	1	1	0	8.48	224	8805
FANCI_HUMAN	>sp|Q9NVI1|FANCI_HUMAN Fanconi anemia group I protein OS=Homo sapiens GN=FANCI PE=1 SV=4	12.04	10	383.4	215986	4	3	0	4.82	1328	8956
FAS_HUMAN	>sp|P49327|FAS_HUMAN Fatty acid synthase OS=Homo sapiens GN=FASN PE=1 SV=3	266.42	13.92	773.5	2.31244e+07	88	49	0	29.51	2511	8646
FBLL1_HUMAN	>sp|A6NHQ2|FBLL1_HUMAN rRNA/tRNA 2'-O-methyltransferase fibrillarin-like protein 1 OS=Homo sapiens GN=FBLL1 PE=3 SV=2	6.47	5.62	410.9	1.92002e+06	4	4	2	5.39	334	8896
FBLN1_HUMAN	>sp|P23142|FBLN1_HUMAN Fibulin-1 OS=Homo sapiens GN=FBLN1 PE=1 SV=4	11.33	6.5	342.4	1.01148e+06	3	3	0	7.4	703	8601
FBLN3_HUMAN	>sp|Q12805|FBLN3_HUMAN EGF-containing fibulin-like extracellular matrix protein 1 OS=Homo sapiens GN=EFEMP1 PE=1 SV=2	10.66	10.75	616.4	361298	2	2	1	2.64	493	9272
FBRL_HUMAN	>sp|P22087|FBRL_HUMAN rRNA 2'-O-methyltransferase fibrillarin OS=Homo sapiens GN=FBL PE=1 SV=2	26.29	6.55	424.8	2.97845e+06	9	8	1	25.55	321	8811
FCL_HUMAN	>sp|Q13630|FCL_HUMAN GDP-L-fucose synthase OS=Homo sapiens GN=TSTA3 PE=1 SV=1	6.39	4.66	457.4	711328	4	3	0	11.53	321	8827
FEN1_HUMAN	>sp|P39748|FEN1_HUMAN Flap endonuclease 1 OS=Homo sapiens GN=FEN1 PE=1 SV=1	94.87	17.62	904.3	19384070	36	15	2	53.16	380	8833
FERM1_HUMAN	>sp|Q9BQL6|FERM1_HUMAN Fermitin family homolog 1 OS=Homo sapiens GN=FERMT1 PE=1 SV=1	10.23	10.35	507	123442	2	1	0	5.02	677	8963
FERM2_HUMAN	>sp|Q96AC1|FERM2_HUMAN Fermitin family homolog 2 OS=Homo sapiens GN=FERMT2 PE=1 SV=1	32.19	11.35	627.9	1382764	9	7	0	19.56	680	8988
FETA_HUMAN	>sp|P02771|FETA_HUMAN Alpha-fetoprotein OS=Homo sapiens GN=AFP PE=1 SV=1	20.1	7.01	534.4	9.70089e+06	13	5	0	8.05	609	9139
FETUA_HUMAN	>sp|P02765|FETUA_HUMAN Alpha-2-HS-glycoprotein OS=Homo sapiens GN=AHSG PE=1 SV=1	47.32	12.56	811.2	7.42652e+07	36	8	2	8.72	367	9204
FHL2_HUMAN	>sp|Q14192|FHL2_HUMAN Four and a half LIM domains protein 2 OS=Homo sapiens GN=FHL2 PE=1 SV=3	4.77	4.83	344.7	529028	1	1	0	4.3	279	9117
FINC_HUMAN	>sp|P02751|FINC_HUMAN Fibronectin OS=Homo sapiens GN=FN1 PE=1 SV=4	5.98	5.75	232.4	101447	3	2	0	1.13	2386	9243
FIP1_HUMAN	>sp|Q6UN15|FIP1_HUMAN Pre-mRNA 3'-end-processing factor FIP1 OS=Homo sapiens GN=FIP1L1 PE=1 SV=1	4.37	4.49	290	96124	1	1	0	2.19	594	9215
FIS1_HUMAN	>sp|Q9Y3D6|FIS1_HUMAN Mitochondrial fission 1 protein OS=Homo sapiens GN=FIS1 PE=1 SV=2	24.02	11.81	676.1	1.35786e+06	25	3	0	26.32	152	9341
FKB10_HUMAN	>sp|Q96AY3|FKB10_HUMAN Peptidyl-prolyl cis-trans isomerase FKBP10 OS=Homo sapiens GN=FKBP10 PE=1 SV=1	9.76	8.37	512	1454808	4	3	0	5.67	582	8840
FKB15_HUMAN	>sp|Q5T1M5|FKB15_HUMAN FK506-binding protein 15 OS=Homo sapiens GN=FKBP15 PE=1 SV=2	15.41	9.12	556.6	221870	2	2	0	2.46	1219	8842
FKB1A_HUMAN	>sp|P62942|FKB1A_HUMAN Peptidyl-prolyl cis-trans isomerase FKBP1A OS=Homo sapiens GN=FKBP1A PE=1 SV=2	10.89	10.83	621.8	2748326	5	1	0	12.04	108	9124
FKBP2_HUMAN	>sp|P26885|FKBP2_HUMAN Peptidyl-prolyl cis-trans isomerase FKBP2 OS=Homo sapiens GN=FKBP2 PE=1 SV=2	7.14	3.33	279.5	1.71789e+06	3	3	0	38.03	142	9126
FKBP3_HUMAN	>sp|Q00688|FKBP3_HUMAN Peptidyl-prolyl cis-trans isomerase FKBP3 OS=Homo sapiens GN=FKBP3 PE=1 SV=1	24.55	8.61	554	8842918	9	5	0	32.59	224	8843
FKBP4_HUMAN	>sp|Q02790|FKBP4_HUMAN Peptidyl-prolyl cis-trans isomerase FKBP4 OS=Homo sapiens GN=FKBP4 PE=1 SV=3	90.08	12.37	690.2	15674946	34	25	3	52.94	459	8798
FKBP5_HUMAN	>sp|Q13451|FKBP5_HUMAN Peptidyl-prolyl cis-trans isomerase FKBP5 OS=Homo sapiens GN=FKBP5 PE=1 SV=2	11.5	8.85	528.9	1.16273e+06	4	3	0	10.07	457	8799
FKBP8_HUMAN	>sp|Q14318|FKBP8_HUMAN Peptidyl-prolyl cis-trans isomerase FKBP8 OS=Homo sapiens GN=FKBP8 PE=1 SV=2	15.84	10.42	565.2	158419	5	2	0	16.75	412	9217
FKBP9_HUMAN	>sp|O95302|FKBP9_HUMAN Peptidyl-prolyl cis-trans isomerase FKBP9 OS=Homo sapiens GN=FKBP9 PE=1 SV=2	2.78	2.26	244.4	403900	2	2	0	6.67	570	8801
FLII_HUMAN	>sp|Q13045|FLII_HUMAN Protein flightless-1 homolog OS=Homo sapiens GN=FLII PE=1 SV=2	16.48	5.86	376.6	363512	4	3	0	5.36	1269	9018
FLNA_HUMAN	>sp|P21333|FLNA_HUMAN Filamin-A OS=Homo sapiens GN=FLNA PE=1 SV=4	886.85	20.35	1156	160472434	290	106	8	61.5	2647	9309
FLNB_HUMAN	>sp|O75369|FLNB_HUMAN Filamin-B OS=Homo sapiens GN=FLNB PE=1 SV=2	622.67	18.84	967.3	73560292	169	80	1	50.73	2602	9010
FLOT2_HUMAN	>sp|Q14254|FLOT2_HUMAN Flotillin-2 OS=Homo sapiens GN=FLOT2 PE=1 SV=2	15.98	6.54	370.3	848142	5	4	0	9.81	428	9311
FNBP4_HUMAN	>sp|Q8N3X1|FNBP4_HUMAN Formin-binding protein 4 OS=Homo sapiens GN=FNBP4 PE=1 SV=3	19.92	7.91	548.1	1128222	4	3	0	4.82	1017	9352
FNTA_HUMAN	>sp|P49354|FNTA_HUMAN Protein farnesyltransferase/geranylgeranyltransferase type-1 subunit alpha OS=Homo sapiens GN=FNTA PE=1 SV=1	8.93	7.75	387.6	197094	2	2	0	8.18	379	9061
FOLR1_HUMAN	>sp|P15328|FOLR1_HUMAN Folate receptor alpha OS=Homo sapiens GN=FOLR1 PE=1 SV=3	60.12	15.2	810.6	19520801	20	10	2	43.19	257	9160
FOSL2_HUMAN	>sp|P15408|FOSL2_HUMAN Fos-related antigen 2 OS=Homo sapiens GN=FOSL2 PE=1 SV=1	3.7	3.76	230.3	27766	1	1	0	5.52	326	9303
FPPS_HUMAN	>sp|P14324|FPPS_HUMAN Farnesyl pyrophosphate synthase OS=Homo sapiens GN=FDPS PE=1 SV=4	36.92	11.34	624.6	6.79595e+06	15	7	0	33.89	419	9168
FRDA_HUMAN	>sp|Q16595|FRDA_HUMAN Frataxin, mitochondrial OS=Homo sapiens GN=FXN PE=1 SV=2	3.13	3	251.9	1451574	2	2	0	12.38	210	9033
FSCN1_HUMAN	>sp|Q16658|FSCN1_HUMAN Fascin OS=Homo sapiens GN=FSCN1 PE=1 SV=3	111.55	12.23	697.1	1.31089e+07	37	21	2	56.8	493	9237
FTO_HUMAN	>sp|Q9C0B1|FTO_HUMAN Alpha-ketoglutarate-dependent dioxygenase FTO OS=Homo sapiens GN=FTO PE=1 SV=3	9.56	8.76	545.7	144618	2	2	0	7.52	505	9328
FUBP1_HUMAN	>sp|Q96AE4|FUBP1_HUMAN Far upstream element-binding protein 1 OS=Homo sapiens GN=FUBP1 PE=1 SV=3	98.81	13.92	788.2	1.56652e+07	39	20	1	40.22	644	9329
FUBP2_HUMAN	>sp|Q92945|FUBP2_HUMAN Far upstream element-binding protein 2 OS=Homo sapiens GN=KHSRP PE=1 SV=4	70.65	13.64	668.1	4248064	20	14	2	34.04	711	9041
FUBP3_HUMAN	>sp|Q96I24|FUBP3_HUMAN Far upstream element-binding protein 3 OS=Homo sapiens GN=FUBP3 PE=1 SV=2	36.86	8.88	559.5	2.86565e+06	12	9	0	24.65	572	9416
FUMH_HUMAN	>sp|P07954|FUMH_HUMAN Fumarate hydratase, mitochondrial OS=Homo sapiens GN=FH PE=1 SV=3	136.57	17.21	997.9	22267356	41	17	1	47.06	510	9082
FUS_HUMAN	>sp|P35637|FUS_HUMAN RNA-binding protein FUS OS=Homo sapiens GN=FUS PE=1 SV=1	68.23	17.8	1084.2	14422820	25	10	3	18.44	526	9330
FWCH2_HUMAN	>sp|Q96CP2|FWCH2_HUMAN FLYWCH family member 2 OS=Homo sapiens GN=FLYWCH2 PE=1 SV=1	5.05	5.06	292	140080	2	1	0	10	140	9334
FXR1_HUMAN	>sp|P51114|FXR1_HUMAN Fragile X mental retardation syndrome-related protein 1 OS=Homo sapiens GN=FXR1 PE=1 SV=3	20.36	6.65	470.6	2.05478e+06	6	6	0	12.56	621	9182
FXR2_HUMAN	>sp|P51116|FXR2_HUMAN Fragile X mental retardation syndrome-related protein 2 OS=Homo sapiens GN=FXR2 PE=1 SV=2	11.12	8.97	384.3	375062	3	3	0	8.32	673	9451
G3BP1_HUMAN	>sp|Q13283|G3BP1_HUMAN Ras GTPase-activating protein-binding protein 1 OS=Homo sapiens GN=G3BP1 PE=1 SV=1	82.19	13.2	726.1	19820610	33	17	2	50.43	466	9456
G3P_HUMAN	>sp|P04406|G3P_HUMAN Glyceraldehyde-3-phosphate dehydrogenase OS=Homo sapiens GN=GAPDH PE=1 SV=3	229.22	15.53	911.5	3.4153e+08	215	36	10	78.81	335	9377
G6PD_HUMAN	>sp|P11413|G6PD_HUMAN Glucose-6-phosphate 1-dehydrogenase OS=Homo sapiens GN=G6PD PE=1 SV=4	106.82	13.66	660.9	21386566	42	21	2	48.93	515	9430
G6PI_HUMAN	>sp|P06744|G6PI_HUMAN Glucose-6-phosphate isomerase OS=Homo sapiens GN=GPI PE=1 SV=4	133.55	16.72	933.5	47987989	71	26	3	52.15	558	9459
GAGE7_HUMAN	>sp|O76087|GAGE7_HUMAN G antigen 7 OS=Homo sapiens GN=GAGE7 PE=2 SV=1	4.88	2.91	266.4	73543.2	2	2	0	76.92	117	9486
GALE_HUMAN	>sp|Q14376|GALE_HUMAN UDP-glucose 4-epimerase OS=Homo sapiens GN=GALE PE=1 SV=2	8.88	6.12	270.9	435921	4	4	0	20.69	348	9437
GALK1_HUMAN	>sp|P51570|GALK1_HUMAN Galactokinase OS=Homo sapiens GN=GALK1 PE=1 SV=1	2.01	1.4	199	198664	2	2	0	7.65	392	9438
GALM_HUMAN	>sp|Q96C23|GALM_HUMAN Aldose 1-epimerase OS=Homo sapiens GN=GALM PE=1 SV=1	4.35	4.34	238.7	523174	2	2	0	9.65	342	9439
GALT2_HUMAN	>sp|Q10471|GALT2_HUMAN Polypeptide N-acetylgalactosaminyltransferase 2 OS=Homo sapiens GN=GALNT2 PE=1 SV=1	16.43	7.04	366.1	894262	8	8	0	19.26	571	9370
GANAB_HUMAN	>sp|Q14697|GANAB_HUMAN Neutral alpha-glucosidase AB OS=Homo sapiens GN=GANAB PE=1 SV=3	202.03	13.81	759.8	5.00905e+07	88	39	1	54.34	944	9579
GANP_HUMAN	>sp|O60318|GANP_HUMAN Germinal-center associated nuclear protein OS=Homo sapiens GN=MCM3AP PE=1 SV=2	5.37	5.78	290.4	46462	1	1	0	1.87	1980	9580
GAPD1_HUMAN	>sp|Q14C86|GAPD1_HUMAN GTPase-activating protein and VPS9 domain-containing protein 1 OS=Homo sapiens GN=GAPVD1 PE=1 SV=2	8.77	9.07	470.5	32108	1	1	0	1.35	1478	9372
GAR1_HUMAN	>sp|Q9NY12|GAR1_HUMAN H/ACA ribonucleoprotein complex subunit 1 OS=Homo sapiens GN=GAR1 PE=1 SV=1	8.3	4.4	318.6	557450	2	2	0	14.29	217	9564
GARS_HUMAN	>sp|P41250|GARS_HUMAN Glycine--tRNA ligase OS=Homo sapiens GN=GARS PE=1 SV=3	130.64	16.56	804.4	22242026	60	21	1	37.48	739	9491
GBB1_HUMAN	>sp|P62873|GBB1_HUMAN Guanine nucleotide-binding protein G(I)/G(S)/G(T) subunit beta-1 OS=Homo sapiens GN=GNB1 PE=1 SV=3	67.74	15.52	822.3	3.32635e+06	16	11	0	55.29	340	9384
GBB2_HUMAN	>sp|P62879|GBB2_HUMAN Guanine nucleotide-binding protein G(I)/G(S)/G(T) subunit beta-2 OS=Homo sapiens GN=GNB2 PE=1 SV=3	38.79	10.03	524.7	814270	6	5	0	30.59	340	9375
GBG12_HUMAN	>sp|Q9UBI6|GBG12_HUMAN Guanine nucleotide-binding protein G(I)/G(S)/G(O) subunit gamma-12 OS=Homo sapiens GN=GNG12 PE=1 SV=3	17.48	11.99	671.8	501418	3	3	0	45.83	72	9385
GCDH_HUMAN	>sp|Q92947|GCDH_HUMAN Glutaryl-CoA dehydrogenase, mitochondrial OS=Homo sapiens GN=GCDH PE=1 SV=1	2.5	2.59	213.5	20554	1	1	0	5.48	438	9771
GCN1_HUMAN	>sp|Q92616|GCN1_HUMAN eIF-2-alpha kinase activator GCN1 OS=Homo sapiens GN=GCN1 PE=1 SV=6	120.39	10.31	596.6	8251546	58	30	1	16.7	2671	9655
GCSH_HUMAN	>sp|P23434|GCSH_HUMAN Glycine cleavage system H protein, mitochondrial OS=Homo sapiens GN=GCSH PE=1 SV=2	23.6	12.03	619.9	1.9902e+06	5	4	1	38.73	173	9472
GDIA_HUMAN	>sp|P31150|GDIA_HUMAN Rab GDP dissociation inhibitor alpha OS=Homo sapiens GN=GDI1 PE=1 SV=2	12.14	6.16	392.4	139292	2	2	0	7.16	447	9776
GDIB_HUMAN	>sp|P50395|GDIB_HUMAN Rab GDP dissociation inhibitor beta OS=Homo sapiens GN=GDI2 PE=1 SV=2	141.65	15.2	833.5	22562576	71	23	2	65.17	445	9608
GDIR1_HUMAN	>sp|P52565|GDIR1_HUMAN Rho GDP-dissociation inhibitor 1 OS=Homo sapiens GN=ARHGDIA PE=1 SV=3	88	19.84	1023.3	21631982	49	11	2	66.18	204	9777
GDPD3_HUMAN	>sp|Q7L5L3|GDPD3_HUMAN Glycerophosphodiester phosphodiesterase domain-containing protein 3 OS=Homo sapiens GN=GDPD3 PE=2 SV=3	6.24	5.12	517.2	493334	2	2	0	8.18	318	9396
GELS_HUMAN	>sp|P06396|GELS_HUMAN Gelsolin OS=Homo sapiens GN=GSN PE=1 SV=1	77.05	11.51	636.3	14097034	36	20	5	34.4	782	9901
GEMI4_HUMAN	>sp|P57678|GEMI4_HUMAN Gem-associated protein 4 OS=Homo sapiens GN=GEMIN4 PE=1 SV=2	14.17	8.38	520.5	335904	4	2	0	3.88	1058	9397
GEMI5_HUMAN	>sp|Q8TEQ6|GEMI5_HUMAN Gem-associated protein 5 OS=Homo sapiens GN=GEMIN5 PE=1 SV=3	4.58	3.27	276.1	470886	3	3	0	2.25	1508	9398
GFPT1_HUMAN	>sp|Q06210|GFPT1_HUMAN Glutamine--fructose-6-phosphate aminotransferase [isomerizing] 1 OS=Homo sapiens GN=GFPT1 PE=1 SV=3	18.36	8.94	499.4	310424	8	3	0	7.3	699	9479
GFRP_HUMAN	>sp|P30047|GFRP_HUMAN GTP cyclohydrolase 1 feedback regulatory protein OS=Homo sapiens GN=GCHFR PE=1 SV=3	9.72	9.72	630.3	1049430	2	1	0	19.05	84	9781
GGCT_HUMAN	>sp|O75223|GGCT_HUMAN Gamma-glutamylcyclotransferase OS=Homo sapiens GN=GGCT PE=1 SV=1	30.86	9.9	568.3	3657286	10	6	0	43.62	188	9634
GGH_HUMAN	>sp|Q92820|GGH_HUMAN Gamma-glutamyl hydrolase OS=Homo sapiens GN=GGH PE=1 SV=2	3.46	2.11	242.7	1.31835e+06	3	3	0	10.38	318	9484
GILT_HUMAN	>sp|P13284|GILT_HUMAN Gamma-interferon-inducible lysosomal thiol reductase OS=Homo sapiens GN=IFI30 PE=1 SV=3	14.19	7.26	435.6	347366	6	3	0	19.6	250	9663
GLE1_HUMAN	>sp|Q53GS7|GLE1_HUMAN Nucleoporin GLE1 OS=Homo sapiens GN=GLE1 PE=1 SV=2	6.18	5.47	376.9	128861	2	2	0	4.87	698	9807
GLGB_HUMAN	>sp|Q04446|GLGB_HUMAN 1,4-alpha-glucan-branching enzyme OS=Homo sapiens GN=GBE1 PE=1 SV=3	14.83	9.85	532.3	2562150	7	5	0	10.11	702	9610
GLO2_HUMAN	>sp|Q16775|GLO2_HUMAN Hydroxyacylglutathione hydrolase, mitochondrial OS=Homo sapiens GN=HAGH PE=1 SV=2	5.42	5.46	343.3	602067	2	2	0	10.71	308	9796
GLOD4_HUMAN	>sp|Q9HC38|GLOD4_HUMAN Glyoxalase domain-containing protein 4 OS=Homo sapiens GN=GLOD4 PE=1 SV=1	19.46	6.13	415.5	984619	5	5	0	29.07	313	9797
GLRX1_HUMAN	>sp|P35754|GLRX1_HUMAN Glutaredoxin-1 OS=Homo sapiens GN=GLRX PE=1 SV=2	6.58	6.6	449.2	52712	1	1	0	19.81	106	9870
GLRX3_HUMAN	>sp|O76003|GLRX3_HUMAN Glutaredoxin-3 OS=Homo sapiens GN=GLRX3 PE=1 SV=2	42.35	11.34	586.5	3.78327e+06	19	6	0	25.67	335	9757
GLSK_HUMAN	>sp|O94925|GLSK_HUMAN Glutaminase kidney isoform, mitochondrial OS=Homo sapiens GN=GLS PE=1 SV=1	9.01	9.11	565.7	466010	4	2	0	3.74	669	9758
GLU2B_HUMAN	>sp|P14314|GLU2B_HUMAN Glucosidase 2 subunit beta OS=Homo sapiens GN=PRKCSH PE=1 SV=2	161.79	15.78	849.4	2.47173e+07	51	22	2	51.89	528	10201
GLYC_HUMAN	>sp|P34896|GLYC_HUMAN Serine hydroxymethyltransferase, cytosolic OS=Homo sapiens GN=SHMT1 PE=1 SV=1	13.8	12.23	683.6	565936	11	3	0	9.52	483	9698
GLYM_HUMAN	>sp|P34897|GLYM_HUMAN Serine hydroxymethyltransferase, mitochondrial OS=Homo sapiens GN=SHMT2 PE=1 SV=3	99.29	14.14	782.7	2.30676e+07	37	19	0	49.21	504	9700
GLYR1_HUMAN	>sp|Q49A26|GLYR1_HUMAN Putative oxidoreductase GLYR1 OS=Homo sapiens GN=GLYR1 PE=1 SV=3	2.48	1.25	186.7	2.95569e+06	3	3	0	7.59	553	9701
GMDS_HUMAN	>sp|O60547|GMDS_HUMAN GDP-mannose 4,6 dehydratase OS=Homo sapiens GN=GMDS PE=1 SV=1	6.97	4.6	372.4	218393	2	2	0	7.8	372	9618
GMFB_HUMAN	>sp|P60983|GMFB_HUMAN Glia maturation factor beta OS=Homo sapiens GN=GMFB PE=1 SV=2	2.5	2.09	205.7	135081	2	2	0	16.2	142	9673
GMPPA_HUMAN	>sp|Q96IJ6|GMPPA_HUMAN Mannose-1-phosphate guanyltransferase alpha OS=Homo sapiens GN=GMPPA PE=1 SV=1	6.62	6.71	374.8	37254	1	1	0	3.33	420	9816
GNA1_HUMAN	>sp|Q96EK6|GNA1_HUMAN Glucosamine 6-phosphate N-acetyltransferase OS=Homo sapiens GN=GNPNAT1 PE=1 SV=1	18.77	7.85	535.7	1.21965e+06	4	4	0	39.13	184	9874
GNAI2_HUMAN	>sp|P04899|GNAI2_HUMAN Guanine nucleotide-binding protein G(i) subunit alpha-2 OS=Homo sapiens GN=GNAI2 PE=1 SV=3	7.64	7.54	434.7	953992	3	3	0	13.24	355	9676
GNAI3_HUMAN	>sp|P08754|GNAI3_HUMAN Guanine nucleotide-binding protein G(k) subunit alpha OS=Homo sapiens GN=GNAI3 PE=1 SV=3	46.72	12.41	664.9	2.54846e+06	8	8	1	29.66	354	9818
GNAS1_HUMAN	>sp|Q5JWF2|GNAS1_HUMAN Guanine nucleotide-binding protein G(s) subunit alpha isoforms XLas OS=Homo sapiens GN=GNAS PE=1 SV=2	16.66	10.28	527.1	363100	9	3	0	5.01	1037	9620
GNAS2_HUMAN	>sp|P63092|GNAS2_HUMAN Guanine nucleotide-binding protein G(s) subunit alpha isoforms short OS=Homo sapiens GN=GNAS PE=1 SV=1	13.78	10.39	426.2	397214	9	3	0	11.93	394	10242
GNL3_HUMAN	>sp|Q9BVP2|GNL3_HUMAN Guanine nucleotide-binding protein-like 3 OS=Homo sapiens GN=GNL3 PE=1 SV=2	54.18	11.52	633.6	4951702	20	13	1	27.69	549	9876
GNPI1_HUMAN	>sp|P46926|GNPI1_HUMAN Glucosamine-6-phosphate isomerase 1 OS=Homo sapiens GN=GNPDA1 PE=1 SV=1	8.94	8.52	488.3	146139	2	2	0	9	289	10243
GOLP3_HUMAN	>sp|Q9H4A6|GOLP3_HUMAN Golgi phosphoprotein 3 OS=Homo sapiens GN=GOLPH3 PE=1 SV=1	8.85	7.61	364.4	527889	4	2	0	13.09	298	10252
GON7_HUMAN	>sp|Q9BXV9|GON7_HUMAN EKC/KEOPS complex subunit GON7 OS=Homo sapiens GN=GON7 PE=1 SV=2	2.66	1.41	199.9	1.56759e+06	3	2	0	41	100	10253
GORS2_HUMAN	>sp|Q9H8Y8|GORS2_HUMAN Golgi reassembly-stacking protein 2 OS=Homo sapiens GN=GORASP2 PE=1 SV=3	3.98	4.08	270.5	678870	1	1	0	3.54	452	10210
GPDM_HUMAN	>sp|P43304|GPDM_HUMAN Glycerol-3-phosphate dehydrogenase, mitochondrial OS=Homo sapiens GN=GPD2 PE=1 SV=3	14.34	6.15	318.8	2866448	6	5	0	10.32	727	9624
GPI8_HUMAN	>sp|Q92643|GPI8_HUMAN GPI-anchor transamidase OS=Homo sapiens GN=PIGK PE=1 SV=2	9.67	5.52	355.4	729300	5	2	0	8.86	395	10121
GPKOW_HUMAN	>sp|Q92917|GPKOW_HUMAN G patch domain and KOW motifs-containing protein OS=Homo sapiens GN=GPKOW PE=1 SV=2	5.97	6	338.1	202977	2	2	0	4.62	476	9992
GPTC8_HUMAN	>sp|Q9UKJ3|GPTC8_HUMAN G patch domain-containing protein 8 OS=Homo sapiens GN=GPATCH8 PE=1 SV=2	4.34	3.86	264.4	574224	2	2	0	1.4	1502	9933
GPX1_HUMAN	>sp|P07203|GPX1_HUMAN Glutathione peroxidase 1 OS=Homo sapiens GN=GPX1 PE=1 SV=4	19.54	9.31	546.4	1481422	6	5	1	44.83	203	10279
GRHPR_HUMAN	>sp|Q9UBQ7|GRHPR_HUMAN Glyoxylate reductase/hydroxypyruvate reductase OS=Homo sapiens GN=GRHPR PE=1 SV=1	17.3	7.18	372.9	569823	5	3	0	15.85	328	9857
GRN_HUMAN	>sp|P28799|GRN_HUMAN Granulins OS=Homo sapiens GN=GRN PE=1 SV=2	23.81	9.63	525.6	501628	4	4	1	8.94	593	9867
GRP75_HUMAN	>sp|P38646|GRP75_HUMAN Stress-70 protein, mitochondrial OS=Homo sapiens GN=HSPA9 PE=1 SV=2	248.43	15.92	863.6	3.60348e+07	74	34	3	52.87	679	9944
GRP78_HUMAN	>sp|P11021|GRP78_HUMAN 78 kDa glucose-regulated protein OS=Homo sapiens GN=HSPA5 PE=1 SV=2	277	14.85	863.9	1.07846e+08	148	38	4	58.87	654	10156
GRPE1_HUMAN	>sp|Q9HAV7|GRPE1_HUMAN GrpE protein homolog 1, mitochondrial OS=Homo sapiens GN=GRPEL1 PE=1 SV=2	9.65	8.33	421	253285	3	3	0	19.35	217	10000
GRWD1_HUMAN	>sp|Q9BQ67|GRWD1_HUMAN Glutamate-rich WD repeat-containing protein 1 OS=Homo sapiens GN=GRWD1 PE=1 SV=1	17.25	8.76	529.7	1.1065e+06	5	4	0	17.04	446	10085
GSH0_HUMAN	>sp|P48507|GSH0_HUMAN Glutamate--cysteine ligase regulatory subunit OS=Homo sapiens GN=GCLM PE=1 SV=1	2.82	2	254.4	1.44718e+06	3	2	0	8.76	274	10051
GSH1_HUMAN	>sp|P48506|GSH1_HUMAN Glutamate--cysteine ligase catalytic subunit OS=Homo sapiens GN=GCLC PE=1 SV=2	7.92	8.03	427.9	114258	2	1	0	3.92	637	10222
GSHB_HUMAN	>sp|P48637|GSHB_HUMAN Glutathione synthetase OS=Homo sapiens GN=GSS PE=1 SV=1	11.36	8.39	357	1.49699e+06	4	4	0	11.81	474	10223
GSHR_HUMAN	>sp|P00390|GSHR_HUMAN Glutathione reductase, mitochondrial OS=Homo sapiens GN=GSR PE=1 SV=2	3.81	3.91	364.2	277422	1	1	0	2.11	522	10224
GSTK1_HUMAN	>sp|Q9Y2Q3|GSTK1_HUMAN Glutathione S-transferase kappa 1 OS=Homo sapiens GN=GSTK1 PE=1 SV=3	7.93	5.3	268.3	359913	3	2	0	11.5	226	10016
GSTM3_HUMAN	>sp|P21266|GSTM3_HUMAN Glutathione S-transferase Mu 3 OS=Homo sapiens GN=GSTM3 PE=1 SV=3	37.85	8.55	572.7	3.93776e+06	17	9	0	46.22	225	10058
GSTO1_HUMAN	>sp|P78417|GSTO1_HUMAN Glutathione S-transferase omega-1 OS=Homo sapiens GN=GSTO1 PE=1 SV=2	48.84	12.46	709.1	1.1781e+07	30	11	0	51.87	241	10017
GT251_HUMAN	>sp|Q8NBJ5|GT251_HUMAN Procollagen galactosyltransferase 1 OS=Homo sapiens GN=COLGALT1 PE=1 SV=1	27.24	8.1	529.6	3.75961e+06	12	8	0	14.15	622	9955
GTF2I_HUMAN	>sp|P78347|GTF2I_HUMAN General transcription factor II-I OS=Homo sapiens GN=GTF2I PE=1 SV=2	68.27	10.91	610.2	6622282	21	17	2	28.46	998	10158
GTPB3_HUMAN	>sp|Q969Y2|GTPB3_HUMAN tRNA modification GTPase GTPBP3, mitochondrial OS=Homo sapiens GN=GTPBP3 PE=1 SV=2	3.82	3.72	321.9	770805	3	3	0	8.13	492	10293
GTR1_HUMAN	>sp|P11166|GTR1_HUMAN Solute carrier family 2, facilitated glucose transporter member 1 OS=Homo sapiens GN=SLC2A1 PE=1 SV=2	8.07	7.73	330.3	134913	4	2	0	7.32	492	10164
GUAA_HUMAN	>sp|P49915|GUAA_HUMAN GMP synthase [glutamine-hydrolyzing] OS=Homo sapiens GN=GMPS PE=1 SV=1	106.14	13.89	726.7	12432380	42	18	0	41.13	693	10151
GUAD_HUMAN	>sp|Q9Y2T3|GUAD_HUMAN Guanine deaminase OS=Homo sapiens GN=GDA PE=1 SV=1	38.32	13.2	685.7	1432930	12	6	0	22.69	454	10169
GGYF2_HUMAN	>sp|Q6Y7W6|GGYF2_HUMAN GRB10-interacting GYF protein 2 OS=Homo sapiens GN=GIGYF2 PE=1 SV=1	12.35	5.93	347.6	287836	5	3	0	4	1299	9642
H10_HUMAN	>sp|P07305|H10_HUMAN Histone H1.0 OS=Homo sapiens GN=H1F0 PE=1 SV=3	3.39	1.72	318.3	651646	2	2	0	9.79	194	9961
H12_HUMAN	>sp|P16403|H12_HUMAN Histone H1.2 OS=Homo sapiens GN=HIST1H1C PE=1 SV=2	11.16	10.21	827.1	1.4002e+07	10	3	0	11.74	213	10232
H14_HUMAN	>sp|P10412|H14_HUMAN Histone H1.4 OS=Homo sapiens GN=HIST1H1E PE=1 SV=2	48.22	11.72	821.7	1.19079e+08	44	9	0	34.7	219	10234
H15_HUMAN	>sp|P16401|H15_HUMAN Histone H1.5 OS=Homo sapiens GN=HIST1H1B PE=1 SV=3	34.13	14.29	753.4	6525084	10	5	1	21.24	226	10173
H1X_HUMAN	>sp|Q92522|H1X_HUMAN Histone H1x OS=Homo sapiens GN=H1FX PE=1 SV=1	31.93	7.34	543.1	7135902	12	6	0	28.64	213	10007
H2A1A_HUMAN	>sp|Q96QV6|H2A1A_HUMAN Histone H2A type 1-A OS=Homo sapiens GN=HIST1H2AA PE=1 SV=3	9.93	9.9	504.6	947500	4	1	0	17.56	131	10008
H2A1B_HUMAN	>sp|P04908|H2A1B_HUMAN Histone H2A type 1-B/E OS=Homo sapiens GN=HIST1H2AB PE=1 SV=2	47.79	18.03	968.1	1.38301e+08	69	9	2	32.31	130	9963
H2AV_HUMAN	>sp|Q71UI9|H2AV_HUMAN Histone H2A.V OS=Homo sapiens GN=H2AFV PE=1 SV=3	17.6	10.19	580.5	7.14363e+06	16	4	0	44.53	128	10020
H2AY_HUMAN	>sp|O75367|H2AY_HUMAN Core histone macro-H2A.1 OS=Homo sapiens GN=H2AFY PE=1 SV=4	89.59	18.58	956.2	2.00959e+07	26	16	0	50.54	372	9967
H2B1K_HUMAN	>sp|O60814|H2B1K_HUMAN Histone H2B type 1-K OS=Homo sapiens GN=HIST1H2BK PE=1 SV=3	103.76	14.81	770.8	4.96355e+08	177	17	5	51.59	126	10012
H2B1O_HUMAN	>sp|P23527|H2B1O_HUMAN Histone H2B type 1-O OS=Homo sapiens GN=HIST1H2BO PE=1 SV=3	6.15	5.74	495.9	2.33505e+07	11	2	1	7.14	126	10023
H31_HUMAN	>sp|P68431|H31_HUMAN Histone H3.1 OS=Homo sapiens GN=HIST1H3A PE=1 SV=2	30.91	15.19	819.2	1.0104e+07	33	3	1	23.53	136	10393
H32_HUMAN	>sp|Q71DI3|H32_HUMAN Histone H3.2 OS=Homo sapiens GN=HIST2H3A PE=1 SV=3	67.82	16.19	833.3	2.46898e+08	141	13	1	52.94	136	10394
H33_HUMAN	>sp|P84243|H33_HUMAN Histone H3.3 OS=Homo sapiens GN=H3F3A PE=1 SV=2	24.02	16.39	809.9	1.27175e+07	31	2	0	23.53	136	10025
H4_HUMAN	>sp|P62805|H4_HUMAN Histone H4 OS=Homo sapiens GN=HIST1H4A PE=1 SV=2	87.92	12.46	739.2	3.43992e+08	126	15	1	59.22	103	10476
H90B2_HUMAN	>sp|Q58FF8|H90B2_HUMAN Putative heat shock protein HSP 90-beta 2 OS=Homo sapiens GN=HSP90AB2P PE=1 SV=2	13.37	13.37	728.2	11036876	5	1	0	3.94	381	10477
H90B4_HUMAN	>sp|Q58FF6|H90B4_HUMAN Putative heat shock protein HSP 90-beta 4 OS=Homo sapiens GN=HSP90AB4P PE=5 SV=1	2.12	2.18	250.9	1015718	2	2	1	4.95	505	10397
HACD3_HUMAN	>sp|Q9P035|HACD3_HUMAN Very-long-chain (3R)-3-hydroxyacyl-CoA dehydratase 3 OS=Homo sapiens GN=HACD3 PE=1 SV=2	17.42	8.68	500.5	2.06817e+06	5	4	0	12.98	362	9969
HAT1_HUMAN	>sp|O14929|HAT1_HUMAN Histone acetyltransferase type B catalytic subunit OS=Homo sapiens GN=HAT1 PE=1 SV=1	18.9	7.7	466.2	1282750	6	5	0	15.75	419	10100
HAX1_HUMAN	>sp|O00165|HAX1_HUMAN HCLS1-associated protein X-1 OS=Homo sapiens GN=HAX1 PE=1 SV=2	5.38	3.14	211.5	228656	3	3	0	22.94	279	10480
HBA_HUMAN	>sp|P69905|HBA_HUMAN Hemoglobin subunit alpha OS=Homo sapiens GN=HBA1 PE=1 SV=2	28	10.92	606.9	3.66497e+07	23	7	1	34.51	142	10104
HBB_HUMAN	>sp|P68871|HBB_HUMAN Hemoglobin subunit beta OS=Homo sapiens GN=HBB PE=1 SV=2	16.18	6.45	471.5	1.53202e+07	12	3	0	12.93	147	10105
HCD2_HUMAN	>sp|Q99714|HCD2_HUMAN 3-hydroxyacyl-CoA dehydrogenase type-2 OS=Homo sapiens GN=HSD17B10 PE=1 SV=3	118.31	16.14	859.2	1.43396e+07	40	15	3	77.39	261	10406
HCDH_HUMAN	>sp|Q16836|HCDH_HUMAN Hydroxyacyl-coenzyme A dehydrogenase, mitochondrial OS=Homo sapiens GN=HADH PE=1 SV=3	36.94	9.95	561.5	6.06464e+06	30	8	0	35.99	314	10431
HCFC1_HUMAN	>sp|P51610|HCFC1_HUMAN Host cell factor 1 OS=Homo sapiens GN=HCFC1 PE=1 SV=2	24.36	6.69	376.1	4.08254e+06	13	9	0	6.24	2035	10460
HDAC1_HUMAN	>sp|Q13547|HDAC1_HUMAN Histone deacetylase 1 OS=Homo sapiens GN=HDAC1 PE=1 SV=1	30.9	10.32	536.9	2284772	6	5	0	19.5	482	10408
HDAC2_HUMAN	>sp|Q92769|HDAC2_HUMAN Histone deacetylase 2 OS=Homo sapiens GN=HDAC2 PE=1 SV=2	18.73	7.7	477.5	1380990	5	5	0	19.67	488	10107
HDDC2_HUMAN	>sp|Q7Z4H3|HDDC2_HUMAN HD domain-containing protein 2 OS=Homo sapiens GN=HDDC2 PE=1 SV=1	4.63	4.68	334.4	157034	1	1	0	6.37	204	10412
HDGF_HUMAN	>sp|P51858|HDGF_HUMAN Hepatoma-derived growth factor OS=Homo sapiens GN=HDGF PE=1 SV=1	80.68	14.14	771.3	1.94291e+07	26	16	1	60	240	10193
HDGR2_HUMAN	>sp|Q7Z4V5|HDGR2_HUMAN Hepatoma-derived growth factor-related protein 2 OS=Homo sapiens GN=HDGFL2 PE=1 SV=1	10.85	10.99	629.9	487032	2	2	1	3.58	671	10486
HDHD1_HUMAN	>sp|Q08623|HDHD1_HUMAN Pseudouridine-5'-phosphatase OS=Homo sapiens GN=PUDP PE=1 SV=3	11.18	8.49	391.4	90775.4	3	3	0	27.63	228	10413
HEAT1_HUMAN	>sp|Q9H583|HEAT1_HUMAN HEAT repeat-containing protein 1 OS=Homo sapiens GN=HEATR1 PE=1 SV=3	60.93	9.01	556.4	2.3927e+06	28	13	0	10.54	2144	10433
HEAT3_HUMAN	>sp|Q7Z4Q2|HEAT3_HUMAN HEAT repeat-containing protein 3 OS=Homo sapiens GN=HEATR3 PE=1 SV=2	18.53	8.43	410.8	206750	5	4	0	9.71	680	10466
HEBP1_HUMAN	>sp|Q9NRV9|HEBP1_HUMAN Heme-binding protein 1 OS=Homo sapiens GN=HEBP1 PE=1 SV=1	6.67	5.13	327.3	943378	3	2	0	14.29	189	10386
HEM3_HUMAN	>sp|P08397|HEM3_HUMAN Porphobilinogen deaminase OS=Homo sapiens GN=HMBS PE=1 SV=2	6.66	6.72	356.1	82988	2	1	0	5.26	361	10318
HEP2_HUMAN	>sp|P05546|HEP2_HUMAN Heparin cofactor 2 OS=Homo sapiens GN=SERPIND1 PE=1 SV=3	2.49	1.27	286.8	2.78096e+06	4	3	0	5.01	499	10440
HEXA_HUMAN	>sp|P06865|HEXA_HUMAN Beta-hexosaminidase subunit alpha OS=Homo sapiens GN=HEXA PE=1 SV=2	4.46	4.57	285.6	152134	1	1	0	3.59	529	10469
HEXB_HUMAN	>sp|P07686|HEXB_HUMAN Beta-hexosaminidase subunit beta OS=Homo sapiens GN=HEXB PE=1 SV=3	6.07	6.17	351.6	248714	2	2	0	4.32	556	10442
HEXI1_HUMAN	>sp|O94992|HEXI1_HUMAN Protein HEXIM1 OS=Homo sapiens GN=HEXIM1 PE=1 SV=1	3.33	3.39	271.8	941396	2	2	1	8.36	359	10470
HGF_HUMAN	>sp|P14210|HGF_HUMAN Hepatocyte growth factor OS=Homo sapiens GN=HGF PE=1 SV=2	2.04	2.17	276.5	1819856	2	1	0	1.1	728	10498
HIBCH_HUMAN	>sp|Q6NVY1|HIBCH_HUMAN 3-hydroxyisobutyryl-CoA hydrolase, mitochondrial OS=Homo sapiens GN=HIBCH PE=1 SV=2	4.49	4.44	366.6	1.15048e+06	7	4	1	11.4	386	10444
HIKES_HUMAN	>sp|Q53FT3|HIKES_HUMAN Protein Hikeshi OS=Homo sapiens GN=HIKESHI PE=1 SV=2	3.84	3.88	245.2	47452	1	1	0	6.6	197	10375
HINT1_HUMAN	>sp|P49773|HINT1_HUMAN Histidine triad nucleotide-binding protein 1 OS=Homo sapiens GN=HINT1 PE=1 SV=2	44.24	12.2	668.3	1.87473e+07	18	6	1	54.76	126	10427
HINT2_HUMAN	>sp|Q9BX68|HINT2_HUMAN Histidine triad nucleotide-binding protein 2, mitochondrial OS=Homo sapiens GN=HINT2 PE=1 SV=1	5.31	5.34	331.1	272302	1	1	0	12.27	163	10297
HM13_HUMAN	>sp|Q8TCT9|HM13_HUMAN Minor histocompatibility antigen H13 OS=Homo sapiens GN=HM13 PE=1 SV=1	18.81	7.02	469.2	439900	3	3	0	10.08	377	10447
HMGA1_HUMAN	>sp|P17096|HMGA1_HUMAN High mobility group protein HMG-I/HMG-Y OS=Homo sapiens GN=HMGA1 PE=1 SV=3	3.36	3.34	296.1	2946364	3	1	0	8.41	107	10358
HMGB1_HUMAN	>sp|P09429|HMGB1_HUMAN High mobility group protein B1 OS=Homo sapiens GN=HMGB1 PE=1 SV=3	25.41	10.46	606.7	8.7022e+06	14	7	1	23.72	215	10359
HMGB2_HUMAN	>sp|P26583|HMGB2_HUMAN High mobility group protein B2 OS=Homo sapiens GN=HMGB2 PE=1 SV=2	14.28	7.25	545.7	3030708	4	2	0	11.48	209	10521
HMGB3_HUMAN	>sp|O15347|HMGB3_HUMAN High mobility group protein B3 OS=Homo sapiens GN=HMGB3 PE=1 SV=4	12.01	6.98	457.6	1004180	3	3	1	19.5	200	10542
HMGN1_HUMAN	>sp|P05114|HMGN1_HUMAN Non-histone chromosomal protein HMG-14 OS=Homo sapiens GN=HMGN1 PE=1 SV=3	7.96	7.92	500.5	103730	4	1	0	13	100	10543
HMGN3_HUMAN	>sp|Q15651|HMGN3_HUMAN High mobility group nucleosome-binding domain-containing protein 3 OS=Homo sapiens GN=HMGN3 PE=1 SV=2	3.67	3.51	385.5	2116228	10	1	0	9.09	99	10449
HMGN5_HUMAN	>sp|P82970|HMGN5_HUMAN High mobility group nucleosome-binding domain-containing protein 5 OS=Homo sapiens GN=HMGN5 PE=1 SV=1	33.23	9.02	566	1.8057e+06	12	8	1	36.17	282	10544
HNMT_HUMAN	>sp|P50135|HNMT_HUMAN Histamine N-methyltransferase OS=Homo sapiens GN=HNMT PE=1 SV=1	12.76	6.3	323.3	567442	4	3	0	20.21	292	10341
HNRDL_HUMAN	>sp|O14979|HNRDL_HUMAN Heterogeneous nuclear ribonucleoprotein D-like OS=Homo sapiens GN=HNRNPDL PE=1 SV=3	45.54	16.45	883.1	7551614	15	8	1	18.81	420	10342
HNRH1_HUMAN	>sp|P31943|HNRH1_HUMAN Heterogeneous nuclear ribonucleoprotein H OS=Homo sapiens GN=HNRNPH1 PE=1 SV=4	165.32	16.56	850.3	59274808	76	24	3	60.13	449	10529
HNRH2_HUMAN	>sp|P55795|HNRH2_HUMAN Heterogeneous nuclear ribonucleoprotein H2 OS=Homo sapiens GN=HNRNPH2 PE=1 SV=1	40.93	10.1	572	2935917	20	8	1	26.28	449	10609
HNRH3_HUMAN	>sp|P31942|HNRH3_HUMAN Heterogeneous nuclear ribonucleoprotein H3 OS=Homo sapiens GN=HNRNPH3 PE=1 SV=2	36.49	12.12	664.4	4767985	13	7	0	30.64	346	10530
HNRL1_HUMAN	>sp|Q9BUJ2|HNRL1_HUMAN Heterogeneous nuclear ribonucleoprotein U-like protein 1 OS=Homo sapiens GN=HNRNPUL1 PE=1 SV=2	17.41	5.71	466.3	1909848	9	7	0	11.57	856	10610
HNRL2_HUMAN	>sp|Q1KMD3|HNRL2_HUMAN Heterogeneous nuclear ribonucleoprotein U-like protein 2 OS=Homo sapiens GN=HNRNPUL2 PE=1 SV=1	69.59	9.73	544.8	5029806	18	13	0	28.92	747	10506
HNRPC_HUMAN	>sp|P07910|HNRPC_HUMAN Heterogeneous nuclear ribonucleoproteins C1/C2 OS=Homo sapiens GN=HNRNPC PE=1 SV=4	81.51	17.5	874.7	72400828	51	15	1	44.77	306	10508
HNRPD_HUMAN	>sp|Q14103|HNRPD_HUMAN Heterogeneous nuclear ribonucleoprotein D0 OS=Homo sapiens GN=HNRNPD PE=1 SV=1	72.46	20.22	1105.2	35216508	37	10	0	44.51	355	10509
HNRPF_HUMAN	>sp|P52597|HNRPF_HUMAN Heterogeneous nuclear ribonucleoprotein F OS=Homo sapiens GN=HNRNPF PE=1 SV=3	78.98	15.46	761.6	19425844	34	14	1	44.34	415	10611
HNRPK_HUMAN	>sp|P61978|HNRPK_HUMAN Heterogeneous nuclear ribonucleoprotein K OS=Homo sapiens GN=HNRNPK PE=1 SV=1	211.39	17.2	947.6	7.04872e+07	123	28	1	65.01	463	10343
HNRPL_HUMAN	>sp|P14866|HNRPL_HUMAN Heterogeneous nuclear ribonucleoprotein L OS=Homo sapiens GN=HNRNPL PE=1 SV=2	148.62	19.09	1309.7	27385166	71	22	3	59.76	589	10365
HNRPM_HUMAN	>sp|P52272|HNRPM_HUMAN Heterogeneous nuclear ribonucleoprotein M OS=Homo sapiens GN=HNRNPM PE=1 SV=3	130.85	18.07	916.3	43956540	57	34	3	45.89	730	10612
HNRPQ_HUMAN	>sp|O60506|HNRPQ_HUMAN Heterogeneous nuclear ribonucleoprotein Q OS=Homo sapiens GN=SYNCRIP PE=1 SV=2	167.9	16.99	863.7	45424230	69	27	3	55.54	623	10344
HNRPR_HUMAN	>sp|O43390|HNRPR_HUMAN Heterogeneous nuclear ribonucleoprotein R OS=Homo sapiens GN=HNRNPR PE=1 SV=1	93.42	14.58	796.1	1.31359e+07	32	16	0	37.6	633	10366
HNRPU_HUMAN	>sp|Q00839|HNRPU_HUMAN Heterogeneous nuclear ribonucleoprotein U OS=Homo sapiens GN=HNRNPU PE=1 SV=6	202.34	17.72	904.7	85777864	121	36	5	38.06	825	10345
HP1B3_HUMAN	>sp|Q5SSJ5|HP1B3_HUMAN Heterochromatin protein 1-binding protein 3 OS=Homo sapiens GN=HP1BP3 PE=1 SV=1	23.26	8.15	584.1	2.45304e+06	9	9	0	23.69	553	10781
HPBP1_HUMAN	>sp|Q9NZL4|HPBP1_HUMAN Hsp70-binding protein 1 OS=Homo sapiens GN=HSPBP1 PE=1 SV=1	18.32	7.78	423.7	1449068	4	4	1	18.51	362	10782
HPCL1_HUMAN	>sp|P37235|HPCL1_HUMAN Hippocalcin-like protein 1 OS=Homo sapiens GN=HPCAL1 PE=1 SV=3	3.88	3.8	322.7	267125	2	2	0	10.36	193	10783
HPDL_HUMAN	>sp|Q96IR7|HPDL_HUMAN 4-hydroxyphenylpyruvate dioxygenase-like protein OS=Homo sapiens GN=HPDL PE=1 SV=1	5.75	4.95	228.8	147646	2	2	0	9.7	371	10551
HPRT_HUMAN	>sp|P00492|HPRT_HUMAN Hypoxanthine-guanine phosphoribosyltransferase OS=Homo sapiens GN=HPRT1 PE=1 SV=2	44.65	9.93	515.8	4.42981e+06	13	8	0	54.13	218	10349
HS105_HUMAN	>sp|Q92598|HS105_HUMAN Heat shock protein 105 kDa OS=Homo sapiens GN=HSPH1 PE=1 SV=1	72.14	8.93	506.6	13036192	25	20	1	32.63	858	10790
HS71A_HUMAN	>sp|P0DMV8|HS71A_HUMAN Heat shock 70 kDa protein 1A OS=Homo sapiens GN=HSPA1A PE=1 SV=1	285.91	19.01	972.6	1.40047e+08	210	44	7	70.51	641	10557
HS74L_HUMAN	>sp|O95757|HS74L_HUMAN Heat shock 70 kDa protein 4L OS=Homo sapiens GN=HSPA4L PE=1 SV=3	29.5	9.27	563.5	1986184	11	8	0	13.23	839	10709
HS90A_HUMAN	>sp|P07900|HS90A_HUMAN Heat shock protein HSP 90-alpha OS=Homo sapiens GN=HSP90AA1 PE=1 SV=5	180.11	15.99	866.8	6.07513e+07	103	29	5	42.08	732	10558
HS90B_HUMAN	>sp|P08238|HS90B_HUMAN Heat shock protein HSP 90-beta OS=Homo sapiens GN=HSP90AB1 PE=1 SV=4	351.49	16.2	859.8	2.26773e+08	230	50	3	63.95	724	10807
HSDL2_HUMAN	>sp|Q6YN16|HSDL2_HUMAN Hydroxysteroid dehydrogenase-like protein 2 OS=Homo sapiens GN=HSDL2 PE=1 SV=1	9.9	7.08	473.8	2.56915e+06	6	5	0	18.18	418	10516
HSP74_HUMAN	>sp|P34932|HSP74_HUMAN Heat shock 70 kDa protein 4 OS=Homo sapiens GN=HSPA4 PE=1 SV=4	197.49	17.89	872.9	28643116	67	29	0	47.62	840	10921
HSP76_HUMAN	>sp|P17066|HSP76_HUMAN Heat shock 70 kDa protein 6 OS=Homo sapiens GN=HSPA6 PE=1 SV=2	8.42	8.13	549.4	1.69598e+07	11	3	0	6.22	643	10795
HSP7C_HUMAN	>sp|P11142|HSP7C_HUMAN Heat shock cognate 71 kDa protein OS=Homo sapiens GN=HSPA8 PE=1 SV=1	264.54	17.72	937.6	131343863	161	41	6	63.62	646	10796
HSP7E_HUMAN	>sp|Q0VDF9|HSP7E_HUMAN Heat shock 70 kDa protein 14 OS=Homo sapiens GN=HSPA14 PE=1 SV=1	4.98	5.08	322.2	137364	1	1	0	2.75	509	10620
HSPB1_HUMAN	>sp|P04792|HSPB1_HUMAN Heat shock protein beta-1 OS=Homo sapiens GN=HSPB1 PE=1 SV=2	59.23	14.92	812.3	1.32432e+07	25	10	1	58.05	205	10639
HTAI2_HUMAN	>sp|Q9BUP3|HTAI2_HUMAN Oxidoreductase HTATIP2 OS=Homo sapiens GN=HTATIP2 PE=1 SV=2	6.31	5.47	363.4	483909	2	2	0	14.46	242	10714
HTRA2_HUMAN	>sp|O43464|HTRA2_HUMAN Serine protease HTRA2, mitochondrial OS=Homo sapiens GN=HTRA2 PE=1 SV=2	12.79	7	374.6	1051476	4	4	0	15.28	458	10562
HTSF1_HUMAN	>sp|O43719|HTSF1_HUMAN HIV Tat-specific factor 1 OS=Homo sapiens GN=HTATSF1 PE=1 SV=1	20.46	9.01	476.5	999632	8	7	1	11.26	755	10716
HUWE1_HUMAN	>sp|Q7Z6Z7|HUWE1_HUMAN E3 ubiquitin-protein ligase HUWE1 OS=Homo sapiens GN=HUWE1 PE=1 SV=3	182.12	13.5	671	9571938	44	29	1	14.29	4374	10719
HYEP_HUMAN	>sp|P07099|HYEP_HUMAN Epoxide hydrolase 1 OS=Homo sapiens GN=EPHX1 PE=1 SV=1	2.37	2.41	295.9	341448	2	2	0	3.96	455	10944
HYOU1_HUMAN	>sp|Q9Y4L1|HYOU1_HUMAN Hypoxia up-regulated protein 1 OS=Homo sapiens GN=HYOU1 PE=1 SV=1	109.52	13.14	738.2	7.06784e+06	59	18	0	28.13	999	10847
ICAL_HUMAN	>sp|P20810|ICAL_HUMAN Calpastatin OS=Homo sapiens GN=CAST PE=1 SV=4	64.49	12.54	604.4	1.09747e+06	14	9	1	25.14	708	10744
ICAM1_HUMAN	>sp|P05362|ICAM1_HUMAN Intercellular adhesion molecule 1 OS=Homo sapiens GN=ICAM1 PE=1 SV=2	4.85	4.95	321.1	671839	2	2	0	3.57	532	10851
ICLN_HUMAN	>sp|P54105|ICLN_HUMAN Methylosome subunit pICln OS=Homo sapiens GN=CLNS1A PE=1 SV=1	6.43	6.48	429.1	1484876	1	1	0	5.49	237	10955
IDE_HUMAN	>sp|P14735|IDE_HUMAN Insulin-degrading enzyme OS=Homo sapiens GN=IDE PE=1 SV=4	3.34	2.15	223.4	1.99289e+06	4	4	0	7.07	1019	11015
IDH3A_HUMAN	>sp|P50213|IDH3A_HUMAN Isocitrate dehydrogenase [NAD] subunit alpha, mitochondrial OS=Homo sapiens GN=IDH3A PE=1 SV=1	9.68	6.21	437.4	2.23961e+06	6	6	1	13.39	366	11016
IDH3B_HUMAN	>sp|O43837|IDH3B_HUMAN Isocitrate dehydrogenase [NAD] subunit beta, mitochondrial OS=Homo sapiens GN=IDH3B PE=1 SV=2	7.51	5.52	375.5	704105	3	3	0	12.47	385	11017
IDHC_HUMAN	>sp|O75874|IDHC_HUMAN Isocitrate dehydrogenase [NADP] cytoplasmic OS=Homo sapiens GN=IDH1 PE=1 SV=2	55.62	11.29	618	5645918	16	11	0	40.34	414	10681
IDHP_HUMAN	>sp|P48735|IDHP_HUMAN Isocitrate dehydrogenase [NADP], mitochondrial OS=Homo sapiens GN=IDH2 PE=1 SV=2	4.47	4.14	279.8	1234656	3	3	0	7.74	452	10682
IDI1_HUMAN	>sp|Q13907|IDI1_HUMAN Isopentenyl-diphosphate Delta-isomerase 1 OS=Homo sapiens GN=IDI1 PE=1 SV=2	7.86	6.56	356.8	525042	2	2	0	22.47	227	10683
IF16_HUMAN	>sp|Q16666|IF16_HUMAN Gamma-interferon-inducible protein 16 OS=Homo sapiens GN=IFI16 PE=1 SV=3	28.77	10.71	681	801921	7	5	0	8.15	785	10685
IF1AX_HUMAN	>sp|P47813|IF1AX_HUMAN Eukaryotic translation initiation factor 1A, X-chromosomal OS=Homo sapiens GN=EIF1AX PE=1 SV=2	14.46	6.79	479.1	3.42737e+06	4	4	0	31.25	144	11110
IF2A_HUMAN	>sp|P05198|IF2A_HUMAN Eukaryotic translation initiation factor 2 subunit 1 OS=Homo sapiens GN=EIF2S1 PE=1 SV=3	59.34	10.4	632.6	1.84e+07	18	12	1	43.81	315	10686
IF2B_HUMAN	>sp|P20042|IF2B_HUMAN Eukaryotic translation initiation factor 2 subunit 2 OS=Homo sapiens GN=EIF2S2 PE=1 SV=2	65.22	11.2	641	1.34181e+07	26	15	1	48.35	333	11067
IF2B1_HUMAN	>sp|Q9NZI8|IF2B1_HUMAN Insulin-like growth factor 2 mRNA-binding protein 1 OS=Homo sapiens GN=IGF2BP1 PE=1 SV=2	12.61	8.6	481.2	3258446	4	2	0	4.51	577	10859
IF2B3_HUMAN	>sp|O00425|IF2B3_HUMAN Insulin-like growth factor 2 mRNA-binding protein 3 OS=Homo sapiens GN=IGF2BP3 PE=1 SV=2	12.43	5.68	315.4	3.25107e+06	6	5	0	10.88	579	11111
IF2G_HUMAN	>sp|P41091|IF2G_HUMAN Eukaryotic translation initiation factor 2 subunit 3 OS=Homo sapiens GN=EIF2S3 PE=1 SV=3	74.02	15.14	823.3	1.90164e+07	30	12	0	36.02	472	10688
IF2P_HUMAN	>sp|O60841|IF2P_HUMAN Eukaryotic translation initiation factor 5B OS=Homo sapiens GN=EIF5B PE=1 SV=4	31.31	9.89	539.8	6.67343e+06	12	10	0	11.48	1220	11021
IF4A1_HUMAN	>sp|P60842|IF4A1_HUMAN Eukaryotic initiation factor 4A-I OS=Homo sapiens GN=EIF4A1 PE=1 SV=1	216.74	20.54	1131.3	89238008	156	31	8	66.26	406	11068
IF4A2_HUMAN	>sp|Q14240|IF4A2_HUMAN Eukaryotic initiation factor 4A-II OS=Homo sapiens GN=EIF4A2 PE=1 SV=2	5.04	5.12	257	47134	1	1	0	7.62	407	10861
IF4A3_HUMAN	>sp|P38919|IF4A3_HUMAN Eukaryotic initiation factor 4A-III OS=Homo sapiens GN=EIF4A3 PE=1 SV=4	72.8	12.14	694.1	9.59251e+06	42	11	0	42.09	411	10638
IF4B_HUMAN	>sp|P23588|IF4B_HUMAN Eukaryotic translation initiation factor 4B OS=Homo sapiens GN=EIF4B PE=1 SV=2	95.53	16.42	840.9	6515946	29	13	0	30.28	611	10749
IF4E_HUMAN	>sp|P06730|IF4E_HUMAN Eukaryotic translation initiation factor 4E OS=Homo sapiens GN=EIF4E PE=1 SV=2	18.16	8.54	431.7	2.20934e+06	5	3	0	21.2	217	10876
IF4G1_HUMAN	>sp|Q04637|IF4G1_HUMAN Eukaryotic translation initiation factor 4 gamma 1 OS=Homo sapiens GN=EIF4G1 PE=1 SV=4	101.47	12.92	705	1.28443e+07	37	24	0	20.7	1599	10751
IF4G2_HUMAN	>sp|P78344|IF4G2_HUMAN Eukaryotic translation initiation factor 4 gamma 2 OS=Homo sapiens GN=EIF4G2 PE=1 SV=1	28.26	9.15	516.2	3902314	15	10	1	14.77	907	11069
IF4H_HUMAN	>sp|Q15056|IF4H_HUMAN Eukaryotic translation initiation factor 4H OS=Homo sapiens GN=EIF4H PE=1 SV=5	55.12	15.54	769.2	2.42268e+07	33	9	0	42.74	248	11113
IF5_HUMAN	>sp|P55010|IF5_HUMAN Eukaryotic translation initiation factor 5 OS=Homo sapiens GN=EIF5 PE=1 SV=2	11.66	4.72	368.7	3.09285e+06	7	6	0	12.99	431	10753
IF5A1_HUMAN	>sp|P63241|IF5A1_HUMAN Eukaryotic translation initiation factor 5A-1 OS=Homo sapiens GN=EIF5A PE=1 SV=2	124.7	16.72	992.7	8.99514e+07	177	16	4	84.42	154	11114
IF6_HUMAN	>sp|P56537|IF6_HUMAN Eukaryotic translation initiation factor 6 OS=Homo sapiens GN=EIF6 PE=1 SV=1	63.9	17.57	940.9	9623846	22	7	0	49.39	245	10862
IFM3_HUMAN	>sp|Q01628|IFM3_HUMAN Interferon-induced transmembrane protein 3 OS=Homo sapiens GN=IFITM3 PE=1 SV=2	11.03	5.96	382.9	401736	3	2	0	30.07	133	10756
IGBP1_HUMAN	>sp|P78318|IGBP1_HUMAN Immunoglobulin-binding protein 1 OS=Homo sapiens GN=IGBP1 PE=1 SV=1	5.86	5.93	353.2	277094	2	2	0	5.31	339	10882
IKIP_HUMAN	>sp|Q70UQ0|IKIP_HUMAN Inhibitor of nuclear factor kappa-B kinase-interacting protein OS=Homo sapiens GN=IKBIP PE=1 SV=1	9.35	9.43	465.9	127904	1	1	0	6	350	10983
IL18_HUMAN	>sp|Q14116|IL18_HUMAN Interleukin-18 OS=Homo sapiens GN=IL18 PE=1 SV=1	15.96	8.97	443.5	606061	5	3	0	25.39	193	11123
ILEU_HUMAN	>sp|P30740|ILEU_HUMAN Leukocyte elastase inhibitor OS=Homo sapiens GN=SERPINB1 PE=1 SV=1	55.35	13.65	706.9	6.15222e+06	16	10	0	36.15	379	10989
ILF2_HUMAN	>sp|Q12905|ILF2_HUMAN Interleukin enhancer-binding factor 2 OS=Homo sapiens GN=ILF2 PE=1 SV=2	101.29	17.65	873.3	1.22896e+07	36	15	0	64.36	390	12777
ILF3_HUMAN	>sp|Q12906|ILF3_HUMAN Interleukin enhancer-binding factor 3 OS=Homo sapiens GN=ILF3 PE=1 SV=3	151.04	15.56	756.3	1.86042e+07	49	27	0	52.68	894	12778
ILVBL_HUMAN	>sp|A1L0T0|ILVBL_HUMAN Acetolactate synthase-like protein OS=Homo sapiens GN=ILVBL PE=1 SV=2	17.95	11.01	582.6	312658	4	3	0	9.18	632	10875
IMA1_HUMAN	>sp|P52292|IMA1_HUMAN Importin subunit alpha-1 OS=Homo sapiens GN=KPNA2 PE=1 SV=1	60.48	8.94	562.2	1.90709e+06	14	11	0	41.21	529	10899
IMA3_HUMAN	>sp|O00629|IMA3_HUMAN Importin subunit alpha-3 OS=Homo sapiens GN=KPNA4 PE=1 SV=1	42.34	11.06	624.1	3427400	21	6	0	25.72	521	10991
IMA4_HUMAN	>sp|O00505|IMA4_HUMAN Importin subunit alpha-4 OS=Homo sapiens GN=KPNA3 PE=1 SV=2	6.06	6.17	261.4	123608	1	1	0	5.57	521	12930
IMA7_HUMAN	>sp|O60684|IMA7_HUMAN Importin subunit alpha-7 OS=Homo sapiens GN=KPNA6 PE=1 SV=1	25.8	7.5	366.6	1.29513e+06	10	7	0	22.95	536	12896
IMB1_HUMAN	>sp|Q14974|IMB1_HUMAN Importin subunit beta-1 OS=Homo sapiens GN=KPNB1 PE=1 SV=2	243.37	17.73	928.2	45134616	133	35	4	58.68	876	11127
IMDH2_HUMAN	>sp|P12268|IMDH2_HUMAN Inosine-5'-monophosphate dehydrogenase 2 OS=Homo sapiens GN=IMPDH2 PE=1 SV=2	70.18	12.55	613.4	9077540	22	15	1	37.94	514	12897
IMPA1_HUMAN	>sp|P29218|IMPA1_HUMAN Inositol monophosphatase 1 OS=Homo sapiens GN=IMPA1 PE=1 SV=1	4.35	2.43	268.8	240082	2	2	0	9.75	277	11130
IMPA2_HUMAN	>sp|O14732|IMPA2_HUMAN Inositol monophosphatase 2 OS=Homo sapiens GN=IMPA2 PE=1 SV=1	14.63	11.41	603	622104	18	3	0	19.1	288	11046
IMUP_HUMAN	>sp|Q9GZP8|IMUP_HUMAN Immortalization up-regulated protein OS=Homo sapiens GN=IMUP PE=1 SV=1	4.04	4.03	312.6	403356	3	2	0	14.15	106	10993
INF2_HUMAN	>sp|Q27J81|INF2_HUMAN Inverted formin-2 OS=Homo sapiens GN=INF2 PE=1 SV=2	7.75	6.19	322.8	395940	5	5	1	4.96	1249	10995
INPP_HUMAN	>sp|P49441|INPP_HUMAN Inositol polyphosphate 1-phosphatase OS=Homo sapiens GN=INPP1 PE=1 SV=1	7.78	7.81	396.6	263806	2	2	0	13.03	399	11055
IPO11_HUMAN	>sp|Q9UI26|IPO11_HUMAN Importin-11 OS=Homo sapiens GN=IPO11 PE=1 SV=1	2.33	2.52	274.9	1021380	2	2	1	1.85	975	13015
IPO4_HUMAN	>sp|Q8TEX9|IPO4_HUMAN Importin-4 OS=Homo sapiens GN=IPO4 PE=1 SV=2	33.79	7.47	426.9	3455734	10	8	1	13.78	1081	13059
IPO5_HUMAN	>sp|O00410|IPO5_HUMAN Importin-5 OS=Homo sapiens GN=IPO5 PE=1 SV=4	114.01	12.61	656.1	1.1216e+07	51	23	2	36.19	1097	12983
IPO7_HUMAN	>sp|O95373|IPO7_HUMAN Importin-7 OS=Homo sapiens GN=IPO7 PE=1 SV=1	120.76	13.91	795.1	10001036	38	20	3	28.71	1038	13016
IPO9_HUMAN	>sp|Q96P70|IPO9_HUMAN Importin-9 OS=Homo sapiens GN=IPO9 PE=1 SV=3	41.25	10.19	521	1.43291e+06	18	6	0	10.37	1041	11060
IPYR_HUMAN	>sp|Q15181|IPYR_HUMAN Inorganic pyrophosphatase OS=Homo sapiens GN=PPA1 PE=1 SV=2	109.39	13.99	775.6	3.219e+07	50	18	0	75.43	289	10910
IPYR2_HUMAN	>sp|Q9H2U2|IPYR2_HUMAN Inorganic pyrophosphatase 2, mitochondrial OS=Homo sapiens GN=PPA2 PE=1 SV=2	12	6.31	453.8	2412398	9	4	0	14.97	334	12986
IQGA1_HUMAN	>sp|P46940|IQGA1_HUMAN Ras GTPase-activating-like protein IQGAP1 OS=Homo sapiens GN=IQGAP1 PE=1 SV=1	281.51	13.99	766.5	4.1339e+07	96	56	4	46.05	1657	13020
ISG15_HUMAN	>sp|P05161|ISG15_HUMAN Ubiquitin-like protein ISG15 OS=Homo sapiens GN=ISG15 PE=1 SV=5	9.1	7.89	470.9	399405	2	2	0	33.33	165	13025
ISOC1_HUMAN	>sp|Q96CN7|ISOC1_HUMAN Isochorismatase domain-containing protein 1 OS=Homo sapiens GN=ISOC1 PE=1 SV=3	9.38	9.44	510.4	110964	1	1	0	6.38	298	12961
ISOC2_HUMAN	>sp|Q96AB3|ISOC2_HUMAN Isochorismatase domain-containing protein 2 OS=Homo sapiens GN=ISOC2 PE=1 SV=1	6.62	6.64	360.9	150700	2	1	0	12.68	205	12799
IST1_HUMAN	>sp|P53990|IST1_HUMAN IST1 homolog OS=Homo sapiens GN=IST1 PE=1 SV=1	13.14	12.93	629.7	1246078	5	4	0	15.38	364	12851
ITA1_HUMAN	>sp|P56199|ITA1_HUMAN Integrin alpha-1 OS=Homo sapiens GN=ITGA1 PE=1 SV=2	3.6	3.7	266	3365522	2	2	0	1.95	1179	12808
ITA2_HUMAN	>sp|P17301|ITA2_HUMAN Integrin alpha-2 OS=Homo sapiens GN=ITGA2 PE=1 SV=1	3.05	2.43	220.9	1.50811e+06	3	3	0	3.56	1181	12809
ITA3_HUMAN	>sp|P26006|ITA3_HUMAN Integrin alpha-3 OS=Homo sapiens GN=ITGA3 PE=1 SV=5	4.17	4.39	364.5	277498	2	2	0	1.9	1051	12810
ITA5_HUMAN	>sp|P08648|ITA5_HUMAN Integrin alpha-5 OS=Homo sapiens GN=ITGA5 PE=1 SV=2	6.84	7.06	367.7	339406	1	1	0	3.15	1049	13163
ITB1_HUMAN	>sp|P05556|ITB1_HUMAN Integrin beta-1 OS=Homo sapiens GN=ITGB1 PE=1 SV=2	33.04	8.87	482.7	3.00699e+06	13	9	0	14.04	798	12858
ITIH1_HUMAN	>sp|P19827|ITIH1_HUMAN Inter-alpha-trypsin inhibitor heavy chain H1 OS=Homo sapiens GN=ITIH1 PE=1 SV=3	6.07	6.26	393.8	362108	1	1	0	1.32	911	12963
ITIH2_HUMAN	>sp|P19823|ITIH2_HUMAN Inter-alpha-trypsin inhibitor heavy chain H2 OS=Homo sapiens GN=ITIH2 PE=1 SV=2	41.46	10.46	609	2.87022e+07	28	10	1	10.57	946	12863
ITIH3_HUMAN	>sp|Q06033|ITIH3_HUMAN Inter-alpha-trypsin inhibitor heavy chain H3 OS=Homo sapiens GN=ITIH3 PE=1 SV=2	25.27	11.4	692.1	1.8035e+07	18	5	1	5.06	890	12964
ITIH4_HUMAN	>sp|Q14624|ITIH4_HUMAN Inter-alpha-trypsin inhibitor heavy chain H4 OS=Homo sapiens GN=ITIH4 PE=1 SV=4	13.94	6.91	543.3	17850062	17	5	1	3.55	930	12965
ITPA_HUMAN	>sp|Q9BY32|ITPA_HUMAN Inosine triphosphate pyrophosphatase OS=Homo sapiens GN=ITPA PE=1 SV=2	19.72	9.23	446.7	378484	3	3	0	34.02	194	13372
ITPR1_HUMAN	>sp|Q14643|ITPR1_HUMAN Inositol 1,4,5-trisphosphate receptor type 1 OS=Homo sapiens GN=ITPR1 PE=1 SV=3	6.01	6.5	315.2	333952	2	2	1	1.38	2758	13031
ITPR3_HUMAN	>sp|Q14573|ITPR3_HUMAN Inositol 1,4,5-trisphosphate receptor type 3 OS=Homo sapiens GN=ITPR3 PE=1 SV=2	17.78	9.42	416.6	4.66005e+06	12	9	2	4.87	2671	13032
IVD_HUMAN	>sp|P26440|IVD_HUMAN Isovaleryl-CoA dehydrogenase, mitochondrial OS=Homo sapiens GN=IVD PE=1 SV=1	8.05	6.38	321.4	192968	2	2	0	8.98	423	12818
JIP4_HUMAN	>sp|O60271|JIP4_HUMAN C-Jun-amino-terminal kinase-interacting protein 4 OS=Homo sapiens GN=SPAG9 PE=1 SV=4	10.02	6.88	353	987934	3	3	0	5.07	1321	12823
JUPI1_HUMAN	>sp|Q9UK76|JUPI1_HUMAN Jupiter microtubule associated homolog 1 OS=Homo sapiens GN=JPT1 PE=1 SV=3	27.76	12.65	656.1	1617192	4	4	0	61.04	154	12905
JUPI2_HUMAN	>sp|Q9H910|JUPI2_HUMAN Jupiter microtubule associated homolog 2 OS=Homo sapiens GN=JPT2 PE=1 SV=1	4.65	4.19	245.2	238510	2	2	0	14.74	190	13006
K1C10_HUMAN	>sp|P13645|K1C10_HUMAN Keratin, type I cytoskeletal 10 OS=Homo sapiens GN=KRT10 PE=1 SV=6	111.09	14.35	798	6966814	29	15	0	41.61	584	13092
K1C17_HUMAN	>sp|Q04695|K1C17_HUMAN Keratin, type I cytoskeletal 17 OS=Homo sapiens GN=KRT17 PE=1 SV=2	246.92	19.38	1030.3	1.41883e+08	129	36	6	78.7	432	12720
K1C18_HUMAN	>sp|P05783|K1C18_HUMAN Keratin, type I cytoskeletal 18 OS=Homo sapiens GN=KRT18 PE=1 SV=2	252.76	19.72	993.1	1.38924e+08	143	37	7	74.19	430	12721
K1C19_HUMAN	>sp|P08727|K1C19_HUMAN Keratin, type I cytoskeletal 19 OS=Homo sapiens GN=KRT19 PE=1 SV=4	54.35	16.72	833.7	4.90541e+06	15	11	1	35.75	400	13072
K2C1_HUMAN	>sp|P04264|K2C1_HUMAN Keratin, type II cytoskeletal 1 OS=Homo sapiens GN=KRT1 PE=1 SV=6	6.99	7.08	573.5	6223944	3	1	0	1.71	644	13077
K2C7_HUMAN	>sp|P08729|K2C7_HUMAN Keratin, type II cytoskeletal 7 OS=Homo sapiens GN=KRT7 PE=1 SV=5	211	19.65	950.1	102356780	108	32	3	59.06	469	13390
K2C8_HUMAN	>sp|P05787|K2C8_HUMAN Keratin, type II cytoskeletal 8 OS=Homo sapiens GN=KRT8 PE=1 SV=7	306.95	19.04	969.9	2.79889e+08	235	47	6	78.05	483	12727
KAD1_HUMAN	>sp|P00568|KAD1_HUMAN Adenylate kinase isoenzyme 1 OS=Homo sapiens GN=AK1 PE=1 SV=3	42.02	8.89	566	5.57191e+06	22	9	1	48.45	194	12919
KAD2_HUMAN	>sp|P54819|KAD2_HUMAN Adenylate kinase 2, mitochondrial OS=Homo sapiens GN=AK2 PE=1 SV=2	50.17	10.92	601.7	8.874e+06	19	9	0	53.14	239	12873
KAP2_HUMAN	>sp|P13861|KAP2_HUMAN cAMP-dependent protein kinase type II-alpha regulatory subunit OS=Homo sapiens GN=PRKAR2A PE=1 SV=2	40.76	8.93	426.1	1124370	11	8	1	26.24	404	12879
KAPCA_HUMAN	>sp|P17612|KAPCA_HUMAN cAMP-dependent protein kinase catalytic subunit alpha OS=Homo sapiens GN=PRKACA PE=1 SV=2	13.39	12.45	696.6	2112958	4	4	1	17.09	351	12842
KAPCB_HUMAN	>sp|P22694|KAPCB_HUMAN cAMP-dependent protein kinase catalytic subunit beta OS=Homo sapiens GN=PRKACB PE=1 SV=2	12.32	12.14	684	640242	3	3	0	9.97	351	13395
KAT7_HUMAN	>sp|O95251|KAT7_HUMAN Histone acetyltransferase KAT7 OS=Homo sapiens GN=KAT7 PE=1 SV=1	7.9	8.01	367.9	119782	2	1	0	3.93	611	13232
KC1A_HUMAN	>sp|P48729|KC1A_HUMAN Casein kinase I isoform alpha OS=Homo sapiens GN=CSNK1A1 PE=1 SV=2	3.38	3.45	211.8	19164	1	1	0	6.23	337	12847
KCRB_HUMAN	>sp|P12277|KCRB_HUMAN Creatine kinase B-type OS=Homo sapiens GN=CKB PE=1 SV=1	69.64	18.62	974.5	6228350	14	10	0	38.85	381	12886
KCY_HUMAN	>sp|P30085|KCY_HUMAN UMP-CMP kinase OS=Homo sapiens GN=CMPK1 PE=1 SV=3	27.91	11.81	672.4	1641731	7	4	0	28.06	196	12888
KDM1A_HUMAN	>sp|O60341|KDM1A_HUMAN Lysine-specific histone demethylase 1A OS=Homo sapiens GN=KDM1A PE=1 SV=2	4.26	4.32	341.1	152612	3	2	0	3.29	852	13412
KHDR1_HUMAN	>sp|Q07666|KHDR1_HUMAN KH domain-containing, RNA-binding, signal transduction-associated protein 1 OS=Homo sapiens GN=KHDRBS1 PE=1 SV=1	34.38	11.03	647	5.22371e+06	14	8	1	22.57	443	13135
KI67_HUMAN	>sp|P46013|KI67_HUMAN Proliferation marker protein Ki-67 OS=Homo sapiens GN=MKI67 PE=1 SV=2	42.16	9.11	512.4	3227950	17	15	1	7.16	3256	13139
KIF11_HUMAN	>sp|P52732|KIF11_HUMAN Kinesin-like protein KIF11 OS=Homo sapiens GN=KIF11 PE=1 SV=2	16.46	8.66	407.5	298312	5	4	0	6.53	1056	13251
KIF2A_HUMAN	>sp|O00139|KIF2A_HUMAN Kinesin-like protein KIF2A OS=Homo sapiens GN=KIF2A PE=1 SV=3	10.15	9.8	419	799635	6	4	1	8.64	706	13307
KIF2B_HUMAN	>sp|Q8N4N8|KIF2B_HUMAN Kinesin-like protein KIF2B OS=Homo sapiens GN=KIF2B PE=1 SV=3	4.93	5.02	362.1	1063594	3	1	1	1.49	673	13203
KINH_HUMAN	>sp|P33176|KINH_HUMAN Kinesin-1 heavy chain OS=Homo sapiens GN=KIF5B PE=1 SV=1	41.8	11.14	648.4	685049	7	7	1	11.21	963	13618
KITH_HUMAN	>sp|P04183|KITH_HUMAN Thymidine kinase, cytosolic OS=Homo sapiens GN=TK1 PE=1 SV=2	3.73	3.77	247.7	126780	1	1	0	6.84	234	13422
KLC2_HUMAN	>sp|Q9H0B6|KLC2_HUMAN Kinesin light chain 2 OS=Homo sapiens GN=KLC2 PE=1 SV=1	5.36	3.87	297.9	602159	4	3	0	5.47	622	13207
KPCA_HUMAN	>sp|P17252|KPCA_HUMAN Protein kinase C alpha type OS=Homo sapiens GN=PRKCA PE=1 SV=4	6.57	6.68	375.6	6158786	2	2	0	5.06	672	13788
KPCI_HUMAN	>sp|P41743|KPCI_HUMAN Protein kinase C iota type OS=Homo sapiens GN=PRKCI PE=1 SV=2	4.04	4.16	248.3	118368	1	1	0	3.69	596	13790
KPRB_HUMAN	>sp|O60256|KPRB_HUMAN Phosphoribosyl pyrophosphate synthase-associated protein 2 OS=Homo sapiens GN=PRPSAP2 PE=1 SV=1	9.15	9.19	402.3	78544	3	1	0	6.23	369	13336
KPYM_HUMAN	>sp|P14618|KPYM_HUMAN Pyruvate kinase PKM OS=Homo sapiens GN=PKM PE=1 SV=4	473.54	19.72	951.5	4.1731e+08	352	65	13	79.85	531	13437
KS6A3_HUMAN	>sp|P51812|KS6A3_HUMAN Ribosomal protein S6 kinase alpha-3 OS=Homo sapiens GN=RPS6KA3 PE=1 SV=1	11.97	7.45	463.9	1262188	7	7	0	11.62	740	13276
KTAP2_HUMAN	>sp|Q8N6L1|KTAP2_HUMAN Keratinocyte-associated protein 2 OS=Homo sapiens GN=KRTCAP2 PE=1 SV=2	4.42	4.45	250.5	138070	1	1	0	12.5	136	13824
KTHY_HUMAN	>sp|P23919|KTHY_HUMAN Thymidylate kinase OS=Homo sapiens GN=DTYMK PE=1 SV=4	3.11	1.94	292.8	392112	2	2	0	7.55	212	13503
KTI12_HUMAN	>sp|Q96EK9|KTI12_HUMAN Protein KTI12 homolog OS=Homo sapiens GN=KTI12 PE=1 SV=1	14	8.68	465.2	617988	2	2	0	10.17	354	13598
KTN1_HUMAN	>sp|Q86UP2|KTN1_HUMAN Kinectin OS=Homo sapiens GN=KTN1 PE=1 SV=1	41.83	9.16	523.5	1.52044e+06	14	11	0	10.46	1357	13908
KYNU_HUMAN	>sp|Q16719|KYNU_HUMAN Kynureninase OS=Homo sapiens GN=KYNU PE=1 SV=1	131.12	14.92	800.6	2.95303e+07	50	20	0	49.89	465	13976
L1CAM_HUMAN	>sp|P32004|L1CAM_HUMAN Neural cell adhesion molecule L1 OS=Homo sapiens GN=L1CAM PE=1 SV=2	16.66	4.6	307.2	1654044	10	7	0	7.32	1257	13977
LA_HUMAN	>sp|P05455|LA_HUMAN Lupus La protein OS=Homo sapiens GN=SSB PE=1 SV=2	73.26	10.46	625.6	1.30302e+07	27	16	0	41.42	408	13645
LACB2_HUMAN	>sp|Q53H82|LACB2_HUMAN Endoribonuclease LACTB2 OS=Homo sapiens GN=LACTB2 PE=1 SV=2	4.46	3.5	275.6	335632	2	2	0	13.54	288	13942
LAGE3_HUMAN	>sp|Q14657|LAGE3_HUMAN EKC/KEOPS complex subunit LAGE3 OS=Homo sapiens GN=LAGE3 PE=1 SV=2	4.16	4.19	224.6	109088	1	1	0	16.08	143	13461
LAMC1_HUMAN	>sp|P11047|LAMC1_HUMAN Laminin subunit gamma-1 OS=Homo sapiens GN=LAMC1 PE=1 SV=3	4.15	4.45	200.1	1.00817e+06	3	2	0	2.24	1609	13808
LAMP1_HUMAN	>sp|P11279|LAMP1_HUMAN Lysosome-associated membrane glycoprotein 1 OS=Homo sapiens GN=LAMP1 PE=1 SV=3	11.66	6.05	441.2	3.12428e+06	10	5	1	10.55	417	13509
LAMP2_HUMAN	>sp|P13473|LAMP2_HUMAN Lysosome-associated membrane glycoprotein 2 OS=Homo sapiens GN=LAMP2 PE=1 SV=2	8.63	6.72	507.2	1.52942e+06	6	5	1	7.07	410	13918
LANC1_HUMAN	>sp|O43813|LANC1_HUMAN LanC-like protein 1 OS=Homo sapiens GN=LANCL1 PE=1 SV=1	4.98	5.06	291.8	124018	1	1	0	5.51	399	13510
LAP2A_HUMAN	>sp|P42166|LAP2A_HUMAN Lamina-associated polypeptide 2, isoform alpha OS=Homo sapiens GN=TMPO PE=1 SV=2	16.99	8.97	410.4	904628	9	6	0	13.54	694	13811
LAP2B_HUMAN	>sp|P42167|LAP2B_HUMAN Lamina-associated polypeptide 2, isoforms beta/gamma OS=Homo sapiens GN=TMPO PE=1 SV=2	83.52	13.17	768.9	3.9481e+06	16	12	0	44.71	454	13812
LAR4B_HUMAN	>sp|Q92615|LAR4B_HUMAN La-related protein 4B OS=Homo sapiens GN=LARP4B PE=1 SV=3	8.86	8.91	595.6	1426488	3	3	1	4.34	738	13919
LARP1_HUMAN	>sp|Q6PKG0|LARP1_HUMAN La-related protein 1 OS=Homo sapiens GN=LARP1 PE=1 SV=2	24.09	6.64	452.3	1.36107e+06	8	7	0	10.49	1096	13465
LARP4_HUMAN	>sp|Q71RC2|LARP4_HUMAN La-related protein 4 OS=Homo sapiens GN=LARP4 PE=1 SV=3	5.23	5.38	368.6	459534	2	2	0	3.87	724	13816
LARP7_HUMAN	>sp|Q4G0J3|LARP7_HUMAN La-related protein 7 OS=Homo sapiens GN=LARP7 PE=1 SV=1	14.48	9.44	565.9	258394	3	3	0	9.45	582	13866
LAS1L_HUMAN	>sp|Q9Y4W2|LAS1L_HUMAN Ribosomal biogenesis protein LAS1L OS=Homo sapiens GN=LAS1L PE=1 SV=2	6.73	3.7	336.4	301694	3	2	1	3.68	734	13743
LASP1_HUMAN	>sp|Q14847|LASP1_HUMAN LIM and SH3 domain protein 1 OS=Homo sapiens GN=LASP1 PE=1 SV=2	31.26	8.63	550.1	2.88078e+06	9	7	0	26.44	261	13466
LAT1_HUMAN	>sp|Q01650|LAT1_HUMAN Large neutral amino acids transporter small subunit 1 OS=Homo sapiens GN=SLC7A5 PE=1 SV=2	20.97	11.99	684.1	3.41909e+06	6	3	0	6.9	507	13868
LC7L2_HUMAN	>sp|Q9Y383|LC7L2_HUMAN Putative RNA-binding protein Luc7-like 2 OS=Homo sapiens GN=LUC7L2 PE=1 SV=2	11.42	7.25	464.6	7417502	10	6	0	16.58	392	13986
LC7L3_HUMAN	>sp|O95232|LC7L3_HUMAN Luc7-like protein 3 OS=Homo sapiens GN=LUC7L3 PE=1 SV=2	31.27	10.81	605	1.95558e+06	18	5	0	15.51	432	13747
LDHA_HUMAN	>sp|P00338|LDHA_HUMAN L-lactate dehydrogenase A chain OS=Homo sapiens GN=LDHA PE=1 SV=2	202.1	15.03	844.3	2.10812e+08	217	33	4	64.46	332	13517
LDHB_HUMAN	>sp|P07195|LDHB_HUMAN L-lactate dehydrogenase B chain OS=Homo sapiens GN=LDHB PE=1 SV=2	137.36	14.92	839.2	60115532	77	23	3	52.4	334	13832
LEG1_HUMAN	>sp|P09382|LEG1_HUMAN Galectin-1 OS=Homo sapiens GN=LGALS1 PE=1 SV=2	56.95	15.65	760.3	1.48017e+07	22	11	1	83.7	135	13749
LEG3_HUMAN	>sp|P17931|LEG3_HUMAN Galectin-3 OS=Homo sapiens GN=LGALS3 PE=1 SV=5	16.47	5.86	411.2	7.29034e+06	11	6	0	21.2	250	13876
LEO1_HUMAN	>sp|Q8WVC0|LEO1_HUMAN RNA polymerase-associated protein LEO1 OS=Homo sapiens GN=LEO1 PE=1 SV=1	2.98	2.83	255.7	414090	3	3	0	7.66	666	13838
LETM1_HUMAN	>sp|O95202|LETM1_HUMAN Mitochondrial proton/calcium exchanger protein OS=Homo sapiens GN=LETM1 PE=1 SV=1	4.57	4.73	228.2	158514	2	2	1	5.28	739	14000
LFA3_HUMAN	>sp|P19256|LFA3_HUMAN Lymphocyte function-associated antigen 3 OS=Homo sapiens GN=CD58 PE=1 SV=1	3.46	3.51	284.5	497892	1	1	0	4	250	13840
LG3BP_HUMAN	>sp|Q08380|LG3BP_HUMAN Galectin-3-binding protein OS=Homo sapiens GN=LGALS3BP PE=1 SV=1	2.05	1.19	205.8	235872	3	2	0	5.47	585	13821
LGUL_HUMAN	>sp|Q04760|LGUL_HUMAN Lactoylglutathione lyase OS=Homo sapiens GN=GLO1 PE=1 SV=4	33.86	10.34	595.9	4.74794e+06	16	7	1	54.89	184	13880
LIPA1_HUMAN	>sp|Q13136|LIPA1_HUMAN Liprin-alpha-1 OS=Homo sapiens GN=PPFIA1 PE=1 SV=1	5.51	5.76	355.2	89414	1	1	0	2.08	1202	13757
LIS1_HUMAN	>sp|P43034|LIS1_HUMAN Platelet-activating factor acetylhydrolase IB subunit alpha OS=Homo sapiens GN=PAFAH1B1 PE=1 SV=2	4.88	4.94	392.6	487970	2	1	0	2.93	410	13761
LKHA4_HUMAN	>sp|P09960|LKHA4_HUMAN Leukotriene A-4 hydrolase OS=Homo sapiens GN=LTA4H PE=1 SV=2	78.63	13.62	734.7	5914890	18	14	0	31.26	611	14022
LMAN1_HUMAN	>sp|P49257|LMAN1_HUMAN Protein ERGIC-53 OS=Homo sapiens GN=LMAN1 PE=1 SV=2	25.52	6.98	437.1	7410550	9	6	0	21.96	510	13887
LMAN2_HUMAN	>sp|Q12907|LMAN2_HUMAN Vesicular integral-membrane protein VIP36 OS=Homo sapiens GN=LMAN2 PE=1 SV=1	9.41	7.13	462	2.71276e+06	6	5	1	16.85	356	13764
LMF2_HUMAN	>sp|Q9BU23|LMF2_HUMAN Lipase maturation factor 2 OS=Homo sapiens GN=LMF2 PE=1 SV=2	9.6	9.74	555.9	89190	1	1	0	3.11	707	13726
LMNA_HUMAN	>sp|P02545|LMNA_HUMAN Prelamin-A/C OS=Homo sapiens GN=LMNA PE=1 SV=1	240.41	16.65	887	83229345	108	42	2	63.7	664	14026
LMNB1_HUMAN	>sp|P20700|LMNB1_HUMAN Lamin-B1 OS=Homo sapiens GN=LMNB1 PE=1 SV=2	124.95	15.92	871.1	3.06727e+07	44	24	1	45.22	586	14027
LMNB2_HUMAN	>sp|Q03252|LMNB2_HUMAN Lamin-B2 OS=Homo sapiens GN=LMNB2 PE=1 SV=4	21.12	10.44	634.8	1.31736e+06	6	5	1	10.16	620	13766
LMO7_HUMAN	>sp|Q8WWI1|LMO7_HUMAN LIM domain only protein 7 OS=Homo sapiens GN=LMO7 PE=1 SV=3	35.35	8.84	483.7	1483540	7	7	1	7.61	1683	13890
LONM_HUMAN	>sp|P36776|LONM_HUMAN Lon protease homolog, mitochondrial OS=Homo sapiens GN=LONP1 PE=1 SV=2	73.74	15.93	765.1	4174478	24	9	0	19.92	959	14030
LPP_HUMAN	>sp|Q93052|LPP_HUMAN Lipoma-preferred partner OS=Homo sapiens GN=LPP PE=1 SV=1	6.85	5.7	366.2	297820	3	3	0	6.05	612	13673
LPPRC_HUMAN	>sp|P42704|LPPRC_HUMAN Leucine-rich PPR motif-containing protein, mitochondrial OS=Homo sapiens GN=LRPPRC PE=1 SV=3	174.06	11.72	649.6	2.09113e+07	76	42	3	35.15	1394	14417
LRBA_HUMAN	>sp|P50851|LRBA_HUMAN Lipopolysaccharide-responsive and beige-like anchor protein OS=Homo sapiens GN=LRBA PE=1 SV=4	10.7	11.29	608.5	54894	1	1	0	0.56	2863	14126
LRC47_HUMAN	>sp|Q8N1G4|LRC47_HUMAN Leucine-rich repeat-containing protein 47 OS=Homo sapiens GN=LRRC47 PE=1 SV=1	15.54	5.43	361.6	591227	5	4	0	12.18	583	14237
LRC59_HUMAN	>sp|Q96AG4|LRC59_HUMAN Leucine-rich repeat-containing protein 59 OS=Homo sapiens GN=LRRC59 PE=1 SV=1	25.01	13.3	713.8	2198130	6	4	0	20.2	307	13684
LRRF1_HUMAN	>sp|Q32MZ4|LRRF1_HUMAN Leucine-rich repeat flightless-interacting protein 1 OS=Homo sapiens GN=LRRFIP1 PE=1 SV=2	4.86	5.03	266	281546	2	2	1	4.58	808	13700
LS14A_HUMAN	>sp|Q8ND56|LS14A_HUMAN Protein LSM14 homolog A OS=Homo sapiens GN=LSM14A PE=1 SV=3	6.7	6.8	384.3	56304	1	1	0	4.1	463	14420
LSG1_HUMAN	>sp|Q9H089|LSG1_HUMAN Large subunit GTPase 1 homolog OS=Homo sapiens GN=LSG1 PE=1 SV=2	7.03	7.17	355.4	46324	1	1	0	4.56	658	13706
LSM2_HUMAN	>sp|Q9Y333|LSM2_HUMAN U6 snRNA-associated Sm-like protein LSm2 OS=Homo sapiens GN=LSM2 PE=1 SV=1	9.94	5.82	307	1.43655e+06	4	4	0	60	95	14421
LSM5_HUMAN	>sp|Q9Y4Y9|LSM5_HUMAN U6 snRNA-associated Sm-like protein LSm5 OS=Homo sapiens GN=LSM5 PE=1 SV=3	16.16	8.68	503.5	268250	3	2	0	46.15	91	14146
LSM6_HUMAN	>sp|P62312|LSM6_HUMAN U6 snRNA-associated Sm-like protein LSm6 OS=Homo sapiens GN=LSM6 PE=1 SV=1	10.14	9.2	431.9	381180	2	2	0	42.5	80	14462
LSM7_HUMAN	>sp|Q9UK45|LSM7_HUMAN U6 snRNA-associated Sm-like protein LSm7 OS=Homo sapiens GN=LSM7 PE=1 SV=1	5.09	3.55	247.8	319726	2	2	1	49.51	103	14218
LTN1_HUMAN	>sp|O94822|LTN1_HUMAN E3 ubiquitin-protein ligase listerin OS=Homo sapiens GN=LTN1 PE=1 SV=6	8.18	7.61	372.7	82246.3	2	2	0	3.51	1766	14250
LTOR4_HUMAN	>sp|Q0VGL1|LTOR4_HUMAN Ragulator complex protein LAMTOR4 OS=Homo sapiens GN=LAMTOR4 PE=1 SV=1	9.36	9.36	523	198746	2	1	0	43.43	99	14251
LTOR5_HUMAN	>sp|O43504|LTOR5_HUMAN Ragulator complex protein LAMTOR5 OS=Homo sapiens GN=LAMTOR5 PE=1 SV=1	5.44	5.44	334.6	332218	2	1	0	21.98	91	14089
LZIC_HUMAN	>sp|Q8WZA0|LZIC_HUMAN Protein LZIC OS=Homo sapiens GN=LZIC PE=1 SV=1	6.48	3.04	273.1	275543	3	3	0	23.68	190	14167
LYAG_HUMAN	>sp|P10253|LYAG_HUMAN Lysosomal alpha-glucosidase OS=Homo sapiens GN=GAA PE=1 SV=4	17.12	6.07	426.7	817606	7	4	0	5.88	952	14102
LYPA1_HUMAN	>sp|O75608|LYPA1_HUMAN Acyl-protein thioesterase 1 OS=Homo sapiens GN=LYPLA1 PE=1 SV=1	15.07	8.46	422.7	274596	4	2	0	17.39	230	14476
LYPA2_HUMAN	>sp|O95372|LYPA2_HUMAN Acyl-protein thioesterase 2 OS=Homo sapiens GN=LYPLA2 PE=1 SV=1	5.63	5.64	407.8	241920	3	1	0	10.39	231	14354
LYRIC_HUMAN	>sp|Q86UE4|LYRIC_HUMAN Protein LYRIC OS=Homo sapiens GN=MTDH PE=1 SV=2	28.43	9.5	487.8	1113994	7	4	0	14.6	582	14357
MACD1_HUMAN	>sp|Q9BQ69|MACD1_HUMAN O-acetyl-ADP-ribose deacetylase MACROD1 OS=Homo sapiens GN=MACROD1 PE=1 SV=2	15.22	8.22	369.1	680869	4	3	0	14.46	325	14432
MACF1_HUMAN	>sp|Q9UPN3|MACF1_HUMAN Microtubule-actin cross-linking factor 1, isoforms 1/2/3/5 OS=Homo sapiens GN=MACF1 PE=1 SV=4	7.78	7.38	261.5	4.18408e+06	11	11	2	1.62	7388	14434
MAGD2_HUMAN	>sp|Q9UNF1|MAGD2_HUMAN Melanoma-associated antigen D2 OS=Homo sapiens GN=MAGED2 PE=1 SV=2	8.03	6.03	257.2	64008	2	2	0	9.24	606	14739
MAIP1_HUMAN	>sp|Q8WWC4|MAIP1_HUMAN m-AAA protease-interacting protein 1, mitochondrial OS=Homo sapiens GN=MAIP1 PE=1 SV=1	3.74	2.53	261	295326	3	2	0	7.22	291	14485
MAK16_HUMAN	>sp|Q9BXY0|MAK16_HUMAN Protein MAK16 homolog OS=Homo sapiens GN=MAK16 PE=1 SV=2	6.28	6.34	435.1	81100	1	1	0	5.33	300	14486
MAOX_HUMAN	>sp|P48163|MAOX_HUMAN NADP-dependent malic enzyme OS=Homo sapiens GN=ME1 PE=1 SV=1	56.62	12.98	779.2	1462305	16	7	1	18.88	572	14809
MAP11_HUMAN	>sp|P53582|MAP11_HUMAN Methionine aminopeptidase 1 OS=Homo sapiens GN=METAP1 PE=1 SV=2	5.75	3.58	227.6	67598	3	3	0	12.18	386	14272
MAP2_HUMAN	>sp|P50579|MAP2_HUMAN Methionine aminopeptidase 2 OS=Homo sapiens GN=METAP2 PE=1 SV=1	20.22	7.03	488.3	1.00476e+06	9	9	1	35.15	478	14382
MAP4_HUMAN	>sp|P27816|MAP4_HUMAN Microtubule-associated protein 4 OS=Homo sapiens GN=MAP4 PE=1 SV=3	71.99	15.99	865.3	2.88069e+06	16	15	0	30.73	1152	14781
MAP7_HUMAN	>sp|Q14244|MAP7_HUMAN Ensconsin OS=Homo sapiens GN=MAP7 PE=1 SV=1	11.73	5.5	326.7	875330	6	6	1	16.42	749	14273
MARC1_HUMAN	>sp|Q5VT66|MARC1_HUMAN Mitochondrial amidoxime-reducing component 1 OS=Homo sapiens GN=MARC1 PE=1 SV=1	6.2	4.16	257.8	272482	3	3	0	14.54	337	14784
MARE1_HUMAN	>sp|Q15691|MARE1_HUMAN Microtubule-associated protein RP/EB family member 1 OS=Homo sapiens GN=MAPRE1 PE=1 SV=3	28.06	8.28	567.7	1.86562e+06	11	7	1	38.06	268	14493
MARK3_HUMAN	>sp|P27448|MARK3_HUMAN MAP/microtubule affinity-regulating kinase 3 OS=Homo sapiens GN=MARK3 PE=1 SV=4	5.92	6.06	276	47474.3	2	2	1	3.98	753	14446
MASU1_HUMAN	>sp|Q96EH3|MASU1_HUMAN Mitochondrial assembly of ribosomal large subunit protein 1 OS=Homo sapiens GN=MALSU1 PE=1 SV=1	9.82	9.87	521.4	87624	1	1	0	14.96	234	14339
MAT2B_HUMAN	>sp|Q9NZL9|MAT2B_HUMAN Methionine adenosyltransferase 2 subunit beta OS=Homo sapiens GN=MAT2B PE=1 SV=1	9.37	5	501.4	940500	5	5	0	20.96	334	14810
MATR3_HUMAN	>sp|P43243|MATR3_HUMAN Matrin-3 OS=Homo sapiens GN=MATR3 PE=1 SV=2	128.78	13.24	674.5	27642590	62	24	2	38.13	847	14276
MAVS_HUMAN	>sp|Q7Z434|MAVS_HUMAN Mitochondrial antiviral-signaling protein OS=Homo sapiens GN=MAVS PE=1 SV=2	4.5	4.61	260.4	53624	1	1	0	2.59	540	14277
MB12A_HUMAN	>sp|Q96EY5|MB12A_HUMAN Multivesicular body subunit 12A OS=Homo sapiens GN=MVB12A PE=1 SV=1	3.32	3.38	338.8	688270	1	1	0	6.23	273	14394
MBB1A_HUMAN	>sp|Q9BQG0|MBB1A_HUMAN Myb-binding protein 1A OS=Homo sapiens GN=MYBBP1A PE=1 SV=2	62.92	9.76	551.4	5232084	19	14	1	14.31	1328	14682
MBD3_HUMAN	>sp|O95983|MBD3_HUMAN Methyl-CpG-binding domain protein 3 OS=Homo sapiens GN=MBD3 PE=1 SV=1	4.95	5.01	330.3	153674	1	1	0	5.15	291	14701
MBNL1_HUMAN	>sp|Q9NR56|MBNL1_HUMAN Muscleblind-like protein 1 OS=Homo sapiens GN=MBNL1 PE=1 SV=2	6.24	5.3	302.7	104030	2	2	0	9.28	388	14615
MBOA5_HUMAN	>sp|Q6P1A2|MBOA5_HUMAN Lysophospholipid acyltransferase 5 OS=Homo sapiens GN=LPCAT3 PE=1 SV=1	8.1	8.08	401.6	245540	7	1	0	5.95	487	14788
MBOA7_HUMAN	>sp|Q96N66|MBOA7_HUMAN Lysophospholipid acyltransferase 7 OS=Homo sapiens GN=MBOAT7 PE=1 SV=2	5.62	5.72	386.6	291339	2	2	0	5.3	472	14820
MCA3_HUMAN	>sp|O43324|MCA3_HUMAN Eukaryotic translation elongation factor 1 epsilon-1 OS=Homo sapiens GN=EEF1E1 PE=1 SV=1	5.05	4.87	331.5	1.91303e+06	2	2	0	12.07	174	14759
MCCB_HUMAN	>sp|Q9HCC0|MCCB_HUMAN Methylcrotonoyl-CoA carboxylase beta chain, mitochondrial OS=Homo sapiens GN=MCCC2 PE=1 SV=1	4.37	4.27	357.9	1.52646e+06	2	2	0	4.62	563	14503
MCFD2_HUMAN	>sp|Q8NI22|MCFD2_HUMAN Multiple coagulation factor deficiency protein 2 OS=Homo sapiens GN=MCFD2 PE=1 SV=1	23.01	14.2	731.2	1812052	15	3	0	28.08	146	14506
MCM2_HUMAN	>sp|P49736|MCM2_HUMAN DNA replication licensing factor MCM2 OS=Homo sapiens GN=MCM2 PE=1 SV=4	83.2	13.52	740	4.98289e+06	14	13	0	24.23	904	14623
MCM3_HUMAN	>sp|P25205|MCM3_HUMAN DNA replication licensing factor MCM3 OS=Homo sapiens GN=MCM3 PE=1 SV=3	87.49	13.2	719.9	9101406	28	22	1	38.49	808	14767
MCM4_HUMAN	>sp|P33991|MCM4_HUMAN DNA replication licensing factor MCM4 OS=Homo sapiens GN=MCM4 PE=1 SV=5	49.4	12.56	676.3	5448534	17	11	1	20.86	863	14703
MCM5_HUMAN	>sp|P33992|MCM5_HUMAN DNA replication licensing factor MCM5 OS=Homo sapiens GN=MCM5 PE=1 SV=5	56.7	17.83	861.8	4854966	23	14	4	23.3	734	14687
MCM6_HUMAN	>sp|Q14566|MCM6_HUMAN DNA replication licensing factor MCM6 OS=Homo sapiens GN=MCM6 PE=1 SV=1	76.29	12.82	702.8	7286560	23	18	2	25.94	821	14768
MCM7_HUMAN	>sp|P33993|MCM7_HUMAN DNA replication licensing factor MCM7 OS=Homo sapiens GN=MCM7 PE=1 SV=4	43.48	12.64	605.7	3993486	17	13	1	21.42	719	14403
MCTS1_HUMAN	>sp|Q9ULC4|MCTS1_HUMAN Malignant T-cell-amplified sequence 1 OS=Homo sapiens GN=MCTS1 PE=1 SV=1	14.9	8.87	526.2	1.17343e+06	11	4	0	34.81	181	14626
MDHC_HUMAN	>sp|P40925|MDHC_HUMAN Malate dehydrogenase, cytoplasmic OS=Homo sapiens GN=MDH1 PE=1 SV=4	42.33	9.92	590.5	1.27922e+07	24	13	0	48.5	334	14793
MDHM_HUMAN	>sp|P40926|MDHM_HUMAN Malate dehydrogenase, mitochondrial OS=Homo sapiens GN=MDH2 PE=1 SV=3	130.48	19.07	953.5	33704654	51	19	2	73.08	338	14412
MED1_HUMAN	>sp|Q15648|MED1_HUMAN Mediator of RNA polymerase II transcription subunit 1 OS=Homo sapiens GN=MED1 PE=1 SV=4	9.1	9.37	386.7	782170	3	3	0	2.59	1581	14797
MEMO1_HUMAN	>sp|Q9Y316|MEMO1_HUMAN Protein MEMO1 OS=Homo sapiens GN=MEMO1 PE=1 SV=1	5.87	5.92	293.5	224764	2	2	0	7.07	297	14695
MEP50_HUMAN	>sp|Q9BQA1|MEP50_HUMAN Methylosome protein 50 OS=Homo sapiens GN=WDR77 PE=1 SV=1	11.28	7.31	505.2	748810	3	3	0	19.3	342	14720
MEPCE_HUMAN	>sp|Q7L2J0|MEPCE_HUMAN 7SK snRNA methylphosphate capping enzyme OS=Homo sapiens GN=MEPCE PE=1 SV=1	7.31	7.45	353.4	33748	1	1	0	5.08	689	14802
MESD_HUMAN	>sp|Q14696|MESD_HUMAN LDLR chaperone MESD OS=Homo sapiens GN=MESDC2 PE=1 SV=2	17.39	9.12	610.3	828236	3	3	0	18.38	234	14525
METK2_HUMAN	>sp|P31153|METK2_HUMAN S-adenosylmethionine synthase isoform type-2 OS=Homo sapiens GN=MAT2A PE=1 SV=1	83.15	17.51	894.1	14009784	24	12	0	43.54	395	14803
MGDP1_HUMAN	>sp|Q86V88|MGDP1_HUMAN Magnesium-dependent phosphatase 1 OS=Homo sapiens GN=MDP1 PE=1 SV=1	9.01	9.05	425.9	46490	1	1	0	10.23	176	14667
MGMT_HUMAN	>sp|P16455|MGMT_HUMAN Methylated-DNA--protein-cysteine methyltransferase OS=Homo sapiens GN=MGMT PE=1 SV=1	5.65	3.38	272.1	1.21067e+06	4	3	0	22.22	207	14668
MGN2_HUMAN	>sp|Q96A72|MGN2_HUMAN Protein mago nashi homolog 2 OS=Homo sapiens GN=MAGOHB PE=1 SV=1	10.57	6.14	478.5	3490008	5	4	1	32.43	148	11175
MGST1_HUMAN	>sp|P10620|MGST1_HUMAN Microsomal glutathione S-transferase 1 OS=Homo sapiens GN=MGST1 PE=1 SV=1	6.75	6.78	392.2	588494	1	1	0	7.74	155	14669
MGST2_HUMAN	>sp|Q99735|MGST2_HUMAN Microsomal glutathione S-transferase 2 OS=Homo sapiens GN=MGST2 PE=1 SV=1	4.38	4.41	306.7	287212	1	1	0	9.52	147	11365
MGST3_HUMAN	>sp|O14880|MGST3_HUMAN Microsomal glutathione S-transferase 3 OS=Homo sapiens GN=MGST3 PE=1 SV=1	12.68	8.46	475.6	576914	3	2	0	23.68	152	11143
MIA40_HUMAN	>sp|Q8N4Q1|MIA40_HUMAN Mitochondrial intermembrane space import and assembly protein 40 OS=Homo sapiens GN=CHCHD4 PE=1 SV=1	7.16	7.06	434.6	323913	2	2	0	49.3	142	14538
MIC13_HUMAN	>sp|Q5XKP0|MIC13_HUMAN MICOS complex subunit MIC13 OS=Homo sapiens GN=MIC13 PE=1 SV=1	4.55	3.62	227.9	504415	4	4	1	44.07	118	14671
MIC19_HUMAN	>sp|Q9NX63|MIC19_HUMAN MICOS complex subunit MIC19 OS=Homo sapiens GN=CHCHD3 PE=1 SV=1	43.08	11.3	621	3253338	11	6	0	29.96	227	14539
MIC26_HUMAN	>sp|Q9BUR5|MIC26_HUMAN MICOS complex subunit MIC26 OS=Homo sapiens GN=APOO PE=1 SV=1	2.14	2.14	198.6	148226	2	2	0	12.12	198	11366
MIC60_HUMAN	>sp|Q16891|MIC60_HUMAN MICOS complex subunit MIC60 OS=Homo sapiens GN=IMMT PE=1 SV=1	47.51	10.3	599.4	6899846	14	11	1	15.96	758	14569
MIF_HUMAN	>sp|P14174|MIF_HUMAN Macrophage migration inhibitory factor OS=Homo sapiens GN=MIF PE=1 SV=4	24.42	6.99	502	1.20959e+07	18	4	0	35.65	115	14646
MISP_HUMAN	>sp|Q8IVT2|MISP_HUMAN Mitotic interactor and substrate of PLK1 OS=Homo sapiens GN=MISP PE=1 SV=1	31.65	10.73	582	974126	7	7	0	16.2	679	11218
MISSL_HUMAN	>sp|Q8NDC0|MISSL_HUMAN MAPK-interacting and spindle-stabilizing protein-like OS=Homo sapiens GN=MAPK1IP1L PE=1 SV=4	9.04	9.07	613.7	593618	2	1	0	6.94	245	14580
MK01_HUMAN	>sp|P28482|MK01_HUMAN Mitogen-activated protein kinase 1 OS=Homo sapiens GN=MAPK1 PE=1 SV=3	7.4	5.4	356.9	389892	3	3	0	14.44	360	11155
MK14_HUMAN	>sp|Q16539|MK14_HUMAN Mitogen-activated protein kinase 14 OS=Homo sapiens GN=MAPK14 PE=1 SV=3	11.3	5.88	294.4	149666	2	2	0	11.67	360	11158
MK67I_HUMAN	>sp|Q9BYG3|MK67I_HUMAN MKI67 FHA domain-interacting nucleolar phosphoprotein OS=Homo sapiens GN=NIFK PE=1 SV=1	23.53	11.91	612	1454870	6	4	0	22.87	293	11372
ML12B_HUMAN	>sp|O14950|ML12B_HUMAN Myosin regulatory light chain 12B OS=Homo sapiens GN=MYL12B PE=1 SV=2	28.11	11.05	590.6	3163806	7	6	0	45.93	172	11273
MLEC_HUMAN	>sp|Q14165|MLEC_HUMAN Malectin OS=Homo sapiens GN=MLEC PE=1 SV=1	3.94	3.67	372.4	603868	3	3	0	7.88	292	11161
MLH1_HUMAN	>sp|P40692|MLH1_HUMAN DNA mismatch repair protein Mlh1 OS=Homo sapiens GN=MLH1 PE=1 SV=1	5.93	6.08	337.9	14676	1	1	0	2.12	756	11311
MMS19_HUMAN	>sp|Q96T76|MMS19_HUMAN MMS19 nucleotide excision repair protein homolog OS=Homo sapiens GN=MMS19 PE=1 SV=2	21.64	9.06	544.8	374584	5	3	0	5.73	1030	11168
MOCOS_HUMAN	>sp|Q96EN8|MOCOS_HUMAN Molybdenum cofactor sulfurase OS=Homo sapiens GN=MOCOS PE=1 SV=2	11.16	4.81	419.3	676914	5	5	0	8.45	888	11232
MOES_HUMAN	>sp|P26038|MOES_HUMAN Moesin OS=Homo sapiens GN=MSN PE=1 SV=3	199.54	19.66	972.2	86983160	120	37	8	56.67	577	11189
MOT1_HUMAN	>sp|P53985|MOT1_HUMAN Monocarboxylate transporter 1 OS=Homo sapiens GN=SLC16A1 PE=1 SV=3	23.81	12.29	676.2	4138216	5	4	0	10.6	500	11325
MOT4_HUMAN	>sp|O15427|MOT4_HUMAN Monocarboxylate transporter 4 OS=Homo sapiens GN=SLC16A3 PE=1 SV=1	6.03	3.96	278.8	1.09467e+06	4	4	1	8.82	465	11381
MOT7_HUMAN	>sp|O15403|MOT7_HUMAN Monocarboxylate transporter 7 OS=Homo sapiens GN=SLC16A6 PE=1 SV=2	3.84	3.95	274.5	93616	1	1	0	3.25	523	11382
MOV10_HUMAN	>sp|Q9HCE1|MOV10_HUMAN Putative helicase MOV-10 OS=Homo sapiens GN=MOV10 PE=1 SV=2	11.62	5.73	332.3	662857	3	3	0	4.19	1003	11343
MP2K1_HUMAN	>sp|Q02750|MP2K1_HUMAN Dual specificity mitogen-activated protein kinase kinase 1 OS=Homo sapiens GN=MAP2K1 PE=1 SV=2	2.75	2.45	314.6	2.6035e+06	2	2	0	4.33	393	11345
MP2K3_HUMAN	>sp|P46734|MP2K3_HUMAN Dual specificity mitogen-activated protein kinase kinase 3 OS=Homo sapiens GN=MAP2K3 PE=1 SV=2	11.94	8.87	539.4	716655	2	2	0	9.22	347	11346
MP2K6_HUMAN	>sp|P52564|MP2K6_HUMAN Dual specificity mitogen-activated protein kinase kinase 6 OS=Homo sapiens GN=MAP2K6 PE=1 SV=1	10.83	6.56	360.4	1.13505e+06	4	4	0	15.87	334	11264
MPCP_HUMAN	>sp|Q00325|MPCP_HUMAN Phosphate carrier protein, mitochondrial OS=Homo sapiens GN=SLC25A3 PE=1 SV=2	45.94	10.99	634.5	2.44441e+07	31	12	2	27.07	362	11348
MPI_HUMAN	>sp|P34949|MPI_HUMAN Mannose-6-phosphate isomerase OS=Homo sapiens GN=MPI PE=1 SV=2	8.01	6.89	337.1	82666	2	2	0	9.46	423	11292
MPP10_HUMAN	>sp|O00566|MPP10_HUMAN U3 small nucleolar ribonucleoprotein protein MPP10 OS=Homo sapiens GN=MPHOSPH10 PE=1 SV=2	10.1	9.91	400.5	284350	2	2	0	7.05	681	15036
MPPA_HUMAN	>sp|Q10713|MPPA_HUMAN Mitochondrial-processing peptidase subunit alpha OS=Homo sapiens GN=PMPCA PE=1 SV=2	14.74	6.65	455.3	277207	6	4	0	14.48	525	15012
MPPB_HUMAN	>sp|O75439|MPPB_HUMAN Mitochondrial-processing peptidase subunit beta OS=Homo sapiens GN=PMPCB PE=1 SV=2	45.62	11.01	583.1	2170152	9	9	0	29.86	489	11385
MPRD_HUMAN	>sp|P20645|MPRD_HUMAN Cation-dependent mannose-6-phosphate receptor OS=Homo sapiens GN=M6PR PE=1 SV=1	2.95	2.15	306.3	1.77361e+06	2	2	0	7.94	277	11354
MPRI_HUMAN	>sp|P11717|MPRI_HUMAN Cation-independent mannose-6-phosphate receptor OS=Homo sapiens GN=IGF2R PE=1 SV=3	12.1	5.53	377.5	3115620	9	5	0	3.25	2491	11355
MPU1_HUMAN	>sp|O75352|MPU1_HUMAN Mannose-P-dolichol utilization defect 1 protein OS=Homo sapiens GN=MPDU1 PE=1 SV=2	5.89	5.92	282.3	214650	2	1	0	4.05	247	14934
MPZL1_HUMAN	>sp|O95297|MPZL1_HUMAN Myelin protein zero-like protein 1 OS=Homo sapiens GN=MPZL1 PE=1 SV=1	2.4	2.46	237	486320	1	1	0	3.72	269	15015
MRE11_HUMAN	>sp|P49959|MRE11_HUMAN Double-strand break repair protein MRE11 OS=Homo sapiens GN=MRE11 PE=1 SV=3	13.35	4.61	358.4	1031138	6	5	0	8.76	708	14895
MRP2_HUMAN	>sp|Q92887|MRP2_HUMAN Canalicular multispecific organic anion transporter 1 OS=Homo sapiens GN=ABCC2 PE=1 SV=3	3.38	3.69	258.1	285464	1	1	0	1.55	1545	14942
MRRP1_HUMAN	>sp|Q7L0Y3|MRRP1_HUMAN Mitochondrial ribonuclease P protein 1 OS=Homo sapiens GN=TRMT10C PE=1 SV=2	7.42	7.11	420.1	74877.9	2	2	0	5.21	403	11272
MRT4_HUMAN	>sp|Q9UKD2|MRT4_HUMAN mRNA turnover protein 4 homolog OS=Homo sapiens GN=MRTO4 PE=1 SV=2	11.84	6.08	460.5	4.29487e+06	5	5	0	21.76	239	14998
MSH2_HUMAN	>sp|P43246|MSH2_HUMAN DNA mismatch repair protein Msh2 OS=Homo sapiens GN=MSH2 PE=1 SV=1	54.47	10.13	458.5	3.42708e+06	17	12	2	22.81	934	15044
MSH6_HUMAN	>sp|P52701|MSH6_HUMAN DNA mismatch repair protein Msh6 OS=Homo sapiens GN=MSH6 PE=1 SV=2	55.45	11.99	660.3	4.94976e+06	21	15	0	15	1360	11300
MT1E_HUMAN	>sp|P04732|MT1E_HUMAN Metallothionein-1E OS=Homo sapiens GN=MT1E PE=1 SV=1	7.01	7.02	424.4	33692	1	1	0	32.79	61	14906
MT1X_HUMAN	>sp|P80297|MT1X_HUMAN Metallothionein-1X OS=Homo sapiens GN=MT1X PE=1 SV=1	8.91	8.92	432.6	60494	1	1	0	32.79	61	15152
MT2_HUMAN	>sp|P02795|MT2_HUMAN Metallothionein-2 OS=Homo sapiens GN=MT2A PE=1 SV=1	32.14	11.91	741.3	2.13587e+06	13	5	2	65.57	61	15053
MTA2_HUMAN	>sp|O94776|MTA2_HUMAN Metastasis-associated protein MTA2 OS=Homo sapiens GN=MTA2 PE=1 SV=1	8.97	6.33	464.9	2296106	7	5	1	9.13	668	14912
MTAP_HUMAN	>sp|Q13126|MTAP_HUMAN S-methyl-5'-thioadenosine phosphorylase OS=Homo sapiens GN=MTAP PE=1 SV=2	33.03	13.14	709.7	1.92389e+06	8	5	0	27.56	283	14832
MTCH2_HUMAN	>sp|Q9Y6C9|MTCH2_HUMAN Mitochondrial carrier homolog 2 OS=Homo sapiens GN=MTCH2 PE=1 SV=1	42.24	12.41	677.1	4.48459e+06	31	8	0	35.64	303	14834
MTHFS_HUMAN	>sp|P49914|MTHFS_HUMAN 5-formyltetrahydrofolate cyclo-ligase OS=Homo sapiens GN=MTHFS PE=1 SV=2	13.1	9.09	528.4	477854	4	4	0	24.63	203	14840
MTNA_HUMAN	>sp|Q9BV20|MTNA_HUMAN Methylthioribose-1-phosphate isomerase OS=Homo sapiens GN=MRI1 PE=1 SV=1	10.57	6.28	380.2	830772	3	3	0	9.49	369	11309
MTND_HUMAN	>sp|Q9BV57|MTND_HUMAN 1,2-dihydroxy-3-keto-5-methylthiopentene dioxygenase OS=Homo sapiens GN=ADI1 PE=1 SV=1	3.16	3	245.7	362068	2	2	0	11.73	179	15055
MTOR_HUMAN	>sp|P42345|MTOR_HUMAN Serine/threonine-protein kinase mTOR OS=Homo sapiens GN=MTOR PE=1 SV=1	4.25	3.66	238	548692	3	3	0	2.75	2549	15003
MTPN_HUMAN	>sp|P58546|MTPN_HUMAN Myotrophin OS=Homo sapiens GN=MTPN PE=1 SV=2	9.97	4.43	336.1	429609	3	3	0	27.97	118	15056
MTX1_HUMAN	>sp|Q13505|MTX1_HUMAN Metaxin-1 OS=Homo sapiens GN=MTX1 PE=1 SV=2	4.29	4.16	302.4	115601	2	2	0	6.65	466	14846
MTX2_HUMAN	>sp|O75431|MTX2_HUMAN Metaxin-2 OS=Homo sapiens GN=MTX2 PE=1 SV=1	10.06	10.01	502.9	224024	6	1	0	10.65	263	14869
MUC18_HUMAN	>sp|P43121|MUC18_HUMAN Cell surface glycoprotein MUC18 OS=Homo sapiens GN=MCAM PE=1 SV=2	22.26	10.42	578.9	577432	19	3	0	11.92	646	15240
MVP_HUMAN	>sp|Q14764|MVP_HUMAN Major vault protein OS=Homo sapiens GN=MVP PE=1 SV=4	17.62	10.42	564.8	2.48387e+06	7	4	1	7.84	893	14967
MY18A_HUMAN	>sp|Q92614|MY18A_HUMAN Unconventional myosin-XVIIIa OS=Homo sapiens GN=MYO18A PE=1 SV=3	4.44	4.52	314.3	1465830	4	4	1	2.24	2054	15261
MYDGF_HUMAN	>sp|Q969H8|MYDGF_HUMAN Myeloid-derived growth factor OS=Homo sapiens GN=MYDGF PE=1 SV=1	4.08	3.88	367.3	1.45813e+06	3	2	0	9.25	173	15063
MYG1_HUMAN	>sp|Q9HB07|MYG1_HUMAN UPF0160 protein MYG1, mitochondrial OS=Homo sapiens GN=C12orf10 PE=1 SV=2	18.46	7.51	401.5	428866	4	4	0	18.88	376	15162
MYH9_HUMAN	>sp|P35579|MYH9_HUMAN Myosin-9 OS=Homo sapiens GN=MYH9 PE=1 SV=4	285.65	17.99	934.3	26172428	84	44	4	28.83	1960	14976
MYL1_HUMAN	>sp|P05976|MYL1_HUMAN Myosin light chain 1/3, skeletal muscle isoform OS=Homo sapiens GN=MYL1 PE=2 SV=3	5.85	5.87	380.2	778640	2	2	1	6.19	194	15069
MYL6_HUMAN	>sp|P60660|MYL6_HUMAN Myosin light polypeptide 6 OS=Homo sapiens GN=MYL6 PE=1 SV=2	50.82	10.92	639	4.44711e+06	12	8	1	56.29	151	14876
MYO1C_HUMAN	>sp|O00159|MYO1C_HUMAN Unconventional myosin-Ic OS=Homo sapiens GN=MYO1C PE=1 SV=4	4.56	4.77	330.4	101236	1	1	0	1.32	1063	15210
MYO1E_HUMAN	>sp|Q12965|MYO1E_HUMAN Unconventional myosin-Ie OS=Homo sapiens GN=MYO1E PE=1 SV=2	31.43	8.54	494.4	1.33424e+06	15	8	0	12.82	1108	14859
MYO1G_HUMAN	>sp|B0I1T2|MYO1G_HUMAN Unconventional myosin-Ig OS=Homo sapiens GN=MYO1G PE=1 SV=2	19.61	8.33	499.1	1.84457e+06	7	6	0	7.96	1018	15267
MYOF_HUMAN	>sp|Q9NZM1|MYOF_HUMAN Myoferlin OS=Homo sapiens GN=MYOF PE=1 SV=1	29.22	6.48	406	8.74858e+06	18	16	0	10.63	2061	15252
MYPN_HUMAN	>sp|Q86TC9|MYPN_HUMAN Myopalladin OS=Homo sapiens GN=MYPN PE=1 SV=2	5.99	5.8	329.1	119124	3	2	0	4.47	1320	15195
MYPT1_HUMAN	>sp|O14974|MYPT1_HUMAN Protein phosphatase 1 regulatory subunit 12A OS=Homo sapiens GN=PPP1R12A PE=1 SV=1	14	7.61	372.7	1455397	5	3	1	4.85	1030	15196
NAA10_HUMAN	>sp|P41227|NAA10_HUMAN N-alpha-acetyltransferase 10 OS=Homo sapiens GN=NAA10 PE=1 SV=1	30.53	10.92	638.1	2.19451e+06	9	8	0	44.68	235	15199
NAA15_HUMAN	>sp|Q9BXJ9|NAA15_HUMAN N-alpha-acetyltransferase 15, NatA auxiliary subunit OS=Homo sapiens GN=NAA15 PE=1 SV=1	22.94	10.17	455.4	2.51071e+06	10	9	0	13.28	866	15276
NAA25_HUMAN	>sp|Q14CX7|NAA25_HUMAN N-alpha-acetyltransferase 25, NatB auxiliary subunit OS=Homo sapiens GN=NAA25 PE=1 SV=1	5.69	3.32	193.5	489292	5	4	2	8.33	972	15302
NAA50_HUMAN	>sp|Q9GZZ1|NAA50_HUMAN N-alpha-acetyltransferase 50 OS=Homo sapiens GN=NAA50 PE=1 SV=1	8.18	4.4	356.5	1304092	5	3	0	20.12	169	15200
NACA_HUMAN	>sp|Q13765|NACA_HUMAN Nascent polypeptide-associated complex subunit alpha OS=Homo sapiens GN=NACA PE=1 SV=1	53.71	13.99	751.2	1.01941e+07	20	7	0	52.09	215	14892
NACAM_HUMAN	>sp|E9PAV3|NACAM_HUMAN Nascent polypeptide-associated complex subunit alpha, muscle-specific form OS=Homo sapiens GN=NACA PE=1 SV=1	56.17	13.37	810.1	12300526	22	8	0	5.87	2078	15305
NAGK_HUMAN	>sp|Q9UJ70|NAGK_HUMAN N-acetyl-D-glucosamine kinase OS=Homo sapiens GN=NAGK PE=1 SV=4	4.34	4.42	376.4	434244	1	1	0	4.65	344	15083
NAKD2_HUMAN	>sp|Q4G0N4|NAKD2_HUMAN NAD kinase 2, mitochondrial OS=Homo sapiens GN=NADK2 PE=1 SV=2	7.78	5.06	286.1	431014	5	4	1	10.18	442	15326
NAMPT_HUMAN	>sp|P43490|NAMPT_HUMAN Nicotinamide phosphoribosyltransferase OS=Homo sapiens GN=NAMPT PE=1 SV=1	60.8	14.14	753.1	1.70172e+06	15	8	0	30.35	491	15221
NASP_HUMAN	>sp|P49321|NASP_HUMAN Nuclear autoantigenic sperm protein OS=Homo sapiens GN=NASP PE=1 SV=2	139.39	19.02	915	12473712	40	21	4	43.53	788	15090
NAT10_HUMAN	>sp|Q9H0A0|NAT10_HUMAN RNA cytidine acetyltransferase OS=Homo sapiens GN=NAT10 PE=1 SV=2	62.99	9.91	563.4	2.80635e+06	19	11	1	19.51	1025	15104
NB5R3_HUMAN	>sp|P00387|NB5R3_HUMAN NADH-cytochrome b5 reductase 3 OS=Homo sapiens GN=CYB5R3 PE=1 SV=3	8.16	5.56	411.8	2.99832e+06	4	3	0	12.29	301	15286
NC2A_HUMAN	>sp|Q14919|NC2A_HUMAN Dr1-associated corepressor OS=Homo sapiens GN=DRAP1 PE=1 SV=3	5.64	5.68	350.6	446216	1	1	0	10.73	205	15315
NCBP1_HUMAN	>sp|Q09161|NCBP1_HUMAN Nuclear cap-binding protein subunit 1 OS=Homo sapiens GN=NCBP1 PE=1 SV=1	16.7	9.11	480.5	963754	6	5	0	9.37	790	15117
NCBP2_HUMAN	>sp|P52298|NCBP2_HUMAN Nuclear cap-binding protein subunit 2 OS=Homo sapiens GN=NCBP2 PE=1 SV=1	3.13	2.25	277.7	427132	2	2	0	15.38	156	15228
NCEH1_HUMAN	>sp|Q6PIU2|NCEH1_HUMAN Neutral cholesterol ester hydrolase 1 OS=Homo sapiens GN=NCEH1 PE=1 SV=3	7.41	7.49	369	160382	1	1	0	3.92	408	15562
NCKP1_HUMAN	>sp|Q9Y2A7|NCKP1_HUMAN Nck-associated protein 1 OS=Homo sapiens GN=NCKAP1 PE=1 SV=1	8.43	4.85	385.8	779284	3	3	0	2.93	1128	15295
NCLN_HUMAN	>sp|Q969V3|NCLN_HUMAN Nicalin OS=Homo sapiens GN=NCLN PE=1 SV=2	6.77	6.87	381.3	321990	2	2	0	4.26	563	15334
NCOA5_HUMAN	>sp|Q9HCD5|NCOA5_HUMAN Nuclear receptor coactivator 5 OS=Homo sapiens GN=NCOA5 PE=1 SV=2	2.1	1.29	290.8	194490	2	2	0	3.28	579	15336
NCPR_HUMAN	>sp|P16435|NCPR_HUMAN NADPH--cytochrome P450 reductase OS=Homo sapiens GN=POR PE=1 SV=2	35.76	9.43	427.4	927375	8	7	0	20.24	677	15233
NDKA_HUMAN	>sp|P15531|NDKA_HUMAN Nucleoside diphosphate kinase A OS=Homo sapiens GN=NME1 PE=1 SV=1	36.32	10.92	624.5	1.03953e+07	19	6	0	50.66	152	15122
NDKB_HUMAN	>sp|P22392|NDKB_HUMAN Nucleoside diphosphate kinase B OS=Homo sapiens GN=NME2 PE=1 SV=1	95.91	14.34	762.1	5.91576e+07	66	15	2	76.32	152	15377
NDUA4_HUMAN	>sp|O00483|NDUA4_HUMAN Cytochrome c oxidase subunit NDUFA4 OS=Homo sapiens GN=NDUFA4 PE=1 SV=1	11.14	4.4	389.9	8.04426e+06	11	4	0	46.91	81	15410
NDUA5_HUMAN	>sp|Q16718|NDUA5_HUMAN NADH dehydrogenase [ubiquinone] 1 alpha subcomplex subunit 5 OS=Homo sapiens GN=NDUFA5 PE=1 SV=3	23.98	9.9	456.4	690169	7	4	0	51.72	116	15347
NDUA6_HUMAN	>sp|P56556|NDUA6_HUMAN NADH dehydrogenase [ubiquinone] 1 alpha subcomplex subunit 6 OS=Homo sapiens GN=NDUFA6 PE=1 SV=3	5.05	5.08	309.8	809016	1	1	0	5.19	154	15490
NDUA7_HUMAN	>sp|O95182|NDUA7_HUMAN NADH dehydrogenase [ubiquinone] 1 alpha subcomplex subunit 7 OS=Homo sapiens GN=NDUFA7 PE=1 SV=3	3.62	3.09	327.3	1239348	2	2	0	18.58	113	15411
NDUA8_HUMAN	>sp|P51970|NDUA8_HUMAN NADH dehydrogenase [ubiquinone] 1 alpha subcomplex subunit 8 OS=Homo sapiens GN=NDUFA8 PE=1 SV=3	4.93	4.55	476.2	949464	3	2	0	16.86	172	15348
NDUA9_HUMAN	>sp|Q16795|NDUA9_HUMAN NADH dehydrogenase [ubiquinone] 1 alpha subcomplex subunit 9, mitochondrial OS=Homo sapiens GN=NDUFA9 PE=1 SV=2	5.09	4.24	336.7	289270	2	2	0	6.1	377	15491
NDUAA_HUMAN	>sp|O95299|NDUAA_HUMAN NADH dehydrogenase [ubiquinone] 1 alpha subcomplex subunit 10, mitochondrial OS=Homo sapiens GN=NDUFA10 PE=1 SV=1	5.09	4.83	325	628487	3	3	0	9.01	355	15492
NDUB1_HUMAN	>sp|O75438|NDUB1_HUMAN NADH dehydrogenase [ubiquinone] 1 beta subcomplex subunit 1 OS=Homo sapiens GN=NDUFB1 PE=1 SV=1	2.04	2.05	252.5	133742	1	1	0	15.52	58	15124
NDUB6_HUMAN	>sp|O95139|NDUB6_HUMAN NADH dehydrogenase [ubiquinone] 1 beta subcomplex subunit 6 OS=Homo sapiens GN=NDUFB6 PE=1 SV=3	3.63	3.65	235.2	132054	1	1	0	14.06	128	15351
NDUBB_HUMAN	>sp|Q9NX14|NDUBB_HUMAN NADH dehydrogenase [ubiquinone] 1 beta subcomplex subunit 11, mitochondrial OS=Homo sapiens GN=NDUFB11 PE=1 SV=1	9.83	9.82	555.1	467626	3	1	0	15.03	153	15416
NDUF2_HUMAN	>sp|Q8N183|NDUF2_HUMAN NADH dehydrogenase [ubiquinone] 1 alpha subcomplex assembly factor 2 OS=Homo sapiens GN=NDUFAF2 PE=1 SV=1	6.4	6.27	443.9	534160	3	2	0	13.02	169	15355
NDUF3_HUMAN	>sp|Q9BU61|NDUF3_HUMAN NADH dehydrogenase [ubiquinone] 1 alpha subcomplex assembly factor 3 OS=Homo sapiens GN=NDUFAF3 PE=1 SV=1	3.37	3.41	283.8	157516	1	1	0	5.98	184	15495
NDUS1_HUMAN	>sp|P28331|NDUS1_HUMAN NADH-ubiquinone oxidoreductase 75 kDa subunit, mitochondrial OS=Homo sapiens GN=NDUFS1 PE=1 SV=3	20.01	6.62	445.1	1013156	6	6	1	12.1	727	15526
NDUS2_HUMAN	>sp|O75306|NDUS2_HUMAN NADH dehydrogenase [ubiquinone] iron-sulfur protein 2, mitochondrial OS=Homo sapiens GN=NDUFS2 PE=1 SV=2	22.99	9.79	476	1785128	6	5	0	18.79	463	15207
NDUS3_HUMAN	>sp|O75489|NDUS3_HUMAN NADH dehydrogenase [ubiquinone] iron-sulfur protein 3, mitochondrial OS=Homo sapiens GN=NDUFS3 PE=1 SV=1	21.82	7.9	534.2	1.17122e+06	8	4	1	19.32	264	15357
NDUS8_HUMAN	>sp|O00217|NDUS8_HUMAN NADH dehydrogenase [ubiquinone] iron-sulfur protein 8, mitochondrial OS=Homo sapiens GN=NDUFS8 PE=1 SV=1	19.87	8.92	432.5	2617890	5	4	0	23.81	210	15682
NDUV1_HUMAN	>sp|P49821|NDUV1_HUMAN NADH dehydrogenase [ubiquinone] flavoprotein 1, mitochondrial OS=Homo sapiens GN=NDUFV1 PE=1 SV=4	10.15	7.16	414.5	436934	4	4	0	13.58	464	15418
NDUV2_HUMAN	>sp|P19404|NDUV2_HUMAN NADH dehydrogenase [ubiquinone] flavoprotein 2, mitochondrial OS=Homo sapiens GN=NDUFV2 PE=1 SV=2	11.13	6.34	381	151459	2	2	0	12.05	249	15708
NEDD8_HUMAN	>sp|Q15843|NEDD8_HUMAN NEDD8 OS=Homo sapiens GN=NEDD8 PE=1 SV=1	6.87	6.87	478.3	912266	2	1	0	13.58	81	15422
NELFA_HUMAN	>sp|Q9H3P2|NELFA_HUMAN Negative elongation factor A OS=Homo sapiens GN=NELFA PE=1 SV=3	9.7	9.68	401.4	280728	4	2	0	7.58	528	15530
NELFB_HUMAN	>sp|Q8WX92|NELFB_HUMAN Negative elongation factor B OS=Homo sapiens GN=NELFB PE=1 SV=1	8.13	8.14	300.3	105696	5	2	0	5.69	580	15712
NELFE_HUMAN	>sp|P18615|NELFE_HUMAN Negative elongation factor E OS=Homo sapiens GN=NELFE PE=1 SV=3	10.94	8.74	515.9	76682.2	2	2	0	10	380	15425
NEP1_HUMAN	>sp|Q92979|NEP1_HUMAN Ribosomal RNA small subunit methyltransferase NEP1 OS=Homo sapiens GN=EMG1 PE=1 SV=4	3.36	2.36	285.3	852212	3	2	0	8.2	244	15381
NEUL_HUMAN	>sp|Q9BYT8|NEUL_HUMAN Neurolysin, mitochondrial OS=Homo sapiens GN=NLN PE=1 SV=1	5.5	5.45	245.3	594775	5	3	0	6.25	704	15537
NFIC_HUMAN	>sp|P08651|NFIC_HUMAN Nuclear factor 1 C-type OS=Homo sapiens GN=NFIC PE=1 SV=2	5.85	4.97	249.4	171000	2	2	0	9.25	508	15507
NFKB2_HUMAN	>sp|Q00653|NFKB2_HUMAN Nuclear factor NF-kappa-B p100 subunit OS=Homo sapiens GN=NFKB2 PE=1 SV=4	17.68	6.86	388.7	165560	3	3	0	10.44	900	15145
NFS1_HUMAN	>sp|Q9Y697|NFS1_HUMAN Cysteine desulfurase, mitochondrial OS=Homo sapiens GN=NFS1 PE=1 SV=3	6.26	6.36	349.1	327050	1	1	0	5.47	457	15727
NFX1_HUMAN	>sp|Q12986|NFX1_HUMAN Transcriptional repressor NF-X1 OS=Homo sapiens GN=NFX1 PE=1 SV=2	4.47	4.7	347.2	76694	1	1	0	1.7	1120	15371
NGDN_HUMAN	>sp|Q8NEJ9|NGDN_HUMAN Neuroguidin OS=Homo sapiens GN=NGDN PE=1 SV=1	10.03	10.03	592.7	418082	5	2	0	7.3	315	15148
NH2L1_HUMAN	>sp|P55769|NH2L1_HUMAN NHP2-like protein 1 OS=Homo sapiens GN=SNU13 PE=1 SV=3	28.54	11.91	665.6	2616092	10	5	0	53.12	128	15510
NHLC2_HUMAN	>sp|Q8NBF2|NHLC2_HUMAN NHL repeat-containing protein 2 OS=Homo sapiens GN=NHLRC2 PE=1 SV=1	24.95	10.3	523	291138	5	4	0	13.09	726	15638
NHP2_HUMAN	>sp|Q9NX24|NHP2_HUMAN H/ACA ribonucleoprotein complex subunit 2 OS=Homo sapiens GN=NHP2 PE=1 SV=1	15.36	6.93	445.8	632652	6	4	0	49.02	153	15639
NHRF1_HUMAN	>sp|O14745|NHRF1_HUMAN Na(+)/H(+) exchange regulatory cofactor NHE-RF1 OS=Homo sapiens GN=SLC9A3R1 PE=1 SV=4	13.1	9.97	408.2	1.48737e+06	5	5	0	20.39	358	15512
NIBL1_HUMAN	>sp|Q96TA1|NIBL1_HUMAN Niban-like protein 1 OS=Homo sapiens GN=FAM129B PE=1 SV=3	78.79	14.52	791.8	5.32151e+06	28	14	0	32.98	746	15374
NICA_HUMAN	>sp|Q92542|NICA_HUMAN Nicastrin OS=Homo sapiens GN=NCSTN PE=1 SV=2	4.95	4.77	245.9	505146	2	2	0	4.94	709	15640
NIPBL_HUMAN	>sp|Q6KC79|NIPBL_HUMAN Nipped-B-like protein OS=Homo sapiens GN=NIPBL PE=1 SV=2	6.54	6.72	281.4	673692	3	3	0	1.6	2804	15590
NIT2_HUMAN	>sp|Q9NQR4|NIT2_HUMAN Omega-amidase NIT2 OS=Homo sapiens GN=NIT2 PE=1 SV=1	28.9	9	520.2	1210886	8	6	0	35.87	276	15610
NKRF_HUMAN	>sp|O15226|NKRF_HUMAN NF-kappa-B-repressing factor OS=Homo sapiens GN=NKRF PE=1 SV=2	3.35	3.5	367.8	90186	1	1	0	3.19	690	15738
NLE1_HUMAN	>sp|Q9NVX2|NLE1_HUMAN Notchless protein homolog 1 OS=Homo sapiens GN=NLE1 PE=1 SV=4	7.22	7.32	430.5	445582	1	1	0	5.57	485	15599
NLTP_HUMAN	>sp|P22307|NLTP_HUMAN Non-specific lipid-transfer protein OS=Homo sapiens GN=SCP2 PE=1 SV=2	12.6	8.98	527.4	3.4359e+06	8	7	0	13.16	547	15388
NMD3_HUMAN	>sp|Q96D46|NMD3_HUMAN 60S ribosomal export protein NMD3 OS=Homo sapiens GN=NMD3 PE=1 SV=1	2.39	2.23	194.3	307964	2	2	0	6.76	503	15648
NMT1_HUMAN	>sp|P30419|NMT1_HUMAN Glycylpeptide N-tetradecanoyltransferase 1 OS=Homo sapiens GN=NMT1 PE=1 SV=2	11.85	5.29	440.1	3521010	6	6	0	16.53	496	15743
NNMT_HUMAN	>sp|P40261|NNMT_HUMAN Nicotinamide N-methyltransferase OS=Homo sapiens GN=NNMT PE=1 SV=1	70.71	15.61	804.1	4.11052e+06	22	9	1	49.62	264	15438
NNRE_HUMAN	>sp|Q8NCW5|NNRE_HUMAN NAD(P)H-hydrate epimerase OS=Homo sapiens GN=NAXE PE=1 SV=2	34.84	14.84	758.2	4175970	29	8	3	34.72	288	15649
NNTM_HUMAN	>sp|Q13423|NNTM_HUMAN NAD(P) transhydrogenase, mitochondrial OS=Homo sapiens GN=NNT PE=1 SV=3	12.61	5.42	299.7	5.20394e+06	15	9	0	8.93	1086	15625
NOC2L_HUMAN	>sp|Q9Y3T9|NOC2L_HUMAN Nucleolar complex protein 2 homolog OS=Homo sapiens GN=NOC2L PE=1 SV=4	8.2	6.15	426.6	2.02219e+06	4	4	1	7.48	749	15652
NOC3L_HUMAN	>sp|Q8WTT2|NOC3L_HUMAN Nucleolar complex protein 3 homolog OS=Homo sapiens GN=NOC3L PE=1 SV=1	10.97	4.42	304.3	633504	5	5	1	9.87	800	15653
NOC4L_HUMAN	>sp|Q9BVI4|NOC4L_HUMAN Nucleolar complex protein 4 homolog OS=Homo sapiens GN=NOC4L PE=1 SV=1	9.08	7.23	367.5	178200	2	2	0	9.11	516	15654
NOG1_HUMAN	>sp|Q9BZE4|NOG1_HUMAN Nucleolar GTP-binding protein 1 OS=Homo sapiens GN=GTPBP4 PE=1 SV=3	36.33	9.06	544.4	4.3048e+06	15	9	1	19.24	634	16011
NOL10_HUMAN	>sp|Q9BSC4|NOL10_HUMAN Nucleolar protein 10 OS=Homo sapiens GN=NOL10 PE=1 SV=1	4.37	4.51	296.9	62846	1	1	0	2.62	688	15797
NOL11_HUMAN	>sp|Q9H8H0|NOL11_HUMAN Nucleolar protein 11 OS=Homo sapiens GN=NOL11 PE=1 SV=1	19.34	9.88	510.1	646785	8	4	0	9.18	719	15798
NOL3_HUMAN	>sp|O60936|NOL3_HUMAN Nucleolar protein 3 OS=Homo sapiens GN=NOL3 PE=1 SV=2	3.83	3.87	161.2	10838	1	1	0	16.35	208	15799
NOL6_HUMAN	>sp|Q9H6R4|NOL6_HUMAN Nucleolar protein 6 OS=Homo sapiens GN=NOL6 PE=1 SV=2	2.74	1.95	212.9	112429	2	2	0	2.88	1146	15626
NOL9_HUMAN	>sp|Q5SY16|NOL9_HUMAN Polynucleotide 5'-hydroxyl-kinase NOL9 OS=Homo sapiens GN=NOL9 PE=1 SV=1	8.74	6.75	314.5	86805.4	4	2	0	8.26	702	15985
NOLC1_HUMAN	>sp|Q14978|NOLC1_HUMAN Nucleolar and coiled-body phosphoprotein 1 OS=Homo sapiens GN=NOLC1 PE=1 SV=2	30.15	10.72	582.2	6.32872e+06	18	12	1	18.45	699	15697
NOMO2_HUMAN	>sp|Q5JPE7|NOMO2_HUMAN Nodal modulator 2 OS=Homo sapiens GN=NOMO2 PE=1 SV=1	2.06	1.43	175.3	1.13297e+06	3	3	0	3.79	1267	15452
NONO_HUMAN	>sp|Q15233|NONO_HUMAN Non-POU domain-containing octamer-binding protein OS=Homo sapiens GN=NONO PE=1 SV=4	146.51	17.56	904.8	31278570	66	24	5	51.59	471	15698
NOP16_HUMAN	>sp|Q9Y3C1|NOP16_HUMAN Nucleolar protein 16 OS=Homo sapiens GN=NOP16 PE=1 SV=2	7.05	6.17	370.6	1016114	3	3	0	19.1	178	16042
NOP2_HUMAN	>sp|P46087|NOP2_HUMAN Probable 28S rRNA (cytosine(4447)-C(5))-methyltransferase OS=Homo sapiens GN=NOP2 PE=1 SV=2	42.06	10.29	591.5	1595232	7	6	0	10.1	812	15541
NOP56_HUMAN	>sp|O00567|NOP56_HUMAN Nucleolar protein 56 OS=Homo sapiens GN=NOP56 PE=1 SV=4	76.67	13.97	701.2	10338852	26	13	1	31.99	594	15656
NOP58_HUMAN	>sp|Q9Y2X3|NOP58_HUMAN Nucleolar protein 58 OS=Homo sapiens GN=NOP58 PE=1 SV=1	63.33	12.92	710.5	5.51568e+06	23	9	0	25.52	529	15657
NOP9_HUMAN	>sp|Q86U38|NOP9_HUMAN Nucleolar protein 9 OS=Homo sapiens GN=NOP9 PE=1 SV=1	2.59	2.06	211.5	609702	3	2	0	3.46	636	15800
NOSIP_HUMAN	>sp|Q9Y314|NOSIP_HUMAN Nitric oxide synthase-interacting protein OS=Homo sapiens GN=NOSIP PE=1 SV=1	9.03	9.09	502.5	91416	1	1	0	6.98	301	16014
NP1L1_HUMAN	>sp|P55209|NP1L1_HUMAN Nucleosome assembly protein 1-like 1 OS=Homo sapiens GN=NAP1L1 PE=1 SV=1	105.56	16.65	832.9	14469943	32	13	1	53.71	391	15701
NP1L4_HUMAN	>sp|Q99733|NP1L4_HUMAN Nucleosome assembly protein 1-like 4 OS=Homo sapiens GN=NAP1L4 PE=1 SV=1	64.11	13.89	805	4.39669e+06	20	10	1	40	375	15991
NPA1P_HUMAN	>sp|O60287|NPA1P_HUMAN Nucleolar pre-ribosomal-associated protein 1 OS=Homo sapiens GN=URB1 PE=1 SV=4	8.94	8.95	476.5	989992	3	3	0	1.67	2271	15457
NPC1_HUMAN	>sp|O15118|NPC1_HUMAN Niemann-Pick C1 protein OS=Homo sapiens GN=NPC1 PE=1 SV=2	3.27	3.22	234.8	862402	2	2	0	1.88	1278	15629
NPL4_HUMAN	>sp|Q8TAT6|NPL4_HUMAN Nuclear protein localization protein 4 homolog OS=Homo sapiens GN=NPLOC4 PE=1 SV=3	8.54	8.67	486.9	611438	2	2	0	4.28	608	15398
NPM_HUMAN	>sp|P06748|NPM_HUMAN Nucleophosmin OS=Homo sapiens GN=NPM1 PE=1 SV=2	144.45	19.14	967.2	1.80802e+08	230	22	6	47.62	294	15545
NPM3_HUMAN	>sp|O75607|NPM3_HUMAN Nucleoplasmin-3 OS=Homo sapiens GN=NPM3 PE=1 SV=3	17.19	7.25	514.7	487612	4	3	0	32.58	178	15544
NQO1_HUMAN	>sp|P15559|NQO1_HUMAN NAD(P)H dehydrogenase [quinone] 1 OS=Homo sapiens GN=NQO1 PE=1 SV=1	11.77	11.45	604.9	456146	2	2	0	10.22	274	15679
NQO2_HUMAN	>sp|P16083|NQO2_HUMAN Ribosyldihydronicotinamide dehydrogenase [quinone] OS=Homo sapiens GN=NQO2 PE=1 SV=5	6.1	3.69	286.2	681735	2	2	0	17.32	231	15680
NRDC_HUMAN	>sp|O43847|NRDC_HUMAN Nardilysin OS=Homo sapiens GN=NRDC PE=1 SV=2	13.67	9.75	550.9	691440	4	3	0	5.65	1150	15470
NSA2_HUMAN	>sp|O95478|NSA2_HUMAN Ribosome biogenesis protein NSA2 homolog OS=Homo sapiens GN=NSA2 PE=1 SV=1	6.93	4.23	344	474376	3	3	0	16.92	260	11745
NSDHL_HUMAN	>sp|Q15738|NSDHL_HUMAN Sterol-4-alpha-carboxylate 3-dehydrogenase, decarboxylating OS=Homo sapiens GN=NSDHL PE=1 SV=2	6.68	5.74	319.3	400918	3	2	0	7.77	373	16028
NSF_HUMAN	>sp|P46459|NSF_HUMAN Vesicle-fusing ATPase OS=Homo sapiens GN=NSF PE=1 SV=3	6.06	6.19	312.1	739052	2	2	0	3.23	744	15553
NSF1C_HUMAN	>sp|Q9UNZ2|NSF1C_HUMAN NSFL1 cofactor p47 OS=Homo sapiens GN=NSFL1C PE=1 SV=2	13.75	7.04	377.5	219193	2	2	0	11.35	370	15880
NSUN2_HUMAN	>sp|Q08J23|NSUN2_HUMAN tRNA (cytosine(34)-C(5))-methyltransferase OS=Homo sapiens GN=NSUN2 PE=1 SV=2	79.12	11.14	639.5	6.44473e+06	29	23	0	43.29	767	15883
NT5C_HUMAN	>sp|Q8TCD5|NT5C_HUMAN 5'(3')-deoxyribonucleotidase, cytosolic type OS=Homo sapiens GN=NT5C PE=1 SV=2	14.97	8.86	454.9	71399.2	2	2	0	21.39	201	15885
NT5D1_HUMAN	>sp|Q5TFE4|NT5D1_HUMAN 5'-nucleotidase domain-containing protein 1 OS=Homo sapiens GN=NT5DC1 PE=1 SV=1	18.38	10.91	586.5	837672	7	5	0	17.14	455	15474
NTF2_HUMAN	>sp|P61970|NTF2_HUMAN Nuclear transport factor 2 OS=Homo sapiens GN=NUTF2 PE=1 SV=1	39.95	11.29	588	5509062	11	6	0	74.8	127	15889
NTM1A_HUMAN	>sp|Q9BV86|NTM1A_HUMAN N-terminal Xaa-Pro-Lys N-methyltransferase 1 OS=Homo sapiens GN=NTMT1 PE=1 SV=3	17.72	7.11	427.2	560616	4	4	0	25.11	223	15890
NU107_HUMAN	>sp|P57740|NU107_HUMAN Nuclear pore complex protein Nup107 OS=Homo sapiens GN=NUP107 PE=1 SV=1	35.15	12.53	687.8	607184	7	5	0	12	925	15893
NU133_HUMAN	>sp|Q8WUM0|NU133_HUMAN Nuclear pore complex protein Nup133 OS=Homo sapiens GN=NUP133 PE=1 SV=2	32.77	6.78	362.7	2.37078e+06	7	7	0	10.03	1156	11753
NU153_HUMAN	>sp|P49790|NU153_HUMAN Nuclear pore complex protein Nup153 OS=Homo sapiens GN=NUP153 PE=1 SV=2	10.59	8.19	397.6	1.10825e+06	6	6	1	4.54	1475	15958
NU155_HUMAN	>sp|O75694|NU155_HUMAN Nuclear pore complex protein Nup155 OS=Homo sapiens GN=NUP155 PE=1 SV=1	26.93	9.34	541.8	1770876	15	6	1	6.76	1391	16067
NU160_HUMAN	>sp|Q12769|NU160_HUMAN Nuclear pore complex protein Nup160 OS=Homo sapiens GN=NUP160 PE=1 SV=3	50.92	13.76	734.3	1441878	16	8	0	12.05	1436	15959
NU188_HUMAN	>sp|Q5SRE5|NU188_HUMAN Nucleoporin NUP188 homolog OS=Homo sapiens GN=NUP188 PE=1 SV=1	7.83	6.45	287.3	199478	3	3	0	2.97	1749	15960
NU205_HUMAN	>sp|Q92621|NU205_HUMAN Nuclear pore complex protein Nup205 OS=Homo sapiens GN=NUP205 PE=1 SV=3	41.78	8.05	408.2	1745311	16	15	1	10.09	2012	15894
NU214_HUMAN	>sp|P35658|NU214_HUMAN Nuclear pore complex protein Nup214 OS=Homo sapiens GN=NUP214 PE=1 SV=2	9.38	4.75	265.6	820274	5	5	0	6.79	2090	15962
NU3M_HUMAN	>sp|P03897|NU3M_HUMAN NADH-ubiquinone oxidoreductase chain 3 OS=Homo sapiens GN=MT-ND3 PE=1 SV=1	9.02	9.04	553.6	654752	1	1	0	13.04	115	15749
NUCKS_HUMAN	>sp|Q9H1E3|NUCKS_HUMAN Nuclear ubiquitous casein and cyclin-dependent kinase substrate 1 OS=Homo sapiens GN=NUCKS1 PE=1 SV=1	13.4	8.68	471.4	1.78191e+06	2	2	0	11.52	243	15897
NUCL_HUMAN	>sp|P19338|NUCL_HUMAN Nucleolin OS=Homo sapiens GN=NCL PE=1 SV=3	135.07	19.72	1029.5	6.36629e+07	74	23	0	32.54	710	15756
NUD19_HUMAN	>sp|A8MXV4|NUD19_HUMAN Nucleoside diphosphate-linked moiety X motif 19 OS=Homo sapiens GN=NUDT19 PE=1 SV=1	5.56	5.64	341.4	211070	1	1	0	8	375	11469
NUDC_HUMAN	>sp|Q9Y266|NUDC_HUMAN Nuclear migration protein nudC OS=Homo sapiens GN=NUDC PE=1 SV=1	63.18	12.3	661.3	11411954	19	13	1	45.62	331	15901
NUDT5_HUMAN	>sp|Q9UKK9|NUDT5_HUMAN ADP-sugar pyrophosphatase OS=Homo sapiens GN=NUDT5 PE=1 SV=1	31.88	15.29	793.4	5639344	12	6	1	33.79	219	11471
NUFP2_HUMAN	>sp|Q7Z417|NUFP2_HUMAN Nuclear fragile X mental retardation-interacting protein 2 OS=Homo sapiens GN=NUFIP2 PE=1 SV=1	14.94	5.83	371.9	206336	3	3	0	7.63	695	11473
NUMA1_HUMAN	>sp|Q14980|NUMA1_HUMAN Nuclear mitotic apparatus protein 1 OS=Homo sapiens GN=NUMA1 PE=1 SV=2	115.67	11.95	599.8	3542958	24	21	0	15.89	2115	15904
NUP37_HUMAN	>sp|Q8NFH4|NUP37_HUMAN Nucleoporin Nup37 OS=Homo sapiens GN=NUP37 PE=1 SV=1	8.47	7.36	430.5	696295	2	2	0	7.36	326	15905
NUP43_HUMAN	>sp|Q8NFH3|NUP43_HUMAN Nucleoporin Nup43 OS=Homo sapiens GN=NUP43 PE=1 SV=1	5.14	4.32	366.7	1302206	4	3	1	11.32	380	11679
NUP53_HUMAN	>sp|Q8NFH5|NUP53_HUMAN Nucleoporin NUP53 OS=Homo sapiens GN=NUP35 PE=1 SV=1	8.92	8.99	449.4	58958	1	1	0	5.83	326	15906
NUP54_HUMAN	>sp|Q7Z3B4|NUP54_HUMAN Nucleoporin p54 OS=Homo sapiens GN=NUP54 PE=1 SV=2	3.95	3.93	299.4	215470	2	2	0	3.94	507	15907
NUP62_HUMAN	>sp|P37198|NUP62_HUMAN Nuclear pore glycoprotein p62 OS=Homo sapiens GN=NUP62 PE=1 SV=3	16.3	8.46	529.8	437172	6	3	0	11.3	522	11681
NUP85_HUMAN	>sp|Q9BW27|NUP85_HUMAN Nuclear pore complex protein Nup85 OS=Homo sapiens GN=NUP85 PE=1 SV=1	4.31	4.36	222.2	891271	2	2	0	4.42	656	11547
NUP88_HUMAN	>sp|Q99567|NUP88_HUMAN Nuclear pore complex protein Nup88 OS=Homo sapiens GN=NUP88 PE=1 SV=2	9.69	6.58	425.9	102387	2	2	0	4.86	741	11682
NUP93_HUMAN	>sp|Q8N1F7|NUP93_HUMAN Nuclear pore complex protein Nup93 OS=Homo sapiens GN=NUP93 PE=1 SV=2	29.93	9.83	538.4	1.01833e+07	17	7	0	12.94	819	11683
NUP98_HUMAN	>sp|P52948|NUP98_HUMAN Nuclear pore complex protein Nup98-Nup96 OS=Homo sapiens GN=NUP98 PE=1 SV=4	12.42	10.45	543.6	2.94881e+06	6	6	0	4.95	1817	15822
NVL_HUMAN	>sp|O15381|NVL_HUMAN Nuclear valosin-containing protein-like OS=Homo sapiens GN=NVL PE=1 SV=1	6.09	6.27	343.7	44186	1	1	0	1.75	856	15908
NXF1_HUMAN	>sp|Q9UBU9|NXF1_HUMAN Nuclear RNA export factor 1 OS=Homo sapiens GN=NXF1 PE=1 SV=1	5.71	3.16	350.7	314652	2	2	0	4.68	619	15909
O00268|TAF4_HUMAN	>Reverse >sp|O00268|TAF4_HUMAN Transcription initiation factor TFIID subunit 4 OS=Homo sapiens GN=TAF4 PE=1 SV=2	2.89	3.08	316.3	315118	3	1	0	0.92	1085	20249
O43548|TGM5_HUMAN	>Reverse >sp|O43548|TGM5_HUMAN Protein-glutamine gamma-glutamyltransferase 5 OS=Homo sapiens GN=TGM5 PE=1 SV=4	2.88	2.99	373.7	444314	3	1	0	0.97	720	20349
OARD1_HUMAN	>sp|Q9Y530|OARD1_HUMAN O-acetyl-ADP-ribose deacetylase 1 OS=Homo sapiens GN=OARD1 PE=1 SV=2	9.76	8.87	483.8	1.06157e+06	5	3	0	24.34	152	11398
OAS3_HUMAN	>sp|Q9Y6K5|OAS3_HUMAN 2'-5'-oligoadenylate synthase 3 OS=Homo sapiens GN=OAS3 PE=1 SV=3	6.29	6.12	232.3	3.88575e+06	4	4	0	5.7	1087	11601
OAT_HUMAN	>sp|P04181|OAT_HUMAN Ornithine aminotransferase, mitochondrial OS=Homo sapiens GN=OAT PE=1 SV=1	3.26	3.35	191.9	16652	1	1	0	8.43	439	11485
OCAD1_HUMAN	>sp|Q9NX40|OCAD1_HUMAN OCIA domain-containing protein 1 OS=Homo sapiens GN=OCIAD1 PE=1 SV=1	2.05	2.1	192.5	1.33779e+06	2	2	0	10.61	245	11999
ODO1_HUMAN	>sp|Q02218|ODO1_HUMAN 2-oxoglutarate dehydrogenase, mitochondrial OS=Homo sapiens GN=OGDH PE=1 SV=3	7.23	3.85	346.7	1.11589e+06	3	3	0	3.23	1023	11711
ODO2_HUMAN	>sp|P36957|ODO2_HUMAN Dihydrolipoyllysine-residue succinyltransferase component of 2-oxoglutarate dehydrogenase complex, mitochondrial OS=Homo sapiens GN=DLST PE=1 SV=4	8.85	7.04	526.1	395318	3	3	0	7.51	453	11609
ODPA_HUMAN	>sp|P08559|ODPA_HUMAN Pyruvate dehydrogenase E1 component subunit alpha, somatic form, mitochondrial OS=Homo sapiens GN=PDHA1 PE=1 SV=3	40.66	9.81	486.3	7.04773e+06	15	9	0	36.67	390	11492
ODPB_HUMAN	>sp|P11177|ODPB_HUMAN Pyruvate dehydrogenase E1 component subunit beta, mitochondrial OS=Homo sapiens GN=PDHB PE=1 SV=3	56.75	11.3	605.4	6976308	24	8	0	37.33	359	11862
OFUT1_HUMAN	>sp|Q9H488|OFUT1_HUMAN GDP-fucose protein O-fucosyltransferase 1 OS=Homo sapiens GN=POFUT1 PE=1 SV=1	4.59	4.67	349	228350	1	1	0	4.12	388	11761
OGA_HUMAN	>sp|O60502|OGA_HUMAN Protein O-GlcNAcase OS=Homo sapiens GN=MGEA5 PE=1 SV=2	2.45	2.63	257.5	120564	1	1	0	1.09	916	11762
OGFR_HUMAN	>sp|Q9NZT2|OGFR_HUMAN Opioid growth factor receptor OS=Homo sapiens GN=OGFR PE=1 SV=3	12.84	9	528.7	574516	3	3	0	7.53	677	11405
OGT1_HUMAN	>sp|O15294|OGT1_HUMAN UDP-N-acetylglucosamine--peptide N-acetylglucosaminyltransferase 110 kDa subunit OS=Homo sapiens GN=OGT PE=1 SV=3	2.93	2.96	128.7	328591	4	3	2	6.88	1046	15790
OLA1_HUMAN	>sp|Q9NTK5|OLA1_HUMAN Obg-like ATPase 1 OS=Homo sapiens GN=OLA1 PE=1 SV=2	26.45	6.76	433.4	8.0072e+06	17	11	1	36.36	396	11977
OPA1_HUMAN	>sp|O60313|OPA1_HUMAN Dynamin-like 120 kDa protein, mitochondrial OS=Homo sapiens GN=OPA1 PE=1 SV=3	4.31	2.82	268.5	5436957	15	7	1	8.75	960	11868
OR1M1_HUMAN	>sp|Q8NGA1|OR1M1_HUMAN Olfactory receptor 1M1 OS=Homo sapiens GN=OR1M1 PE=2 SV=1	4.73	4.78	292.3	197326	2	1	0	2.24	313	11623
ORC3_HUMAN	>sp|Q9UBD5|ORC3_HUMAN Origin recognition complex subunit 3 OS=Homo sapiens GN=ORC3 PE=1 SV=1	5.61	5.71	267.9	203642	2	2	0	3.52	711	11460
ORN_HUMAN	>sp|Q9Y3B8|ORN_HUMAN Oligoribonuclease, mitochondrial OS=Homo sapiens GN=REXO2 PE=1 SV=3	16.41	8.77	505.9	199668	4	2	0	18.99	237	11984
OSB11_HUMAN	>sp|Q9BXB4|OSB11_HUMAN Oxysterol-binding protein-related protein 11 OS=Homo sapiens GN=OSBPL11 PE=1 SV=2	6.38	6.54	321.7	20094	1	1	0	2.01	747	12239
OSBP1_HUMAN	>sp|P22059|OSBP1_HUMAN Oxysterol-binding protein 1 OS=Homo sapiens GN=OSBP PE=1 SV=1	11.16	4.17	388.2	763940	5	4	0	11.28	807	11721
OSGEP_HUMAN	>sp|Q9NPF4|OSGEP_HUMAN Probable tRNA N6-adenosine threonylcarbamoyltransferase OS=Homo sapiens GN=OSGEP PE=1 SV=1	12.41	12.42	609	170152	4	1	0	8.36	335	11462
OST48_HUMAN	>sp|P39656|OST48_HUMAN Dolichyl-diphosphooligosaccharide--protein glycosyltransferase 48 kDa subunit OS=Homo sapiens GN=DDOST PE=1 SV=4	29.12	9	419.2	1952294	13	8	0	29.82	456	12009
OTU6B_HUMAN	>sp|Q8N6M0|OTU6B_HUMAN OTU domain-containing protein 6B OS=Homo sapiens GN=OTUD6B PE=1 SV=1	6.73	6.79	382.2	79072	1	1	0	5.8	293	12013
OTUB1_HUMAN	>sp|Q96FW1|OTUB1_HUMAN Ubiquitin thioesterase OTUB1 OS=Homo sapiens GN=OTUB1 PE=1 SV=2	41.8	10.83	628.5	2000352	13	7	0	38.38	271	12014
OVCA2_HUMAN	>sp|Q8WZ82|OVCA2_HUMAN Esterase OVCA2 OS=Homo sapiens GN=OVCA2 PE=1 SV=1	2.7	1.84	219	114176	2	2	0	15.42	227	11535
OXSR1_HUMAN	>sp|O95747|OXSR1_HUMAN Serine/threonine-protein kinase OSR1 OS=Homo sapiens GN=OXSR1 PE=1 SV=1	25.87	11.44	687	549539	8	7	0	26.57	527	11955
P29353|SHC1_HUMAN	>Reverse >sp|P29353|SHC1_HUMAN SHC-transforming protein 1 OS=Homo sapiens GN=SHC1 PE=1 SV=4	2.01	2.01	358.9	17533412	7	1	0	1.37	583	39261
P3H1_HUMAN	>sp|Q32P28|P3H1_HUMAN Prolyl 3-hydroxylase 1 OS=Homo sapiens GN=P3H1 PE=1 SV=2	10.14	5.27	389.6	949178	3	3	0	6.79	736	11739
P4HA1_HUMAN	>sp|P13674|P4HA1_HUMAN Prolyl 4-hydroxylase subunit alpha-1 OS=Homo sapiens GN=P4HA1 PE=1 SV=2	9.58	5.82	385.9	1.88823e+06	6	5	0	12.92	534	11934
P5CR1_HUMAN	>sp|P32322|P5CR1_HUMAN Pyrroline-5-carboxylate reductase 1, mitochondrial OS=Homo sapiens GN=PYCR1 PE=1 SV=2	10.81	9.99	597	381426	3	3	0	12.23	319	11937
P5CS_HUMAN	>sp|P54886|P5CS_HUMAN Delta-1-pyrroline-5-carboxylate synthase OS=Homo sapiens GN=ALDH18A1 PE=1 SV=2	36.27	15.76	815.3	1586364	12	6	1	9.31	795	11939
PA1B2_HUMAN	>sp|P68402|PA1B2_HUMAN Platelet-activating factor acetylhydrolase IB subunit beta OS=Homo sapiens GN=PAFAH1B2 PE=1 SV=1	18.13	7.44	452.6	539475	5	4	1	37.99	229	12124
PA24A_HUMAN	>sp|P47712|PA24A_HUMAN Cytosolic phospholipase A2 OS=Homo sapiens GN=PLA2G4A PE=1 SV=2	33.66	10.42	574.7	1368092	13	7	0	15.75	749	12019
PA2G4_HUMAN	>sp|Q9UQ80|PA2G4_HUMAN Proliferation-associated protein 2G4 OS=Homo sapiens GN=PA2G4 PE=1 SV=3	120.62	12.4	731.5	46243718	52	22	3	57.36	394	12128
PABP1_HUMAN	>sp|P11940|PABP1_HUMAN Polyadenylate-binding protein 1 OS=Homo sapiens GN=PABPC1 PE=1 SV=2	139.48	11.52	646.6	2.47399e+07	63	33	6	54.87	636	12131
PABP2_HUMAN	>sp|Q86U42|PABP2_HUMAN Polyadenylate-binding protein 2 OS=Homo sapiens GN=PABPN1 PE=1 SV=3	52.98	18.04	911	4419756	9	7	0	54.9	306	11964
PABP4_HUMAN	>sp|Q13310|PABP4_HUMAN Polyadenylate-binding protein 4 OS=Homo sapiens GN=PABPC4 PE=1 SV=1	15	4.97	431.6	3.44087e+06	8	6	0	11.8	644	12250
PACN2_HUMAN	>sp|Q9UNF0|PACN2_HUMAN Protein kinase C and casein kinase substrate in neurons protein 2 OS=Homo sapiens GN=PACSIN2 PE=1 SV=2	9.04	7.38	363.4	110510	2	2	0	12.96	486	12133
PACN3_HUMAN	>sp|Q9UKS6|PACN3_HUMAN Protein kinase C and casein kinase substrate in neurons protein 3 OS=Homo sapiens GN=PACSIN3 PE=1 SV=2	32.42	9.11	564.2	782260	9	7	0	20.28	424	11836
PAF1_HUMAN	>sp|Q8N7H5|PAF1_HUMAN RNA polymerase II-associated factor 1 homolog OS=Homo sapiens GN=PAF1 PE=1 SV=2	3.19	3.3	245.5	179116	1	1	0	2.64	531	12253
PAIP1_HUMAN	>sp|Q9H074|PAIP1_HUMAN Polyadenylate-binding protein-interacting protein 1 OS=Homo sapiens GN=PAIP1 PE=1 SV=1	18.74	6.32	445.2	1369754	6	4	0	15.45	479	11967
PAIP2_HUMAN	>sp|Q9BPZ3|PAIP2_HUMAN Polyadenylate-binding protein-interacting protein 2 OS=Homo sapiens GN=PAIP2 PE=1 SV=1	9.24	8.22	325.3	206773	5	2	1	38.58	127	11842
PAIRB_HUMAN	>sp|Q8NC51|PAIRB_HUMAN Plasminogen activator inhibitor 1 RNA-binding protein OS=Homo sapiens GN=SERBP1 PE=1 SV=2	98.34	18.59	918.6	22517272	53	16	2	46.32	408	11968
PAK2_HUMAN	>sp|Q13177|PAK2_HUMAN Serine/threonine-protein kinase PAK 2 OS=Homo sapiens GN=PAK2 PE=1 SV=3	11.33	10.49	564.2	678368	4	4	1	12.4	524	11969
PAPS1_HUMAN	>sp|O43252|PAPS1_HUMAN Bifunctional 3'-phosphoadenosine 5'-phosphosulfate synthase 1 OS=Homo sapiens GN=PAPSS1 PE=1 SV=2	4.23	3.29	296.2	1175670	4	3	1	9.46	624	12085
PARK7_HUMAN	>sp|Q99497|PARK7_HUMAN Protein/nucleic acid deglycase DJ-1 OS=Homo sapiens GN=PARK7 PE=1 SV=2	75.18	16.72	826.5	1.66271e+07	32	12	1	71.43	189	16220
PARP1_HUMAN	>sp|P09874|PARP1_HUMAN Poly [ADP-ribose] polymerase 1 OS=Homo sapiens GN=PARP1 PE=1 SV=4	139.11	11.72	647.2	1.86924e+07	62	32	0	43.49	1014	12094
PAWR_HUMAN	>sp|Q96IZ0|PAWR_HUMAN PRKC apoptosis WT1 regulator protein OS=Homo sapiens GN=PAWR PE=1 SV=1	8.4	6.63	444.1	247222	2	2	0	7.65	340	16358
PAXI_HUMAN	>sp|P49023|PAXI_HUMAN Paxillin OS=Homo sapiens GN=PXN PE=1 SV=3	7.05	7.13	412.2	111580	3	1	0	3.38	591	12284
PAXX_HUMAN	>sp|Q9BUH6|PAXX_HUMAN Protein PAXX OS=Homo sapiens GN=C9orf142 PE=1 SV=2	9.31	6.49	360.1	339774	2	2	0	13.24	204	12285
PCAT1_HUMAN	>sp|Q8NF37|PCAT1_HUMAN Lysophosphatidylcholine acyltransferase 1 OS=Homo sapiens GN=LPCAT1 PE=1 SV=2	13.79	6.59	346	411734	4	4	0	11.24	534	16364
PCBP1_HUMAN	>sp|Q15365|PCBP1_HUMAN Poly(rC)-binding protein 1 OS=Homo sapiens GN=PCBP1 PE=1 SV=2	163.52	19.06	999.1	42607708	51	20	6	63.48	356	16366
PCBP2_HUMAN	>sp|Q15366|PCBP2_HUMAN Poly(rC)-binding protein 2 OS=Homo sapiens GN=PCBP2 PE=1 SV=1	46.16	13.18	739.6	9667086	17	9	2	33.7	365	16367
PCKGM_HUMAN	>sp|Q16822|PCKGM_HUMAN Phosphoenolpyruvate carboxykinase [GTP], mitochondrial OS=Homo sapiens GN=PCK2 PE=1 SV=3	23.43	9.41	493.1	3184392	9	8	2	17.97	640	12120
PCNA_HUMAN	>sp|P12004|PCNA_HUMAN Proliferating cell nuclear antigen OS=Homo sapiens GN=PCNA PE=1 SV=1	105.86	12.72	671.2	3.40676e+07	64	21	3	86.97	261	12226
PCY1A_HUMAN	>sp|P49585|PCY1A_HUMAN Choline-phosphate cytidylyltransferase A OS=Homo sapiens GN=PCYT1A PE=1 SV=2	8.53	4.63	311.7	572156	4	2	0	10.35	367	16105
PDC10_HUMAN	>sp|Q9BUL8|PDC10_HUMAN Programmed cell death protein 10 OS=Homo sapiens GN=PDCD10 PE=1 SV=1	9.53	9.48	466.2	295792	6	1	0	12.26	212	12231
PDC6I_HUMAN	>sp|Q8WUM4|PDC6I_HUMAN Programmed cell death 6-interacting protein OS=Homo sapiens GN=PDCD6IP PE=1 SV=1	62.33	10.07	483.4	4.16594e+06	26	10	0	19.82	868	16388
PDCD4_HUMAN	>sp|Q53EL6|PDCD4_HUMAN Programmed cell death protein 4 OS=Homo sapiens GN=PDCD4 PE=1 SV=2	26.9	13.56	744.2	2156280	5	4	0	13.43	469	16108
PDCD5_HUMAN	>sp|O14737|PDCD5_HUMAN Programmed cell death protein 5 OS=Homo sapiens GN=PDCD5 PE=1 SV=3	14.25	6.61	543.7	4252484	5	5	1	42.4	125	16157
PDCD6_HUMAN	>sp|O75340|PDCD6_HUMAN Programmed cell death protein 6 OS=Homo sapiens GN=PDCD6 PE=1 SV=1	32.22	13.65	691.2	3.69424e+06	7	5	0	40.84	191	16232
PDE12_HUMAN	>sp|Q6L8Q7|PDE12_HUMAN 2',5'-phosphodiesterase 12 OS=Homo sapiens GN=PDE12 PE=1 SV=2	16.61	8.19	499.3	565004	4	4	0	12.32	609	12158
PDE3A_HUMAN	>sp|Q14432|PDE3A_HUMAN cGMP-inhibited 3',5'-cyclic phosphodiesterase A OS=Homo sapiens GN=PDE3A PE=1 SV=3	7.12	6.69	286.5	1.41357e+06	3	3	1	4.47	1141	12049
PDIA1_HUMAN	>sp|P07237|PDIA1_HUMAN Protein disulfide-isomerase OS=Homo sapiens GN=P4HB PE=1 SV=3	134.9	17.42	931.1	52421840	89	26	2	50.39	508	12300
PDIA3_HUMAN	>sp|P30101|PDIA3_HUMAN Protein disulfide-isomerase A3 OS=Homo sapiens GN=PDIA3 PE=1 SV=4	158.95	14.52	787.7	6.49718e+07	77	25	0	56.24	505	12054
PDIA4_HUMAN	>sp|P13667|PDIA4_HUMAN Protein disulfide-isomerase A4 OS=Homo sapiens GN=PDIA4 PE=1 SV=2	77.49	10.99	587.8	10942218	23	17	1	32.87	645	12302
PDIA6_HUMAN	>sp|Q15084|PDIA6_HUMAN Protein disulfide-isomerase A6 OS=Homo sapiens GN=PDIA6 PE=1 SV=1	107.31	17.24	896.4	29223092	55	13	0	44.09	440	12303
PDLI1_HUMAN	>sp|O00151|PDLI1_HUMAN PDZ and LIM domain protein 1 OS=Homo sapiens GN=PDLIM1 PE=1 SV=4	6.28	4.88	270.8	851005	2	2	0	14.59	329	12289
PDLI5_HUMAN	>sp|Q96HC4|PDLI5_HUMAN PDZ and LIM domain protein 5 OS=Homo sapiens GN=PDLIM5 PE=1 SV=5	3.91	4.03	304.9	195366	1	1	0	2.01	596	12192
PDS5A_HUMAN	>sp|Q29RF7|PDS5A_HUMAN Sister chromatid cohesion protein PDS5 homolog A OS=Homo sapiens GN=PDS5A PE=1 SV=1	19.49	11.2	640.4	449422	4	4	0	3.44	1337	16161
PDS5B_HUMAN	>sp|Q9NTI5|PDS5B_HUMAN Sister chromatid cohesion protein PDS5 homolog B OS=Homo sapiens GN=PDS5B PE=1 SV=1	8.23	8.4	380.8	758001	3	3	0	2.76	1447	16162
PDXD1_HUMAN	>sp|Q6P996|PDXD1_HUMAN Pyridoxal-dependent decarboxylase domain-containing protein 1 OS=Homo sapiens GN=PDXDC1 PE=1 SV=2	2.2	2.36	232.8	304638	1	1	0	2.41	788	16331
PDXK_HUMAN	>sp|O00764|PDXK_HUMAN Pyridoxal kinase OS=Homo sapiens GN=PDXK PE=1 SV=1	18.09	8.87	555.9	1.30567e+07	10	5	1	20.51	312	12194
PEA15_HUMAN	>sp|Q15121|PEA15_HUMAN Astrocytic phosphoprotein PEA-15 OS=Homo sapiens GN=PEA15 PE=1 SV=2	9.86	9.7	482.5	380144	10	1	0	17.69	130	12197
PEBP1_HUMAN	>sp|P30086|PEBP1_HUMAN Phosphatidylethanolamine-binding protein 1 OS=Homo sapiens GN=PEBP1 PE=1 SV=3	80.18	14.2	793.5	2.26005e+07	24	9	0	68.45	187	16240
PEDF_HUMAN	>sp|P36955|PEDF_HUMAN Pigment epithelium-derived factor OS=Homo sapiens GN=SERPINF1 PE=1 SV=4	23.12	8.34	573.4	8.62807e+06	6	3	0	9.09	418	12199
PELP1_HUMAN	>sp|Q8IZL8|PELP1_HUMAN Proline-, glutamic acid- and leucine-rich protein 1 OS=Homo sapiens GN=PELP1 PE=1 SV=2	11.94	6.17	359.2	333168	3	3	0	5.49	1130	16242
PEPD_HUMAN	>sp|P12955|PEPD_HUMAN Xaa-Pro dipeptidase OS=Homo sapiens GN=PEPD PE=1 SV=3	20.3	8.94	535.3	416000	3	3	0	9.13	493	16199
PEPL1_HUMAN	>sp|Q8NDH3|PEPL1_HUMAN Probable aminopeptidase NPEPL1 OS=Homo sapiens GN=NPEPL1 PE=1 SV=3	8.19	8.29	421.8	138942	1	1	0	4.4	523	16166
PESC_HUMAN	>sp|O00541|PESC_HUMAN Pescadillo homolog OS=Homo sapiens GN=PES1 PE=1 SV=1	2.44	1.28	202.1	238702	4	4	0	5.95	588	16201
PEX14_HUMAN	>sp|O75381|PEX14_HUMAN Peroxisomal membrane protein PEX14 OS=Homo sapiens GN=PEX14 PE=1 SV=1	2.92	3	214.9	161504	1	1	0	6.37	377	16257
PEX19_HUMAN	>sp|P40855|PEX19_HUMAN Peroxisomal biogenesis factor 19 OS=Homo sapiens GN=PEX19 PE=1 SV=1	20.91	8.65	443.1	163005	6	4	0	31.77	299	16339
PFD3_HUMAN	>sp|P61758|PFD3_HUMAN Prefoldin subunit 3 OS=Homo sapiens GN=VBP1 PE=1 SV=3	18.9	8.65	424.5	7305742	11	7	0	35.03	197	12319
PFD4_HUMAN	>sp|Q9NQP4|PFD4_HUMAN Prefoldin subunit 4 OS=Homo sapiens GN=PFDN4 PE=1 SV=1	4.99	5.02	478.6	224186	1	1	0	8.96	134	12299
PFD5_HUMAN	>sp|Q99471|PFD5_HUMAN Prefoldin subunit 5 OS=Homo sapiens GN=PFDN5 PE=1 SV=2	21.21	12.14	685.5	784384	8	2	0	23.38	154	16244
PFD6_HUMAN	>sp|O15212|PFD6_HUMAN Prefoldin subunit 6 OS=Homo sapiens GN=PFDN6 PE=1 SV=1	19.7	6.88	466.3	1.18528e+06	8	5	0	39.53	129	16119
PFKAL_HUMAN	>sp|P17858|PFKAL_HUMAN ATP-dependent 6-phosphofructokinase, liver type OS=Homo sapiens GN=PFKL PE=1 SV=6	20.02	8.46	539.6	718325	5	5	1	11.79	780	16343
PFKAM_HUMAN	>sp|P08237|PFKAM_HUMAN ATP-dependent 6-phosphofructokinase, muscle type OS=Homo sapiens GN=PFKM PE=1 SV=2	34.28	9.46	415.9	1.99114e+06	11	10	2	22.31	780	16344
PFKAP_HUMAN	>sp|Q01813|PFKAP_HUMAN ATP-dependent 6-phosphofructokinase, platelet type OS=Homo sapiens GN=PFKP PE=1 SV=2	56.34	12.34	679.1	7.77858e+06	19	12	0	26.79	784	16345
PGAM1_HUMAN	>sp|P18669|PGAM1_HUMAN Phosphoglycerate mutase 1 OS=Homo sapiens GN=PGAM1 PE=1 SV=2	101.7	15.99	857.3	32592139	55	14	2	53.15	254	16262
PGAM5_HUMAN	>sp|Q96HS1|PGAM5_HUMAN Serine/threonine-protein phosphatase PGAM5, mitochondrial OS=Homo sapiens GN=PGAM5 PE=1 SV=2	6.78	5.07	450	1819308	5	4	0	13.49	289	16120
PGBM_HUMAN	>sp|P98160|PGBM_HUMAN Basement membrane-specific heparan sulfate proteoglycan core protein OS=Homo sapiens GN=HSPG2 PE=1 SV=4	2.68	3.21	239.7	910585	4	4	0	1.3	4391	16204
PGES2_HUMAN	>sp|Q9H7Z7|PGES2_HUMAN Prostaglandin E synthase 2 OS=Homo sapiens GN=PTGES2 PE=1 SV=1	14.93	13.14	701.5	302379	2	2	0	9.02	377	16122
PGK1_HUMAN	>sp|P00558|PGK1_HUMAN Phosphoglycerate kinase 1 OS=Homo sapiens GN=PGK1 PE=1 SV=3	275.27	16.58	896.9	2.10549e+08	184	39	5	79.86	417	12326
PGM1_HUMAN	>sp|P36871|PGM1_HUMAN Phosphoglucomutase-1 OS=Homo sapiens GN=PGM1 PE=1 SV=3	70.6	9.74	527	4095810	21	13	1	36.48	562	16171
PGM2_HUMAN	>sp|Q96G03|PGM2_HUMAN Phosphoglucomutase-2 OS=Homo sapiens GN=PGM2 PE=1 SV=4	2.8	2.83	211.3	522509	3	3	0	12.25	612	16247
PGP_HUMAN	>sp|A6NDG6|PGP_HUMAN Glycerol-3-phosphate phosphatase OS=Homo sapiens GN=PGP PE=1 SV=1	9.37	4.89	339.1	622958	9	4	0	29.91	321	16174
PGRC1_HUMAN	>sp|O00264|PGRC1_HUMAN Membrane-associated progesterone receptor component 1 OS=Homo sapiens GN=PGRMC1 PE=1 SV=3	19.78	8.68	559.7	1.50457e+06	11	3	0	20.51	195	16175
PGRC2_HUMAN	>sp|O15173|PGRC2_HUMAN Membrane-associated progesterone receptor component 2 OS=Homo sapiens GN=PGRMC2 PE=1 SV=1	13.63	13.62	701.4	747190	4	2	0	12.11	223	16123
PHAX_HUMAN	>sp|Q9H814|PHAX_HUMAN Phosphorylated adapter RNA export protein OS=Homo sapiens GN=PHAX PE=1 SV=1	3.41	3.49	254.1	190520	1	1	0	4.06	394	16128
PHB_HUMAN	>sp|P35232|PHB_HUMAN Prohibitin OS=Homo sapiens GN=PHB PE=1 SV=1	80.4	13.34	715.1	1.00571e+07	33	16	0	64.71	272	16129
PHB2_HUMAN	>sp|Q99623|PHB2_HUMAN Prohibitin-2 OS=Homo sapiens GN=PHB2 PE=1 SV=2	52.42	11.4	649.5	1.30644e+07	22	12	0	45.48	299	16398
PHF5A_HUMAN	>sp|Q7RTV0|PHF5A_HUMAN PHD finger-like domain-containing protein 5A OS=Homo sapiens GN=PHF5A PE=1 SV=1	16.7	8.39	485.3	816662	4	3	0	33.64	110	16254
PHF6_HUMAN	>sp|Q8IWS0|PHF6_HUMAN PHD finger protein 6 OS=Homo sapiens GN=PHF6 PE=1 SV=1	12.58	6.55	345.8	166811	3	3	1	12.6	365	16255
PHP14_HUMAN	>sp|Q9NRX4|PHP14_HUMAN 14 kDa phosphohistidine phosphatase OS=Homo sapiens GN=PHPT1 PE=1 SV=1	17.93	10.29	600.9	1.35467e+06	21	2	0	25.6	125	16670
PHS_HUMAN	>sp|P61457|PHS_HUMAN Pterin-4-alpha-carbinolamine dehydratase OS=Homo sapiens GN=PCBD1 PE=1 SV=2	7.24	6.86	343.9	482428	21	1	0	15.38	104	16671
PICAL_HUMAN	>sp|Q13492|PICAL_HUMAN Phosphatidylinositol-binding clathrin assembly protein OS=Homo sapiens GN=PICALM PE=1 SV=2	29.18	9.87	490.8	7.46679e+06	9	7	0	16.72	652	16301
PIGS_HUMAN	>sp|Q96S52|PIGS_HUMAN GPI transamidase component PIG-S OS=Homo sapiens GN=PIGS PE=1 SV=3	19.71	7.64	424.6	1.53541e+06	4	4	0	16.4	555	16716
PIGT_HUMAN	>sp|Q969N2|PIGT_HUMAN GPI transamidase component PIG-T OS=Homo sapiens GN=PIGT PE=1 SV=1	5.06	4.86	284.2	259592	2	2	0	5.71	578	16717
PIGU_HUMAN	>sp|Q9H490|PIGU_HUMAN Phosphatidylinositol glycan anchor biosynthesis class U protein OS=Homo sapiens GN=PIGU PE=1 SV=3	7.23	7.3	418.7	722742	2	1	0	3.91	435	16219
PIMT_HUMAN	>sp|P22061|PIMT_HUMAN Protein-L-isoaspartate(D-aspartate) O-methyltransferase OS=Homo sapiens GN=PCMT1 PE=1 SV=4	26.87	12.66	607.1	4101578	7	5	0	33.04	227	16184
PIN1_HUMAN	>sp|Q13526|PIN1_HUMAN Peptidyl-prolyl cis-trans isomerase NIMA-interacting 1 OS=Homo sapiens GN=PIN1 PE=1 SV=1	14.74	8.65	458.9	349115	2	2	0	23.93	163	16452
PIN4_HUMAN	>sp|Q9Y237|PIN4_HUMAN Peptidyl-prolyl cis-trans isomerase NIMA-interacting 4 OS=Homo sapiens GN=PIN4 PE=1 SV=1	10.52	8.66	549	974812	4	3	0	24.43	131	16140
PININ_HUMAN	>sp|Q9H307|PININ_HUMAN Pinin OS=Homo sapiens GN=PNN PE=1 SV=4	6.14	6.29	391.4	138158	1	1	0	2.79	717	16419
PIPNA_HUMAN	>sp|Q00169|PIPNA_HUMAN Phosphatidylinositol transfer protein alpha isoform OS=Homo sapiens GN=PITPNA PE=1 SV=2	6	4.04	329.1	1037698	3	3	1	13.33	270	16825
PIR_HUMAN	>sp|O00625|PIR_HUMAN Pirin OS=Homo sapiens GN=PIR PE=1 SV=1	19.89	9.57	514.6	4349396	8	3	0	16.21	290	16423
PKN2_HUMAN	>sp|Q16513|PKN2_HUMAN Serine/threonine-protein kinase N2 OS=Homo sapiens GN=PKN2 PE=1 SV=1	5.45	4.1	305.5	4180448	5	4	1	6.71	984	16596
PKP3_HUMAN	>sp|Q9Y446|PKP3_HUMAN Plakophilin-3 OS=Homo sapiens GN=PKP3 PE=1 SV=1	4.02	3.54	242.6	1.32999e+06	3	3	0	8.66	797	16598
PLAP_HUMAN	>sp|Q9Y263|PLAP_HUMAN Phospholipase A-2-activating protein OS=Homo sapiens GN=PLAA PE=1 SV=2	8.84	6.13	288.8	1007208	7	6	0	10.31	795	16321
PLCB_HUMAN	>sp|O15120|PLCB_HUMAN 1-acyl-sn-glycerol-3-phosphate acyltransferase beta OS=Homo sapiens GN=AGPAT2 PE=1 SV=1	2.06	2.12	233.2	333338	2	2	0	7.55	278	16151
PLCB3_HUMAN	>sp|Q01970|PLCB3_HUMAN 1-phosphatidylinositol 4,5-bisphosphate phosphodiesterase beta-3 OS=Homo sapiens GN=PLCB3 PE=1 SV=2	20.23	8.56	486	442737	7	5	1	8.27	1234	16276
PLEC_HUMAN	>sp|Q15149|PLEC_HUMAN Plectin OS=Homo sapiens GN=PLEC PE=1 SV=3	322.22	13.14	732.3	2.32152e+07	95	70	3	21.54	4684	16446
PLIN3_HUMAN	>sp|O60664|PLIN3_HUMAN Perilipin-3 OS=Homo sapiens GN=PLIN3 PE=1 SV=3	89.83	14.78	785.6	1.01124e+07	28	15	1	52.07	434	16607
PLMN_HUMAN	>sp|P00747|PLMN_HUMAN Plasminogen OS=Homo sapiens GN=PLG PE=1 SV=2	6.5	3.5	367.6	2.25723e+06	3	2	0	2.35	810	16552
PLOD1_HUMAN	>sp|Q02809|PLOD1_HUMAN Procollagen-lysine,2-oxoglutarate 5-dioxygenase 1 OS=Homo sapiens GN=PLOD1 PE=1 SV=2	12.59	8.18	412.1	246741	5	5	0	9.22	727	16553
PLOD3_HUMAN	>sp|O60568|PLOD3_HUMAN Procollagen-lysine,2-oxoglutarate 5-dioxygenase 3 OS=Homo sapiens GN=PLOD3 PE=1 SV=1	12.07	6.56	369.3	1.08146e+06	4	4	0	7.45	738	16610
PLP2_HUMAN	>sp|Q04941|PLP2_HUMAN Proteolipid protein 2 OS=Homo sapiens GN=PLP2 PE=1 SV=1	12.92	12.83	717.3	4501122	7	1	0	8.55	152	16639
PLRG1_HUMAN	>sp|O43660|PLRG1_HUMAN Pleiotropic regulator 1 OS=Homo sapiens GN=PLRG1 PE=1 SV=1	6.31	5.49	330.1	338715	4	2	0	5.25	514	16326
PLS1_HUMAN	>sp|O15162|PLS1_HUMAN Phospholipid scramblase 1 OS=Homo sapiens GN=PLSCR1 PE=1 SV=1	3.74	3.81	238.8	81354	1	1	0	4.09	318	16466
PLSI_HUMAN	>sp|Q14651|PLSI_HUMAN Plastin-1 OS=Homo sapiens GN=PLS1 PE=1 SV=2	10.09	6.56	278.1	255868	6	3	0	8.9	629	16558
PLST_HUMAN	>sp|P13797|PLST_HUMAN Plastin-3 OS=Homo sapiens GN=PLS3 PE=1 SV=4	94.47	16.62	867.2	20256402	40	19	1	36.51	630	16559
PLTP_HUMAN	>sp|P55058|PLTP_HUMAN Phospholipid transfer protein OS=Homo sapiens GN=PLTP PE=1 SV=1	3.79	3.89	348.4	111568	1	1	0	2.23	493	16648
PML_HUMAN	>sp|P29590|PML_HUMAN Protein PML OS=Homo sapiens GN=PML PE=1 SV=3	7.31	4.45	372.2	498176	3	3	0	3.74	882	16509
PMVK_HUMAN	>sp|Q15126|PMVK_HUMAN Phosphomevalonate kinase OS=Homo sapiens GN=PMVK PE=1 SV=3	6.04	5.66	319	726111	3	2	0	9.9	192	16734
PNCB_HUMAN	>sp|Q6XQN6|PNCB_HUMAN Nicotinate phosphoribosyltransferase OS=Homo sapiens GN=NAPRT PE=1 SV=2	20.93	10.36	568.2	559486	6	5	1	17.66	538	16735
PNKD_HUMAN	>sp|Q8N490|PNKD_HUMAN Probable hydrolase PNKD OS=Homo sapiens GN=PNKD PE=1 SV=2	3.99	4.03	254.5	147102	2	2	0	5.45	385	16288
PNO1_HUMAN	>sp|Q9NRX1|PNO1_HUMAN RNA-binding protein PNO1 OS=Homo sapiens GN=PNO1 PE=1 SV=1	12.57	11.2	646.8	1096922	4	2	0	12.3	252	16740
PNPH_HUMAN	>sp|P00491|PNPH_HUMAN Purine nucleoside phosphorylase OS=Homo sapiens GN=PNP PE=1 SV=2	64.13	13.19	708.5	8459899	22	9	0	44.98	289	16848
PNPT1_HUMAN	>sp|Q8TCS8|PNPT1_HUMAN Polyribonucleotide nucleotidyltransferase 1, mitochondrial OS=Homo sapiens GN=PNPT1 PE=1 SV=2	10.47	5.81	371.4	1666452	7	4	1	5.62	783	16742
PO210_HUMAN	>sp|Q8TEM1|PO210_HUMAN Nuclear pore membrane glycoprotein 210 OS=Homo sapiens GN=NUP210 PE=1 SV=3	26.95	8.2	444	2249216	13	9	1	6.94	1887	16513
PODXL_HUMAN	>sp|O00592|PODXL_HUMAN Podocalyxin OS=Homo sapiens GN=PODXL PE=1 SV=2	8.26	5.23	261.7	3.13992e+06	6	3	2	10.75	558	16749
PON2_HUMAN	>sp|Q15165|PON2_HUMAN Serum paraoxonase/arylesterase 2 OS=Homo sapiens GN=PON2 PE=1 SV=3	9.51	8.86	418.6	176330	4	2	0	12.71	354	16575
POSTN_HUMAN	>sp|Q15063|POSTN_HUMAN Periostin OS=Homo sapiens GN=POSTN PE=1 SV=2	42.04	11.34	628.7	5.61533e+06	17	10	0	15.31	836	16783
PP14B_HUMAN	>sp|Q96C90|PP14B_HUMAN Protein phosphatase 1 regulatory subunit 14B OS=Homo sapiens GN=PPP1R14B PE=1 SV=3	21.84	10.14	592.7	1141473	5	3	0	48.98	147	16786
PP1A_HUMAN	>sp|P62136|PP1A_HUMAN Serine/threonine-protein phosphatase PP1-alpha catalytic subunit OS=Homo sapiens GN=PPP1CA PE=1 SV=1	93.54	13.92	785.4	1.25853e+07	34	15	1	52.42	330	16525
PP1B_HUMAN	>sp|P62140|PP1B_HUMAN Serine/threonine-protein phosphatase PP1-beta catalytic subunit OS=Homo sapiens GN=PPP1CB PE=1 SV=3	16.45	6.23	433.2	1301280	4	4	0	18.35	327	16581
PP1R7_HUMAN	>sp|Q15435|PP1R7_HUMAN Protein phosphatase 1 regulatory subunit 7 OS=Homo sapiens GN=PPP1R7 PE=1 SV=1	19.87	8.96	489.7	1044092	5	4	0	14.44	360	16582
PP1R8_HUMAN	>sp|Q12972|PP1R8_HUMAN Nuclear inhibitor of protein phosphatase 1 OS=Homo sapiens GN=PPP1R8 PE=1 SV=2	2.08	1.81	222.8	497694	2	2	0	12.25	351	17081
PP1RA_HUMAN	>sp|Q96QC0|PP1RA_HUMAN Serine/threonine-protein phosphatase 1 regulatory subunit 10 OS=Homo sapiens GN=PPP1R10 PE=1 SV=1	8.98	8.57	534	112954	2	2	0	3.62	940	16667
PP2AA_HUMAN	>sp|P67775|PP2AA_HUMAN Serine/threonine-protein phosphatase 2A catalytic subunit alpha isoform OS=Homo sapiens GN=PPP2CA PE=1 SV=1	43.39	13.01	679.8	4313098	12	8	0	33.01	309	16583
PP4C_HUMAN	>sp|P60510|PP4C_HUMAN Serine/threonine-protein phosphatase 4 catalytic subunit OS=Homo sapiens GN=PPP4C PE=1 SV=1	11.16	5.75	348.1	1949412	5	4	1	25.41	307	17083
PP6R1_HUMAN	>sp|Q9UPN7|PP6R1_HUMAN Serine/threonine-protein phosphatase 6 regulatory subunit 1 OS=Homo sapiens GN=PPP6R1 PE=1 SV=5	5.45	5.63	369.1	65244	1	1	0	2.04	881	16531
PP6R3_HUMAN	>sp|Q5H9R7|PP6R3_HUMAN Serine/threonine-protein phosphatase 6 regulatory subunit 3 OS=Homo sapiens GN=PPP6R3 PE=1 SV=2	17.34	5.76	407.7	586667	6	4	0	5.96	873	16532
PPAC_HUMAN	>sp|P24666|PPAC_HUMAN Low molecular weight phosphotyrosine protein phosphatase OS=Homo sapiens GN=ACP1 PE=1 SV=3	30.34	13.89	702.7	1397118	6	4	0	43.67	158	16479
PPCE_HUMAN	>sp|P48147|PPCE_HUMAN Prolyl endopeptidase OS=Homo sapiens GN=PREP PE=1 SV=2	6.35	5.21	439.9	416232	6	3	0	5.21	710	16791
PPIA_HUMAN	>sp|P62937|PPIA_HUMAN Peptidyl-prolyl cis-trans isomerase A OS=Homo sapiens GN=PPIA PE=1 SV=2	184.53	18.72	878.9	1.76027e+08	193	27	6	79.39	165	17006
PPIB_HUMAN	>sp|P23284|PPIB_HUMAN Peptidyl-prolyl cis-trans isomerase B OS=Homo sapiens GN=PPIB PE=1 SV=2	47.36	11.46	658.2	3.09477e+07	34	14	1	52.31	216	16616
PPIF_HUMAN	>sp|P30405|PPIF_HUMAN Peptidyl-prolyl cis-trans isomerase F, mitochondrial OS=Homo sapiens GN=PPIF PE=1 SV=1	16.38	12.01	603.5	5986978	8	6	2	46.38	207	17085
PPIG_HUMAN	>sp|Q13427|PPIG_HUMAN Peptidyl-prolyl cis-trans isomerase G OS=Homo sapiens GN=PPIG PE=1 SV=2	10.68	8.22	433.3	453299	2	2	0	3.85	754	17007
PPIH_HUMAN	>sp|O43447|PPIH_HUMAN Peptidyl-prolyl cis-trans isomerase H OS=Homo sapiens GN=PPIH PE=1 SV=1	9.15	6.52	285	942927	5	3	0	27.12	177	17008
PPIL1_HUMAN	>sp|Q9Y3C6|PPIL1_HUMAN Peptidyl-prolyl cis-trans isomerase-like 1 OS=Homo sapiens GN=PPIL1 PE=1 SV=1	8.81	8.46	475.9	978071	2	2	0	18.67	166	16484
PPM1G_HUMAN	>sp|O15355|PPM1G_HUMAN Protein phosphatase 1G OS=Homo sapiens GN=PPM1G PE=1 SV=1	72.98	16.02	887.5	3373950	19	14	3	31.87	546	17010
PPME1_HUMAN	>sp|Q9Y570|PPME1_HUMAN Protein phosphatase methylesterase 1 OS=Homo sapiens GN=PPME1 PE=1 SV=3	18.75	6.14	438.1	1.08897e+06	5	4	0	15.28	386	17090
PPOX_HUMAN	>sp|P50336|PPOX_HUMAN Protoporphyrinogen oxidase OS=Homo sapiens GN=PPOX PE=1 SV=1	9.69	5.71	307	418930	2	2	0	9.43	477	16918
PPP5_HUMAN	>sp|P53041|PPP5_HUMAN Serine/threonine-protein phosphatase 5 OS=Homo sapiens GN=PPP5C PE=1 SV=1	7.62	6.84	418.3	464562	3	3	0	9.22	499	17091
PPP6_HUMAN	>sp|O00743|PPP6_HUMAN Serine/threonine-protein phosphatase 6 catalytic subunit OS=Homo sapiens GN=PPP6C PE=1 SV=1	14.93	13.99	709.3	504456	4	3	1	16.39	305	17040
PPR18_HUMAN	>sp|Q6NYC8|PPR18_HUMAN Phostensin OS=Homo sapiens GN=PPP1R18 PE=1 SV=1	4.27	4.38	303.7	158574	2	1	0	3.75	613	17092
PPT1_HUMAN	>sp|P50897|PPT1_HUMAN Palmitoyl-protein thioesterase 1 OS=Homo sapiens GN=PPT1 PE=1 SV=1	5.12	5.18	259.6	39074	1	1	0	8.82	306	16925
PQBP1_HUMAN	>sp|O60828|PQBP1_HUMAN Polyglutamine-binding protein 1 OS=Homo sapiens GN=PQBP1 PE=1 SV=1	12.49	11.52	594.7	378374	3	2	0	22.26	265	17015
PR38B_HUMAN	>sp|Q5VTL8|PR38B_HUMAN Pre-mRNA-splicing factor 38B OS=Homo sapiens GN=PRPF38B PE=1 SV=1	8.37	8.46	450	142994	2	1	0	6.41	546	16959
PR40A_HUMAN	>sp|O75400|PR40A_HUMAN Pre-mRNA-processing factor 40 homolog A OS=Homo sapiens GN=PRPF40A PE=1 SV=2	12.64	5.9	394.2	1.92525e+06	5	5	1	9.93	957	16764
PRC2A_HUMAN	>sp|P48634|PRC2A_HUMAN Protein PRRC2A OS=Homo sapiens GN=PRRC2A PE=1 SV=3	6.12	6.48	291.2	586830	4	4	0	2.83	2157	16969
PRC2C_HUMAN	>sp|Q9Y520|PRC2C_HUMAN Protein PRRC2C OS=Homo sapiens GN=PRRC2C PE=1 SV=4	14.66	4.49	386.9	1185262	8	7	1	4.18	2896	16627
PRCC_HUMAN	>sp|Q92733|PRCC_HUMAN Proline-rich protein PRCC OS=Homo sapiens GN=PRCC PE=1 SV=1	8.35	6.31	299.8	751541	3	2	0	7.13	491	17052
PRDX1_HUMAN	>sp|Q06830|PRDX1_HUMAN Peroxiredoxin-1 OS=Homo sapiens GN=PRDX1 PE=1 SV=1	137.23	15.61	857.2	1.21379e+08	119	24	4	87.44	199	16631
PRDX2_HUMAN	>sp|P32119|PRDX2_HUMAN Peroxiredoxin-2 OS=Homo sapiens GN=PRDX2 PE=1 SV=5	74.05	14.92	840.7	2.80828e+07	64	13	1	74.75	198	16974
PRDX3_HUMAN	>sp|P30048|PRDX3_HUMAN Thioredoxin-dependent peroxide reductase, mitochondrial OS=Homo sapiens GN=PRDX3 PE=1 SV=3	56.33	13.58	703.7	1.45807e+07	45	11	2	45.7	256	17111
PRDX4_HUMAN	>sp|Q13162|PRDX4_HUMAN Peroxiredoxin-4 OS=Homo sapiens GN=PRDX4 PE=1 SV=1	38.33	9.26	502	4.18419e+06	10	7	0	39.48	271	16975
PRDX5_HUMAN	>sp|P30044|PRDX5_HUMAN Peroxiredoxin-5, mitochondrial OS=Homo sapiens GN=PRDX5 PE=1 SV=4	105.44	16.72	888.6	3.46196e+07	55	12	2	55.14	214	16632
PRDX6_HUMAN	>sp|P30041|PRDX6_HUMAN Peroxiredoxin-6 OS=Homo sapiens GN=PRDX6 PE=1 SV=3	143.53	14.92	854.4	6.18724e+07	91	22	2	73.21	224	17112
PREP_HUMAN	>sp|Q5JRX3|PREP_HUMAN Presequence protease, mitochondrial OS=Homo sapiens GN=PITRM1 PE=1 SV=3	2.57	1.78	182.1	109828	2	2	0	3.09	1037	16496
PRI2_HUMAN	>sp|P49643|PRI2_HUMAN DNA primase large subunit OS=Homo sapiens GN=PRIM2 PE=1 SV=2	2.3	2.37	386.1	1770018	3	2	0	4.72	509	16980
PRKDC_HUMAN	>sp|P78527|PRKDC_HUMAN DNA-dependent protein kinase catalytic subunit OS=Homo sapiens GN=PRKDC PE=1 SV=3	726.74	23.29	1175.4	115139056	338	138	6	41.21	4128	16983
PROF1_HUMAN	>sp|P07737|PROF1_HUMAN Profilin-1 OS=Homo sapiens GN=PFN1 PE=1 SV=2	117.21	15.52	835.9	1.22944e+08	101	14	3	90.71	140	17055
PRP16_HUMAN	>sp|Q92620|PRP16_HUMAN Pre-mRNA-splicing factor ATP-dependent RNA helicase PRP16 OS=Homo sapiens GN=DHX38 PE=1 SV=2	7.85	4.49	301.2	307143	2	2	0	1.87	1227	17118
PRP19_HUMAN	>sp|Q9UMS4|PRP19_HUMAN Pre-mRNA-processing factor 19 OS=Homo sapiens GN=PRPF19 PE=1 SV=1	93.06	16.21	813.1	20989848	23	16	2	46.23	504	17057
PRP31_HUMAN	>sp|Q8WWY3|PRP31_HUMAN U4/U6 small nuclear ribonucleoprotein Prp31 OS=Homo sapiens GN=PRPF31 PE=1 SV=2	12.07	6.78	336.8	1759276	5	4	0	12.42	499	17120
PRP4_HUMAN	>sp|O43172|PRP4_HUMAN U4/U6 small nuclear ribonucleoprotein Prp4 OS=Homo sapiens GN=PRPF4 PE=1 SV=2	16.64	5.17	373.1	1.35734e+06	5	5	0	13.6	522	17121
PRP4B_HUMAN	>sp|Q13523|PRP4B_HUMAN Serine/threonine-protein kinase PRP4 homolog OS=Homo sapiens GN=PRPF4B PE=1 SV=3	5.86	5.97	339.9	334816	3	3	2	4.67	1007	16941
PRP6_HUMAN	>sp|O94906|PRP6_HUMAN Pre-mRNA-processing factor 6 OS=Homo sapiens GN=PRPF6 PE=1 SV=1	24.97	8.89	394.5	3522030	9	9	1	12.22	941	16823
PRP8_HUMAN	>sp|Q6P2Q9|PRP8_HUMAN Pre-mRNA-processing-splicing factor 8 OS=Homo sapiens GN=PRPF8 PE=1 SV=2	157.3	18.45	994	12865386	59	32	2	20.69	2335	17022
PRPF3_HUMAN	>sp|O43395|PRPF3_HUMAN U4/U6 small nuclear ribonucleoprotein Prp3 OS=Homo sapiens GN=PRPF3 PE=1 SV=2	12.04	9.76	542.6	82768	2	2	0	7.47	683	17024
PRPK_HUMAN	>sp|Q96S44|PRPK_HUMAN TP53-regulating kinase OS=Homo sapiens GN=TP53RK PE=1 SV=2	12.57	12.62	699.3	147308	1	1	0	8.3	253	16882
PRPS1_HUMAN	>sp|P60891|PRPS1_HUMAN Ribose-phosphate pyrophosphokinase 1 OS=Homo sapiens GN=PRPS1 PE=1 SV=2	44.46	12.62	671.9	7605296	12	8	0	33.65	318	16883
PRRC1_HUMAN	>sp|Q96M27|PRRC1_HUMAN Protein PRRC1 OS=Homo sapiens GN=PRRC1 PE=1 SV=1	18.65	10.81	603.5	285280	5	2	1	3.82	445	17033
PRS10_HUMAN	>sp|P62333|PRS10_HUMAN 26S proteasome regulatory subunit 10B OS=Homo sapiens GN=PSMC6 PE=1 SV=1	40.05	8.78	523.8	3.47845e+06	13	10	0	31.88	389	16886
PRS23_HUMAN	>sp|O95084|PRS23_HUMAN Serine protease 23 OS=Homo sapiens GN=PRSS23 PE=1 SV=1	3.77	3.45	228.4	290332	2	2	0	7.57	383	17102
PRS4_HUMAN	>sp|P62191|PRS4_HUMAN 26S proteasome regulatory subunit 4 OS=Homo sapiens GN=PSMC1 PE=1 SV=1	30.16	13.99	701.4	2895308	7	6	0	17.05	440	16996
PRS6A_HUMAN	>sp|P17980|PRS6A_HUMAN 26S proteasome regulatory subunit 6A OS=Homo sapiens GN=PSMC3 PE=1 SV=3	78.6	11.39	591.9	7.71634e+06	32	15	2	43.74	439	16779
PRS6B_HUMAN	>sp|P43686|PRS6B_HUMAN 26S proteasome regulatory subunit 6B OS=Homo sapiens GN=PSMC4 PE=1 SV=2	34.72	10.26	516.2	1.77475e+06	18	8	1	34.45	418	17066
PRS7_HUMAN	>sp|P35998|PRS7_HUMAN 26S proteasome regulatory subunit 7 OS=Homo sapiens GN=PSMC2 PE=1 SV=3	34.19	8.46	511.1	5.13649e+06	12	9	0	28.64	433	16944
PRS8_HUMAN	>sp|P62195|PRS8_HUMAN 26S proteasome regulatory subunit 8 OS=Homo sapiens GN=PSMC5 PE=1 SV=1	14.14	7.18	466.8	949324	4	4	0	12.32	406	17131
PSA_HUMAN	>sp|P55786|PSA_HUMAN Puromycin-sensitive aminopeptidase OS=Homo sapiens GN=NPEPPS PE=1 SV=2	43.49	8.34	575.5	8.62163e+06	18	13	0	18.06	919	17107
PSA1_HUMAN	>sp|P25786|PSA1_HUMAN Proteasome subunit alpha type-1 OS=Homo sapiens GN=PSMA1 PE=1 SV=1	56.03	8.63	563.3	1.04651e+07	25	12	0	57.41	263	17037
PSA2_HUMAN	>sp|P25787|PSA2_HUMAN Proteasome subunit alpha type-2 OS=Homo sapiens GN=PSMA2 PE=1 SV=2	36.93	13.14	723.4	2.9961e+06	8	5	0	34.19	234	16889
PSA3_HUMAN	>sp|P25788|PSA3_HUMAN Proteasome subunit alpha type-3 OS=Homo sapiens GN=PSMA3 PE=1 SV=2	25.41	12.56	652.3	9580862	12	5	0	23.53	255	17132
PSA4_HUMAN	>sp|P25789|PSA4_HUMAN Proteasome subunit alpha type-4 OS=Homo sapiens GN=PSMA4 PE=1 SV=1	68.05	13.78	727.7	7.80244e+06	22	9	0	49.43	261	16856
PSA5_HUMAN	>sp|P28066|PSA5_HUMAN Proteasome subunit alpha type-5 OS=Homo sapiens GN=PSMA5 PE=1 SV=3	69.02	12.2	669.9	9.9346e+06	20	11	2	65.97	241	16857
PSA6_HUMAN	>sp|P60900|PSA6_HUMAN Proteasome subunit alpha type-6 OS=Homo sapiens GN=PSMA6 PE=1 SV=1	45.88	8.4	553.5	8.8939e+06	14	10	0	47.15	246	17133
PSA7_HUMAN	>sp|O14818|PSA7_HUMAN Proteasome subunit alpha type-7 OS=Homo sapiens GN=PSMA7 PE=1 SV=1	58.49	13.2	724.2	1.20304e+07	17	10	0	50	248	17135
PSB1_HUMAN	>sp|P20618|PSB1_HUMAN Proteasome subunit beta type-1 OS=Homo sapiens GN=PSMB1 PE=1 SV=2	46.11	11.99	642.2	13156382	17	9	0	55.6	241	17136
PSB2_HUMAN	>sp|P49721|PSB2_HUMAN Proteasome subunit beta type-2 OS=Homo sapiens GN=PSMB2 PE=1 SV=1	25.8	12.03	685.2	5.00216e+06	16	6	0	30.35	201	16859
PSB3_HUMAN	>sp|P49720|PSB3_HUMAN Proteasome subunit beta type-3 OS=Homo sapiens GN=PSMB3 PE=1 SV=2	37.58	14.4	751.8	3.92084e+06	11	6	0	39.02	205	17038
PSB4_HUMAN	>sp|P28070|PSB4_HUMAN Proteasome subunit beta type-4 OS=Homo sapiens GN=PSMB4 PE=1 SV=4	46.9	12.58	662.4	2.69251e+06	15	7	1	33.71	264	17002
PSB5_HUMAN	>sp|P28074|PSB5_HUMAN Proteasome subunit beta type-5 OS=Homo sapiens GN=PSMB5 PE=1 SV=3	57.02	12.99	728.2	4.13001e+06	14	10	0	51.71	263	16890
PSB6_HUMAN	>sp|P28072|PSB6_HUMAN Proteasome subunit beta type-6 OS=Homo sapiens GN=PSMB6 PE=1 SV=4	36.51	9.58	588.9	5937640	15	9	2	42.26	239	16891
PSB7_HUMAN	>sp|Q99436|PSB7_HUMAN Proteasome subunit beta type-7 OS=Homo sapiens GN=PSMB7 PE=1 SV=1	35.25	12.54	615.1	4791668	16	5	0	31.05	277	17039
PSD11_HUMAN	>sp|O00231|PSD11_HUMAN 26S proteasome non-ATPase regulatory subunit 11 OS=Homo sapiens GN=PSMD11 PE=1 SV=3	38.71	8.19	553.3	7.02843e+06	12	11	0	30.81	422	12483
PSD12_HUMAN	>sp|O00232|PSD12_HUMAN 26S proteasome non-ATPase regulatory subunit 12 OS=Homo sapiens GN=PSMD12 PE=1 SV=3	36.11	12.61	687.2	2.1785e+06	12	7	0	19.52	456	12470
PSD13_HUMAN	>sp|Q9UNM6|PSD13_HUMAN 26S proteasome non-ATPase regulatory subunit 13 OS=Homo sapiens GN=PSMD13 PE=1 SV=2	31.96	9.26	515.4	3109246	9	8	2	27.13	376	12505
PSDE_HUMAN	>sp|O00487|PSDE_HUMAN 26S proteasome non-ATPase regulatory subunit 14 OS=Homo sapiens GN=PSMD14 PE=1 SV=1	37.44	12.39	646.6	1.49016e+06	11	6	0	37.74	310	17139
PSIP1_HUMAN	>sp|O75475|PSIP1_HUMAN PC4 and SFRS1-interacting protein OS=Homo sapiens GN=PSIP1 PE=1 SV=1	30.39	8.53	509.8	1.10167e+06	10	7	0	15.47	530	16898
PSMD1_HUMAN	>sp|Q99460|PSMD1_HUMAN 26S proteasome non-ATPase regulatory subunit 1 OS=Homo sapiens GN=PSMD1 PE=1 SV=2	79.6	11.2	630.9	2.84307e+06	15	11	0	18.05	953	12485
PSMD2_HUMAN	>sp|Q13200|PSMD2_HUMAN 26S proteasome non-ATPase regulatory subunit 2 OS=Homo sapiens GN=PSMD2 PE=1 SV=3	89.21	17.2	882	5820662	36	14	0	25.11	908	12525
PSMD3_HUMAN	>sp|O43242|PSMD3_HUMAN 26S proteasome non-ATPase regulatory subunit 3 OS=Homo sapiens GN=PSMD3 PE=1 SV=2	33.05	8.79	496.6	3054220	14	8	0	23.22	534	16899
PSMD4_HUMAN	>sp|P55036|PSMD4_HUMAN 26S proteasome non-ATPase regulatory subunit 4 OS=Homo sapiens GN=PSMD4 PE=1 SV=1	30.4	9.46	560.4	4.34789e+06	15	7	0	37.14	377	17070
PSMD5_HUMAN	>sp|Q16401|PSMD5_HUMAN 26S proteasome non-ATPase regulatory subunit 5 OS=Homo sapiens GN=PSMD5 PE=1 SV=3	47.38	11.23	636.9	1.45417e+06	16	8	1	31.15	504	16947
PSMD6_HUMAN	>sp|Q15008|PSMD6_HUMAN 26S proteasome non-ATPase regulatory subunit 6 OS=Homo sapiens GN=PSMD6 PE=1 SV=1	31.78	10.09	558.7	5078228	12	8	1	23.91	389	17140
PSMD7_HUMAN	>sp|P51665|PSMD7_HUMAN 26S proteasome non-ATPase regulatory subunit 7 OS=Homo sapiens GN=PSMD7 PE=1 SV=2	17.17	7.04	366.7	2344336	7	5	0	29.32	324	12508
PSMD8_HUMAN	>sp|P48556|PSMD8_HUMAN 26S proteasome non-ATPase regulatory subunit 8 OS=Homo sapiens GN=PSMD8 PE=1 SV=2	2.6	1.26	207.9	1.20213e+06	3	3	0	14.86	350	17071
PSMD9_HUMAN	>sp|O00233|PSMD9_HUMAN 26S proteasome non-ATPase regulatory subunit 9 OS=Homo sapiens GN=PSMD9 PE=1 SV=3	5.95	5.99	430.7	83354	1	1	0	4.93	223	12526
PSME1_HUMAN	>sp|Q06323|PSME1_HUMAN Proteasome activator complex subunit 1 OS=Homo sapiens GN=PSME1 PE=1 SV=1	54.5	11.46	653.8	6.99851e+06	20	14	2	57.43	249	16948
PSME2_HUMAN	>sp|Q9UL46|PSME2_HUMAN Proteasome activator complex subunit 2 OS=Homo sapiens GN=PSME2 PE=1 SV=4	66.73	13.72	700.3	8.25951e+06	26	10	1	46.02	239	12527
PSME3_HUMAN	>sp|P61289|PSME3_HUMAN Proteasome activator complex subunit 3 OS=Homo sapiens GN=PSME3 PE=1 SV=1	31.11	8.1	531.5	2.32286e+06	10	6	0	25.2	254	16900
PSMG1_HUMAN	>sp|O95456|PSMG1_HUMAN Proteasome assembly chaperone 1 OS=Homo sapiens GN=PSMG1 PE=1 SV=1	5.19	4.17	346.6	336000	2	2	0	13.54	288	17072
PSMG4_HUMAN	>sp|Q5JS54|PSMG4_HUMAN Proteasome assembly chaperone 4 OS=Homo sapiens GN=PSMG4 PE=1 SV=2	2.98	3.01	187.4	8574	1	1	0	20.33	123	16901
PSPC1_HUMAN	>sp|Q8WXF1|PSPC1_HUMAN Paraspeckle component 1 OS=Homo sapiens GN=PSPC1 PE=1 SV=1	6.15	4.84	262.5	238629	3	3	0	9.18	523	12488
PTBP1_HUMAN	>sp|P26599|PTBP1_HUMAN Polypyrimidine tract-binding protein 1 OS=Homo sapiens GN=PTBP1 PE=1 SV=1	119.39	15.14	896	3.10921e+07	70	19	2	52.54	531	16902
PTCD3_HUMAN	>sp|Q96EY7|PTCD3_HUMAN Pentatricopeptide repeat domain-containing protein 3, mitochondrial OS=Homo sapiens GN=PTCD3 PE=1 SV=3	15.22	6.36	413	717103	6	5	0	10.6	689	12492
PTGES_HUMAN	>sp|O14684|PTGES_HUMAN Prostaglandin E synthase OS=Homo sapiens GN=PTGES PE=1 SV=2	3.97	3.98	310.7	4009192	2	1	0	6.58	152	16875
PTGR1_HUMAN	>sp|Q14914|PTGR1_HUMAN Prostaglandin reductase 1 OS=Homo sapiens GN=PTGR1 PE=1 SV=2	40.53	10.17	542.7	1.70413e+06	11	6	0	33.13	329	12515
PTH2_HUMAN	>sp|Q9Y3E5|PTH2_HUMAN Peptidyl-tRNA hydrolase 2, mitochondrial OS=Homo sapiens GN=PTRH2 PE=1 SV=1	2.61	2.65	202.5	58046	1	1	0	12.85	179	16905
PTMA_HUMAN	>sp|P06454|PTMA_HUMAN Prothymosin alpha OS=Homo sapiens GN=PTMA PE=1 SV=2	40.11	13.99	797.4	5.56156e+06	19	7	1	35.13	111	12473
PTMS_HUMAN	>sp|P20962|PTMS_HUMAN Parathymosin OS=Homo sapiens GN=PTMS PE=1 SV=2	9.45	8.18	589.6	2.93566e+06	3	2	0	21.57	102	12386
PTN1_HUMAN	>sp|P18031|PTN1_HUMAN Tyrosine-protein phosphatase non-receptor type 1 OS=Homo sapiens GN=PTPN1 PE=1 SV=1	3.91	3.74	326.2	690170	2	2	0	5.75	435	16877
PTN11_HUMAN	>sp|Q06124|PTN11_HUMAN Tyrosine-protein phosphatase non-receptor type 11 OS=Homo sapiens GN=PTPN11 PE=1 SV=2	9.2	5.86	386	1361006	4	4	1	8.71	597	12387
PTN23_HUMAN	>sp|Q9H3S7|PTN23_HUMAN Tyrosine-protein phosphatase non-receptor type 23 OS=Homo sapiens GN=PTPN23 PE=1 SV=1	2.47	2.75	187.9	446828	2	2	0	1.59	1636	16951
PTPA_HUMAN	>sp|Q15257|PTPA_HUMAN Serine/threonine-protein phosphatase 2A activator OS=Homo sapiens GN=PTPA PE=1 SV=3	6.74	4.31	301.3	193542	2	2	0	8.1	358	12334
PTRD1_HUMAN	>sp|Q6GMV3|PTRD1_HUMAN Putative peptidyl-tRNA hydrolase PTRHD1 OS=Homo sapiens GN=PTRHD1 PE=1 SV=1	12.09	6.15	433.5	1.83134e+06	5	3	0	20.71	140	12537
PTTG_HUMAN	>sp|P53801|PTTG_HUMAN Pituitary tumor-transforming gene 1 protein-interacting protein OS=Homo sapiens GN=PTTG1IP PE=1 SV=1	7.29	6.84	347.8	67937.2	2	2	0	12.78	180	12392
PUF60_HUMAN	>sp|Q9UHX1|PUF60_HUMAN Poly(U)-binding-splicing factor PUF60 OS=Homo sapiens GN=PUF60 PE=1 SV=1	42.4	10.03	483.6	3175068	14	10	1	29.52	559	12372
PUM3_HUMAN	>sp|Q15397|PUM3_HUMAN Pumilio homolog 3 OS=Homo sapiens GN=PUM3 PE=1 SV=3	15.49	10.36	619.9	521906	4	3	1	7.87	648	12374
PUR2_HUMAN	>sp|P22102|PUR2_HUMAN Trifunctional purine biosynthetic protein adenosine-3 OS=Homo sapiens GN=GART PE=1 SV=1	175.23	15.99	895.8	22918880	50	22	0	39.5	1010	12477
PUR4_HUMAN	>sp|O15067|PUR4_HUMAN Phosphoribosylformylglycinamidine synthase OS=Homo sapiens GN=PFAS PE=1 SV=4	103.63	10.07	579.1	6.7961e+06	47	20	0	32.21	1338	12375
PUR6_HUMAN	>sp|P22234|PUR6_HUMAN Multifunctional protein ADE2 OS=Homo sapiens GN=PAICS PE=1 SV=3	124.93	14.45	761.8	23257896	57	21	2	59.29	425	12336
PUR8_HUMAN	>sp|P30566|PUR8_HUMAN Adenylosuccinate lyase OS=Homo sapiens GN=ADSL PE=1 SV=2	10.45	6.3	318.4	153100	4	3	0	9.5	484	12402
PUR9_HUMAN	>sp|P31939|PUR9_HUMAN Bifunctional purine biosynthesis protein PURH OS=Homo sapiens GN=ATIC PE=1 SV=3	128.36	15.34	781.2	14815650	44	21	1	50.17	592	16880
PURA2_HUMAN	>sp|P30520|PURA2_HUMAN Adenylosuccinate synthetase isozyme 2 OS=Homo sapiens GN=ADSS PE=1 SV=3	18.27	6.67	426.4	2.11883e+06	6	6	0	17.32	456	12337
PURB_HUMAN	>sp|Q96QR8|PURB_HUMAN Transcriptional activator protein Pur-beta OS=Homo sapiens GN=PURB PE=1 SV=3	15.96	7.61	362.8	83040.4	3	3	0	27.56	312	12522
PUS7_HUMAN	>sp|Q96PZ0|PUS7_HUMAN Pseudouridylate synthase 7 homolog OS=Homo sapiens GN=PUS7 PE=1 SV=2	8.88	8.33	406	1.11251e+06	6	5	1	9.83	661	12377
PWP2_HUMAN	>sp|Q15269|PWP2_HUMAN Periodic tryptophan protein 2 homolog OS=Homo sapiens GN=PWP2 PE=2 SV=2	8.32	5.21	264.4	1.42923e+06	3	3	0	5.01	919	12425
PYC_HUMAN	>sp|P11498|PYC_HUMAN Pyruvate carboxylase, mitochondrial OS=Homo sapiens GN=PC PE=1 SV=2	32	8.2	437.3	2.09915e+06	13	11	0	13.33	1178	12432
PYGB_HUMAN	>sp|P11216|PYGB_HUMAN Glycogen phosphorylase, brain form OS=Homo sapiens GN=PYGB PE=1 SV=5	2.46	2.54	215.1	2.4042e+06	3	2	0	4.03	843	12340
PYGL_HUMAN	>sp|P06737|PYGL_HUMAN Glycogen phosphorylase, liver form OS=Homo sapiens GN=PYGL PE=1 SV=4	32.99	8.3	463	1.22948e+06	10	8	1	13.46	847	12379
PYM1_HUMAN	>sp|Q9BRP8|PYM1_HUMAN Partner of Y14 and mago OS=Homo sapiens GN=PYM1 PE=1 SV=1	21.72	11.35	639.9	366292	4	3	0	22.55	204	12481
PYR1_HUMAN	>sp|P27708|PYR1_HUMAN CAD protein OS=Homo sapiens GN=CAD PE=1 SV=3	113.34	13.56	716.5	10239024	31	25	6	17.93	2225	12482
PYRD_HUMAN	>sp|Q02127|PYRD_HUMAN Dihydroorotate dehydrogenase (quinone), mitochondrial OS=Homo sapiens GN=DHODH PE=1 SV=3	3.29	3.38	232.3	71958	1	1	0	3.54	395	12382
PYRG1_HUMAN	>sp|P17812|PYRG1_HUMAN CTP synthase 1 OS=Homo sapiens GN=CTPS1 PE=1 SV=2	57	13.19	654.6	6209458	23	11	0	27.07	591	12435
PZP_HUMAN	>sp|P20742|PZP_HUMAN Pregnancy zone protein OS=Homo sapiens GN=PZP PE=1 SV=4	4.8	5.09	371.8	618300	2	1	0	0.81	1482	17172
Q13882|PTK6_HUMAN	>Reverse >sp|Q13882|PTK6_HUMAN Protein-tyrosine kinase 6 OS=Homo sapiens GN=PTK6 PE=1 SV=1	5.02	5.08	354.4	3503616	3	1	0	3.1	451	37113
Q6DT37|MRCKG_HUMAN	>Reverse >sp|Q6DT37|MRCKG_HUMAN Serine/threonine-protein kinase MRCK gamma OS=Homo sapiens GN=CDC42BPG PE=1 SV=2	2.03	1.69	268.5	1791726	6	3	0	1.35	1551	31565
Q7L590|MCM10_HUMAN	>Reverse >sp|Q7L590|MCM10_HUMAN Protein MCM10 homolog OS=Homo sapiens GN=MCM10 PE=1 SV=2	3.17	3.32	359.7	1007392	3	2	0	1.37	875	34859
Q86T82|UBP37_HUMAN	>Reverse >sp|Q86T82|UBP37_HUMAN Ubiquitin carboxyl-terminal hydrolase 37 OS=Homo sapiens GN=USP37 PE=1 SV=2	2.52	2.64	300.5	9169646	5	1	0	0.82	979	21205
Q9Y3S1|WNK2_HUMAN	>Reverse >sp|Q9Y3S1|WNK2_HUMAN Serine/threonine-protein kinase WNK2 OS=Homo sapiens GN=WNK2 PE=1 SV=4	4.69	2.85	231.1	7021342	7	3	1	1.04	2297	21875
QCR1_HUMAN	>sp|P31930|QCR1_HUMAN Cytochrome b-c1 complex subunit 1, mitochondrial OS=Homo sapiens GN=UQCRC1 PE=1 SV=3	62.52	12.51	605.1	5566148	13	10	1	30.83	480	12438
QCR2_HUMAN	>sp|P22695|QCR2_HUMAN Cytochrome b-c1 complex subunit 2, mitochondrial OS=Homo sapiens GN=UQCRC2 PE=1 SV=3	63.77	11.62	638.5	3940780	24	14	2	43.49	453	12384
QCR6_HUMAN	>sp|P07919|QCR6_HUMAN Cytochrome b-c1 complex subunit 6, mitochondrial OS=Homo sapiens GN=UQCRH PE=1 SV=2	16.52	8.68	479.9	1.08924e+06	3	3	0	57.14	91	17173
QCR7_HUMAN	>sp|P14927|QCR7_HUMAN Cytochrome b-c1 complex subunit 7 OS=Homo sapiens GN=UQCRB PE=1 SV=2	6.67	6.61	490.1	463612	2	2	0	19.82	111	12439
QSPP_HUMAN	>sp|Q5T6V5|QSPP_HUMAN Queuosine salvage protein OS=Homo sapiens GN=C9orf64 PE=1 SV=1	6.35	6.39	463.6	339333	2	2	0	6.16	341	17211
R39L5_HUMAN	>sp|Q59GN2|R39L5_HUMAN Putative 60S ribosomal protein L39-like 5 OS=Homo sapiens GN=RPL39P5 PE=5 SV=2	8.74	8.39	500.8	8509456	4	2	1	19.61	51	12348
RAB10_HUMAN	>sp|P61026|RAB10_HUMAN Ras-related protein Rab-10 OS=Homo sapiens GN=RAB10 PE=1 SV=1	25.12	12.62	696	3418766	7	5	0	33.5	200	12408
RAB14_HUMAN	>sp|P61106|RAB14_HUMAN Ras-related protein Rab-14 OS=Homo sapiens GN=RAB14 PE=1 SV=4	49.52	21.07	1072.2	5520732	10	8	0	46.98	215	17184
RAB1A_HUMAN	>sp|P62820|RAB1A_HUMAN Ras-related protein Rab-1A OS=Homo sapiens GN=RAB1A PE=1 SV=3	67.51	14.56	769.6	21801042	29	12	0	65.85	205	12443
RAB1B_HUMAN	>sp|Q9H0U4|RAB1B_HUMAN Ras-related protein Rab-1B OS=Homo sapiens GN=RAB1B PE=1 SV=1	77.32	14.92	816.6	2.49164e+07	33	13	0	64.68	201	12356
RAB21_HUMAN	>sp|Q9UL25|RAB21_HUMAN Ras-related protein Rab-21 OS=Homo sapiens GN=RAB21 PE=1 SV=3	2.33	1.47	219.1	262322	2	2	0	12	225	17185
RAB2A_HUMAN	>sp|P61019|RAB2A_HUMAN Ras-related protein Rab-2A OS=Homo sapiens GN=RAB2A PE=1 SV=1	8.54	7.3	481.1	2.53501e+06	3	2	0	11.32	212	17186
RAB31_HUMAN	>sp|Q13636|RAB31_HUMAN Ras-related protein Rab-31 OS=Homo sapiens GN=RAB31 PE=1 SV=1	5.01	4.08	358.2	754512	2	2	0	11.34	194	12411
RAB35_HUMAN	>sp|Q15286|RAB35_HUMAN Ras-related protein Rab-35 OS=Homo sapiens GN=RAB35 PE=1 SV=1	13.45	11.03	605.2	419495	10	3	0	18.91	201	17188
RAB5A_HUMAN	>sp|P20339|RAB5A_HUMAN Ras-related protein Rab-5A OS=Homo sapiens GN=RAB5A PE=1 SV=2	8.02	4.54	337	91095.3	2	2	1	11.63	215	12366
RAB5B_HUMAN	>sp|P61020|RAB5B_HUMAN Ras-related protein Rab-5B OS=Homo sapiens GN=RAB5B PE=1 SV=1	10.63	5.45	306.7	879476	4	4	0	20.93	215	12447
RAB5C_HUMAN	>sp|P51148|RAB5C_HUMAN Ras-related protein Rab-5C OS=Homo sapiens GN=RAB5C PE=1 SV=2	27.59	7.02	474.7	3.29245e+06	16	7	0	36.57	216	12448
RAB6B_HUMAN	>sp|Q9NRW1|RAB6B_HUMAN Ras-related protein Rab-6B OS=Homo sapiens GN=RAB6B PE=1 SV=1	8.75	8.74	573.1	3921038	4	1	0	5.29	208	17190
RAB7A_HUMAN	>sp|P51149|RAB7A_HUMAN Ras-related protein Rab-7a OS=Homo sapiens GN=RAB7A PE=1 SV=1	45.31	12.3	673	7017992	12	8	1	40.58	207	12414
RAB8A_HUMAN	>sp|P61006|RAB8A_HUMAN Ras-related protein Rab-8A OS=Homo sapiens GN=RAB8A PE=1 SV=1	12.71	6.53	471.6	1.62624e+06	5	4	1	20.29	207	17266
RABL6_HUMAN	>sp|Q3YEC7|RABL6_HUMAN Rab-like protein 6 OS=Homo sapiens GN=RABL6 PE=1 SV=2	5.16	5.31	395.5	32648	1	1	0	2.06	729	17150
RACK1_HUMAN	>sp|P63244|RACK1_HUMAN Receptor of activated protein C kinase 1 OS=Homo sapiens GN=RACK1 PE=1 SV=3	131.2	15.65	788.5	6.0038e+07	68	21	2	79.18	317	17337
RAD21_HUMAN	>sp|O60216|RAD21_HUMAN Double-strand-break repair protein rad21 homolog OS=Homo sapiens GN=RAD21 PE=1 SV=2	13.83	9.02	561.3	337859	4	3	0	12.52	631	12451
RAD50_HUMAN	>sp|Q92878|RAD50_HUMAN DNA repair protein RAD50 OS=Homo sapiens GN=RAD50 PE=1 SV=1	16.61	10.35	583.6	1258322	7	5	2	5.87	1312	12452
RADI_HUMAN	>sp|P35241|RADI_HUMAN Radixin OS=Homo sapiens GN=RDX PE=1 SV=1	49.04	12.64	629.4	18370150	24	11	1	22.98	583	17384
RAE1L_HUMAN	>sp|P78406|RAE1L_HUMAN mRNA export factor OS=Homo sapiens GN=RAE1 PE=1 SV=1	42.38	13.33	659	1581414	10	8	0	35.6	368	17228
RAGP1_HUMAN	>sp|P46060|RAGP1_HUMAN Ran GTPase-activating protein 1 OS=Homo sapiens GN=RANGAP1 PE=1 SV=1	38.6	9.31	519.2	1009080	8	6	0	19.42	587	17230
RAI3_HUMAN	>sp|Q8NFJ5|RAI3_HUMAN Retinoic acid-induced protein 3 OS=Homo sapiens GN=GPRC5A PE=1 SV=2	23.39	7.91	539.5	2.75226e+06	6	4	0	19.05	357	17233
RALB_HUMAN	>sp|P11234|RALB_HUMAN Ras-related protein Ral-B OS=Homo sapiens GN=RALB PE=1 SV=1	14.44	6.77	369	489721	5	4	0	32.04	206	12422
RALY_HUMAN	>sp|Q9UKM9|RALY_HUMAN RNA-binding protein Raly OS=Homo sapiens GN=RALY PE=1 SV=1	17.98	6.72	368.2	1.84e+06	7	6	0	35.29	306	17274
RAN_HUMAN	>sp|P62826|RAN_HUMAN GTP-binding nuclear protein Ran OS=Homo sapiens GN=RAN PE=1 SV=3	73.3	10.46	618.3	6.93423e+07	175	15	2	70.37	216	17276
RANB3_HUMAN	>sp|Q9H6Z4|RANB3_HUMAN Ran-binding protein 3 OS=Homo sapiens GN=RANBP3 PE=1 SV=1	13.72	5.4	345.8	871164	4	4	0	8.47	567	17275
RANG_HUMAN	>sp|P43487|RANG_HUMAN Ran-specific GTPase-activating protein OS=Homo sapiens GN=RANBP1 PE=1 SV=1	41.78	15.01	760.4	9793834	10	5	0	43.78	201	12459
RAP1A_HUMAN	>sp|P62834|RAP1A_HUMAN Ras-related protein Rap-1A OS=Homo sapiens GN=RAP1A PE=1 SV=1	3.87	3.06	159	93434.3	2	2	0	21.2	184	17338
RAP1B_HUMAN	>sp|P61224|RAP1B_HUMAN Ras-related protein Rap-1b OS=Homo sapiens GN=RAP1B PE=1 SV=1	35.31	7.42	429.5	7705709	15	8	0	54.89	184	17236
RAP2B_HUMAN	>sp|P61225|RAP2B_HUMAN Ras-related protein Rap-2b OS=Homo sapiens GN=RAP2B PE=1 SV=1	6.27	6.08	270.9	541754	2	2	0	20.76	183	17151
RAP2C_HUMAN	>sp|Q9Y3L5|RAP2C_HUMAN Ras-related protein Rap-2c OS=Homo sapiens GN=RAP2C PE=1 SV=1	5.52	5.22	296.7	350696	3	2	0	19.13	183	12460
RASK_HUMAN	>sp|P01116|RASK_HUMAN GTPase KRas OS=Homo sapiens GN=KRAS PE=1 SV=1	13.04	9.58	443.1	771658	2	2	0	20.11	189	12465
RAVR1_HUMAN	>sp|Q8IY67|RAVR1_HUMAN Ribonucleoprotein PTB-binding 1 OS=Homo sapiens GN=RAVER1 PE=1 SV=1	12.3	6.56	407.4	1012018	4	2	0	9.08	606	17387
RB11A_HUMAN	>sp|P62491|RB11A_HUMAN Ras-related protein Rab-11A OS=Homo sapiens GN=RAB11A PE=1 SV=3	23.86	11.87	602.6	4.74727e+06	30	6	1	33.8	216	17344
RB11B_HUMAN	>sp|Q15907|RB11B_HUMAN Ras-related protein Rab-11B OS=Homo sapiens GN=RAB11B PE=1 SV=4	8.57	8.59	444.6	746850	3	3	1	11.93	218	17279
RB22A_HUMAN	>sp|Q9UL26|RB22A_HUMAN Ras-related protein Rab-22A OS=Homo sapiens GN=RAB22A PE=1 SV=2	3.81	3.85	354.9	352440	1	1	0	5.67	194	17346
RBBP4_HUMAN	>sp|Q09028|RBBP4_HUMAN Histone-binding protein RBBP4 OS=Homo sapiens GN=RBBP4 PE=1 SV=3	27.38	16.23	808.7	3224588	5	5	0	32.71	425	12469
RBBP7_HUMAN	>sp|Q16576|RBBP7_HUMAN Histone-binding protein RBBP7 OS=Homo sapiens GN=RBBP7 PE=1 SV=1	74.54	17.66	884.3	13408772	21	12	0	37.18	425	17199
RBGP1_HUMAN	>sp|Q9Y3P9|RBGP1_HUMAN Rab GTPase-activating protein 1 OS=Homo sapiens GN=RABGAP1 PE=1 SV=3	3.2	3.42	225.1	99104	1	1	0	1.59	1069	17282
RBM10_HUMAN	>sp|P98175|RBM10_HUMAN RNA-binding protein 10 OS=Homo sapiens GN=RBM10 PE=1 SV=3	6.48	4.88	434	1228496	5	4	1	8.28	930	17405
RBM12_HUMAN	>sp|Q9NTZ6|RBM12_HUMAN RNA-binding protein 12 OS=Homo sapiens GN=RBM12 PE=1 SV=1	2.47	2.47	247.2	829006	2	2	1	2.58	932	17161
RBM14_HUMAN	>sp|Q96PK6|RBM14_HUMAN RNA-binding protein 14 OS=Homo sapiens GN=RBM14 PE=1 SV=2	41.57	10.12	551.9	7294634	21	12	1	32.14	669	17162
RBM15_HUMAN	>sp|Q96T37|RBM15_HUMAN Putative RNA-binding protein 15 OS=Homo sapiens GN=RBM15 PE=1 SV=2	22.27	8.91	570.6	537674	5	5	0	6.04	977	17284
RBM19_HUMAN	>sp|Q9Y4C8|RBM19_HUMAN Probable RNA-binding protein 19 OS=Homo sapiens GN=RBM19 PE=1 SV=3	2.9	3.1	247.8	138434	1	1	0	1.67	960	17351
RBM25_HUMAN	>sp|P49756|RBM25_HUMAN RNA-binding protein 25 OS=Homo sapiens GN=RBM25 PE=1 SV=3	31.02	8.61	463.4	673918	11	6	0	12.69	843	17286
RBM26_HUMAN	>sp|Q5T8P6|RBM26_HUMAN RNA-binding protein 26 OS=Homo sapiens GN=RBM26 PE=1 SV=3	2.12	2.33	237.7	120882	1	1	0	1.49	1007	17163
RBM28_HUMAN	>sp|Q9NW13|RBM28_HUMAN RNA-binding protein 28 OS=Homo sapiens GN=RBM28 PE=1 SV=3	21.67	11.61	610	715123	7	5	0	9.09	759	17408
RBM3_HUMAN	>sp|P98179|RBM3_HUMAN RNA-binding protein 3 OS=Homo sapiens GN=RBM3 PE=1 SV=1	7.58	4.02	333.3	475942	3	2	0	26.75	157	17298
RBM34_HUMAN	>sp|P42696|RBM34_HUMAN RNA-binding protein 34 OS=Homo sapiens GN=RBM34 PE=1 SV=2	2.46	2.22	241.6	123138	2	2	1	4.42	430	17164
RBM39_HUMAN	>sp|Q14498|RBM39_HUMAN RNA-binding protein 39 OS=Homo sapiens GN=RBM39 PE=1 SV=2	46.18	11.72	600.6	2.32267e+06	12	10	1	27.36	530	17249
RBM4_HUMAN	>sp|Q9BWF3|RBM4_HUMAN RNA-binding protein 4 OS=Homo sapiens GN=RBM4 PE=1 SV=1	17.82	8.33	427.5	525221	5	5	1	19.23	364	17168
RBM42_HUMAN	>sp|Q9BTD8|RBM42_HUMAN RNA-binding protein 42 OS=Homo sapiens GN=RBM42 PE=1 SV=1	5.57	5.67	392.6	128258	1	1	0	3.54	480	17299
RBM8A_HUMAN	>sp|Q9Y5S9|RBM8A_HUMAN RNA-binding protein 8A OS=Homo sapiens GN=RBM8A PE=1 SV=1	37.11	14.65	732	2.21009e+06	12	5	0	50	174	17410
RBMX_HUMAN	>sp|P38159|RBMX_HUMAN RNA-binding motif protein, X chromosome OS=Homo sapiens GN=RBMX PE=1 SV=3	65.92	9.46	603.8	1.83585e+07	48	15	0	32.22	391	17411
RBP2_HUMAN	>sp|P49792|RBP2_HUMAN E3 SUMO-protein ligase RanBP2 OS=Homo sapiens GN=RANBP2 PE=1 SV=2	47.92	7.84	424.6	3.01193e+06	18	18	0	7.2	3224	17254
RBP56_HUMAN	>sp|Q92804|RBP56_HUMAN TATA-binding protein-associated factor 2N OS=Homo sapiens GN=TAF15 PE=1 SV=1	68.21	18.64	943.7	4757582	19	9	3	26.35	592	17414
RBX1_HUMAN	>sp|P62877|RBX1_HUMAN E3 ubiquitin-protein ligase RBX1 OS=Homo sapiens GN=RBX1 PE=1 SV=1	10.62	10.62	594.8	547298	2	1	0	16.67	108	17203
RCC1_HUMAN	>sp|P18754|RCC1_HUMAN Regulator of chromosome condensation OS=Homo sapiens GN=RCC1 PE=1 SV=1	69.95	12.45	611	5.64917e+06	18	11	0	44.66	421	17358
RCC1L_HUMAN	>sp|Q96I51|RCC1L_HUMAN RCC1-like G exchanging factor-like protein OS=Homo sapiens GN=RCC1L PE=1 SV=2	3.46	3.48	202	497352	2	2	0	7.33	464	17357
RCC2_HUMAN	>sp|Q9P258|RCC2_HUMAN Protein RCC2 OS=Homo sapiens GN=RCC2 PE=1 SV=2	55.15	9.26	536.6	17568844	26	16	1	31.03	522	17417
RCL1_HUMAN	>sp|Q9Y2P8|RCL1_HUMAN RNA 3'-terminal phosphate cyclase-like protein OS=Homo sapiens GN=RCL1 PE=1 SV=3	8.93	9.01	502.6	216878	1	1	0	6.7	373	17206
RCN1_HUMAN	>sp|Q15293|RCN1_HUMAN Reticulocalbin-1 OS=Homo sapiens GN=RCN1 PE=1 SV=1	80.24	14.91	756.5	11551202	23	14	2	55.89	331	17393
RCN2_HUMAN	>sp|Q14257|RCN2_HUMAN Reticulocalbin-2 OS=Homo sapiens GN=RCN2 PE=1 SV=1	25.1	8.94	567.2	1534368	9	6	1	47	317	17303
RCOR3_HUMAN	>sp|Q9P2K3|RCOR3_HUMAN REST corepressor 3 OS=Homo sapiens GN=RCOR3 PE=1 SV=2	2.45	2.36	226.9	229972	2	2	0	7.07	495	17359
RD23A_HUMAN	>sp|P54725|RD23A_HUMAN UV excision repair protein RAD23 homolog A OS=Homo sapiens GN=RAD23A PE=1 SV=1	28.62	13.45	655.9	477004	7	5	0	40.77	363	17434
RD23B_HUMAN	>sp|P54727|RD23B_HUMAN UV excision repair protein RAD23 homolog B OS=Homo sapiens GN=RAD23B PE=1 SV=1	86.01	18.79	931.6	6773358	24	12	0	58.68	409	17258
RDH11_HUMAN	>sp|Q8TC12|RDH11_HUMAN Retinol dehydrogenase 11 OS=Homo sapiens GN=RDH11 PE=1 SV=2	8.22	6.8	381.4	965994	4	3	0	11.32	318	17436
RECQ1_HUMAN	>sp|P46063|RECQ1_HUMAN ATP-dependent DNA helicase Q1 OS=Homo sapiens GN=RECQL PE=1 SV=3	36.58	15.74	1221.6	3651018	28	8	2	15.41	649	17440
REEP5_HUMAN	>sp|Q00765|REEP5_HUMAN Receptor expression-enhancing protein 5 OS=Homo sapiens GN=REEP5 PE=1 SV=3	3.12	3.16	313.9	198812	1	1	0	5.29	189	17362
REN3B_HUMAN	>sp|Q9BZI7|REN3B_HUMAN Regulator of nonsense transcripts 3B OS=Homo sapiens GN=UPF3B PE=1 SV=1	4.14	3.28	261.7	202876	2	2	0	6.83	483	17312
RENT1_HUMAN	>sp|Q92900|RENT1_HUMAN Regulator of nonsense transcripts 1 OS=Homo sapiens GN=UPF1 PE=1 SV=2	28.13	9.71	530	1256490	6	6	0	7.35	1129	17582
RETST_HUMAN	>sp|Q6NUM9|RETST_HUMAN All-trans-retinol 13,14-reductase OS=Homo sapiens GN=RETSAT PE=1 SV=2	4.05	4.18	241.5	73406	1	1	0	1.97	610	17371
RFA1_HUMAN	>sp|P27694|RFA1_HUMAN Replication protein A 70 kDa DNA-binding subunit OS=Homo sapiens GN=RPA1 PE=1 SV=2	38.77	8.93	444.5	1405396	11	11	1	31.49	616	17464
RFA2_HUMAN	>sp|P15927|RFA2_HUMAN Replication protein A 32 kDa subunit OS=Homo sapiens GN=RPA2 PE=1 SV=1	13.28	6.73	419.1	2357376	5	4	0	32.22	270	17465
RFA3_HUMAN	>sp|P35244|RFA3_HUMAN Replication protein A 14 kDa subunit OS=Homo sapiens GN=RPA3 PE=1 SV=1	17.06	8.14	425.7	1.18634e+06	6	4	1	41.32	121	17539
RFC1_HUMAN	>sp|P35251|RFC1_HUMAN Replication factor C subunit 1 OS=Homo sapiens GN=RFC1 PE=1 SV=4	10.94	3.31	280.3	450316	5	5	0	6.88	1148	17654
RFC2_HUMAN	>sp|P35250|RFC2_HUMAN Replication factor C subunit 2 OS=Homo sapiens GN=RFC2 PE=1 SV=3	16.3	6.72	511.8	506174	3	3	0	12.43	354	17466
RFC3_HUMAN	>sp|P40938|RFC3_HUMAN Replication factor C subunit 3 OS=Homo sapiens GN=RFC3 PE=1 SV=2	4.51	3.61	245.5	220813	2	2	0	8.15	356	17655
RFC4_HUMAN	>sp|P35249|RFC4_HUMAN Replication factor C subunit 4 OS=Homo sapiens GN=RFC4 PE=1 SV=2	4.77	4.83	250.8	361947	2	2	0	10.74	363	17322
RFC5_HUMAN	>sp|P40937|RFC5_HUMAN Replication factor C subunit 5 OS=Homo sapiens GN=RFC5 PE=1 SV=1	6.23	6.18	286	137561	2	2	0	11.47	340	17592
RHG01_HUMAN	>sp|Q07960|RHG01_HUMAN Rho GTPase-activating protein 1 OS=Homo sapiens GN=ARHGAP1 PE=1 SV=1	21.61	7.18	392.3	2211688	14	7	0	24.6	439	17546
RHG17_HUMAN	>sp|Q68EM7|RHG17_HUMAN Rho GTPase-activating protein 17 OS=Homo sapiens GN=ARHGAP17 PE=1 SV=1	2.55	2.74	248.2	40234	1	1	0	1.02	881	17327
RHOA_HUMAN	>sp|P61586|RHOA_HUMAN Transforming protein RhoA OS=Homo sapiens GN=RHOA PE=1 SV=1	37.3	14.61	761.2	4.181e+06	22	6	1	43.52	193	17572
RHOB_HUMAN	>sp|P62745|RHOB_HUMAN Rho-related GTP-binding protein RhoB OS=Homo sapiens GN=RHOB PE=1 SV=1	8.6	4.66	487.1	1260718	6	3	0	22.45	196	17667
RHOC_HUMAN	>sp|P08134|RHOC_HUMAN Rho-related GTP-binding protein RhoC OS=Homo sapiens GN=RHOC PE=1 SV=1	4.9	4.86	397.6	391158	5	2	1	12.44	193	17610
RIDA_HUMAN	>sp|P52758|RIDA_HUMAN 2-iminobutanoate/2-iminopropanoate deaminase OS=Homo sapiens GN=RIDA PE=1 SV=1	3.62	1.94	211.7	245038	2	2	0	26.28	137	17489
RINI_HUMAN	>sp|P13489|RINI_HUMAN Ribonuclease inhibitor OS=Homo sapiens GN=RNH1 PE=1 SV=2	75.49	11.72	643.3	4.10906e+06	16	11	0	41.43	461	17517
RIOK3_HUMAN	>sp|O14730|RIOK3_HUMAN Serine/threonine-protein kinase RIO3 OS=Homo sapiens GN=RIOK3 PE=1 SV=2	6.14	6.24	339.4	61844	1	1	0	5.39	519	17528
RIR1_HUMAN	>sp|P23921|RIR1_HUMAN Ribonucleoside-diphosphate reductase large subunit OS=Homo sapiens GN=RRM1 PE=1 SV=1	79.2	10.28	562.2	3.56364e+06	29	17	1	35.23	792	17532
RIR2_HUMAN	>sp|P31350|RIR2_HUMAN Ribonucleoside-diphosphate reductase subunit M2 OS=Homo sapiens GN=RRM2 PE=1 SV=1	6.34	5.86	473	803936	2	2	0	10.03	389	17523
RL10_HUMAN	>sp|P27635|RL10_HUMAN 60S ribosomal protein L10 OS=Homo sapiens GN=RPL10 PE=1 SV=4	43.68	14.45	722	1.75147e+07	31	12	2	45.33	214	17692
RL10A_HUMAN	>sp|P62906|RL10A_HUMAN 60S ribosomal protein L10a OS=Homo sapiens GN=RPL10A PE=1 SV=2	36.92	10.46	618.8	3.50513e+07	26	9	0	37.79	217	17534
RL11_HUMAN	>sp|P62913|RL11_HUMAN 60S ribosomal protein L11 OS=Homo sapiens GN=RPL11 PE=1 SV=2	38.2	14.92	809.4	27135197	28	10	0	51.12	178	17693
RL12_HUMAN	>sp|P30050|RL12_HUMAN 60S ribosomal protein L12 OS=Homo sapiens GN=RPL12 PE=1 SV=1	84	15.99	932.1	2.34285e+07	27	11	2	62.42	165	17577
RL13_HUMAN	>sp|P26373|RL13_HUMAN 60S ribosomal protein L13 OS=Homo sapiens GN=RPL13 PE=1 SV=4	47.69	13.46	801.3	2.73229e+07	35	11	0	46.92	211	17525
RL13A_HUMAN	>sp|P40429|RL13A_HUMAN 60S ribosomal protein L13a OS=Homo sapiens GN=RPL13A PE=1 SV=2	36.43	9.02	634.7	2.02211e+07	31	12	1	46.8	203	17720
RL14_HUMAN	>sp|P50914|RL14_HUMAN 60S ribosomal protein L14 OS=Homo sapiens GN=RPL14 PE=1 SV=4	51.28	11.46	684.5	1.2656e+07	21	10	2	26.05	215	17721
RL15_HUMAN	>sp|P61313|RL15_HUMAN 60S ribosomal protein L15 OS=Homo sapiens GN=RPL15 PE=1 SV=2	34.59	12.99	712.4	2.58861e+07	20	8	0	30.88	204	17698
RL17_HUMAN	>sp|P18621|RL17_HUMAN 60S ribosomal protein L17 OS=Homo sapiens GN=RPL17 PE=1 SV=3	62.45	14.37	757.8	29912508	27	10	1	52.72	184	17704
RL18_HUMAN	>sp|Q07020|RL18_HUMAN 60S ribosomal protein L18 OS=Homo sapiens GN=RPL18 PE=1 SV=2	53.54	14.4	801.6	3.11465e+07	30	10	0	43.08	188	17535
RL18A_HUMAN	>sp|Q02543|RL18A_HUMAN 60S ribosomal protein L18a OS=Homo sapiens GN=RPL18A PE=1 SV=2	35.01	11.92	657.9	1.822e+07	27	12	1	55.11	176	17699
RL19_HUMAN	>sp|P84098|RL19_HUMAN 60S ribosomal protein L19 OS=Homo sapiens GN=RPL19 PE=1 SV=1	19.79	12.99	739.2	1.41425e+07	12	4	0	19.39	196	17709
RL1D1_HUMAN	>sp|O76021|RL1D1_HUMAN Ribosomal L1 domain-containing protein 1 OS=Homo sapiens GN=RSL1D1 PE=1 SV=3	76.67	15.29	797.8	12027932	35	15	0	36.53	490	17666
RL21_HUMAN	>sp|P46778|RL21_HUMAN 60S ribosomal protein L21 OS=Homo sapiens GN=RPL21 PE=1 SV=2	42.36	12.37	689.5	12711660	24	8	2	35	160	17710
RL22_HUMAN	>sp|P35268|RL22_HUMAN 60S ribosomal protein L22 OS=Homo sapiens GN=RPL22 PE=1 SV=2	51.41	14.45	738.7	1.63728e+07	27	7	1	55.47	128	17700
RL23_HUMAN	>sp|P62829|RL23_HUMAN 60S ribosomal protein L23 OS=Homo sapiens GN=RPL23 PE=1 SV=1	46.65	16.4	839	2.02338e+07	24	9	0	62.86	140	17702
RL23A_HUMAN	>sp|P62750|RL23A_HUMAN 60S ribosomal protein L23a OS=Homo sapiens GN=RPL23A PE=1 SV=1	24.57	6.34	495	1.47349e+07	22	10	0	49.36	156	17718
RL24_HUMAN	>sp|P83731|RL24_HUMAN 60S ribosomal protein L24 OS=Homo sapiens GN=RPL24 PE=1 SV=1	29.86	10.46	632.9	14293427	17	6	0	30.57	157	17703
RL26_HUMAN	>sp|P61254|RL26_HUMAN 60S ribosomal protein L26 OS=Homo sapiens GN=RPL26 PE=1 SV=1	15.75	5.26	405	1.78568e+07	18	7	0	32.41	145	17723
RL27_HUMAN	>sp|P61353|RL27_HUMAN 60S ribosomal protein L27 OS=Homo sapiens GN=RPL27 PE=1 SV=2	27.74	11.62	646.1	19506818	13	5	0	40.44	136	17701
RL27A_HUMAN	>sp|P46776|RL27A_HUMAN 60S ribosomal protein L27a OS=Homo sapiens GN=RPL27A PE=1 SV=2	27.79	9.08	612.1	1.18773e+07	14	6	0	37.84	148	12690
RL28_HUMAN	>sp|P46779|RL28_HUMAN 60S ribosomal protein L28 OS=Homo sapiens GN=RPL28 PE=1 SV=3	26.04	9.4	596.3	1.11166e+07	16	8	1	44.53	137	12694
RL29_HUMAN	>sp|P47914|RL29_HUMAN 60S ribosomal protein L29 OS=Homo sapiens GN=RPL29 PE=1 SV=2	10.32	10.29	593.4	3005600	4	2	0	14.47	159	12695
RL3_HUMAN	>sp|P39023|RL3_HUMAN 60S ribosomal protein L3 OS=Homo sapiens GN=RPL3 PE=1 SV=2	76.2	11.78	633	4.76893e+07	64	25	4	49.63	403	12659
RL30_HUMAN	>sp|P62888|RL30_HUMAN 60S ribosomal protein L30 OS=Homo sapiens GN=RPL30 PE=1 SV=2	39.93	14.99	819.5	2.08083e+07	25	8	1	59.13	115	17711
RL31_HUMAN	>sp|P62899|RL31_HUMAN 60S ribosomal protein L31 OS=Homo sapiens GN=RPL31 PE=1 SV=1	31.85	13.92	769	6.39713e+06	11	7	1	36	125	17724
RL32_HUMAN	>sp|P62910|RL32_HUMAN 60S ribosomal protein L32 OS=Homo sapiens GN=RPL32 PE=1 SV=2	10.77	8.87	560.7	3.2739e+06	3	2	0	15.56	135	12596
RL34_HUMAN	>sp|P49207|RL34_HUMAN 60S ribosomal protein L34 OS=Homo sapiens GN=RPL34 PE=1 SV=3	21.39	6.91	496.4	1.47876e+07	23	6	1	35.9	117	17705
RL35_HUMAN	>sp|P42766|RL35_HUMAN 60S ribosomal protein L35 OS=Homo sapiens GN=RPL35 PE=1 SV=2	9.63	6.69	565	10485716	11	4	0	22.76	123	17706
RL35A_HUMAN	>sp|P18077|RL35A_HUMAN 60S ribosomal protein L35a OS=Homo sapiens GN=RPL35A PE=1 SV=2	19.88	5.65	454.9	2.67267e+07	28	11	3	51.82	110	12657
RL36_HUMAN	>sp|Q9Y3U8|RL36_HUMAN 60S ribosomal protein L36 OS=Homo sapiens GN=RPL36 PE=1 SV=3	28.79	10.91	613.6	10715644	12	5	0	35.24	105	12696
RL36L_HUMAN	>sp|Q969Q0|RL36L_HUMAN 60S ribosomal protein L36a-like OS=Homo sapiens GN=RPL36AL PE=1 SV=3	5.73	4.34	452.2	5.65069e+06	9	3	0	19.81	106	12618
RL37A_HUMAN	>sp|P61513|RL37A_HUMAN 60S ribosomal protein L37a OS=Homo sapiens GN=RPL37A PE=1 SV=2	20.06	12.2	655.1	8.17988e+06	9	3	0	41.3	92	12640
RL38_HUMAN	>sp|P63173|RL38_HUMAN 60S ribosomal protein L38 OS=Homo sapiens GN=RPL38 PE=1 SV=2	17.92	6.15	407.5	6.1898e+06	8	4	0	38.57	70	17707
RL4_HUMAN	>sp|P36578|RL4_HUMAN 60S ribosomal protein L4 OS=Homo sapiens GN=RPL4 PE=1 SV=5	137.23	17.14	923.9	5.24732e+07	66	24	4	46.14	427	12641
RL5_HUMAN	>sp|P46777|RL5_HUMAN 60S ribosomal protein L5 OS=Homo sapiens GN=RPL5 PE=1 SV=3	83.01	16.17	807.9	4.33048e+07	53	23	5	61.28	297	12661
RL6_HUMAN	>sp|Q02878|RL6_HUMAN 60S ribosomal protein L6 OS=Homo sapiens GN=RPL6 PE=1 SV=3	71.57	14.12	761.4	4.97969e+07	47	18	1	50.35	288	12697
RL7_HUMAN	>sp|P18124|RL7_HUMAN 60S ribosomal protein L7 OS=Homo sapiens GN=RPL7 PE=1 SV=1	74.8	11.14	662.3	52931196	50	18	2	62.5	248	12597
RL7A_HUMAN	>sp|P62424|RL7A_HUMAN 60S ribosomal protein L7a OS=Homo sapiens GN=RPL7A PE=1 SV=2	58.19	14.92	866.1	2.52796e+07	31	12	0	39.47	266	12692
RL7L_HUMAN	>sp|Q6DKI1|RL7L_HUMAN 60S ribosomal protein L7-like 1 OS=Homo sapiens GN=RPL7L1 PE=1 SV=1	4.39	3.28	252.3	968665	2	2	0	9.76	246	12620
RL8_HUMAN	>sp|P62917|RL8_HUMAN 60S ribosomal protein L8 OS=Homo sapiens GN=RPL8 PE=1 SV=2	56.33	16.65	827.8	2.27606e+07	24	10	0	33.46	257	12662
RL9_HUMAN	>sp|P32969|RL9_HUMAN 60S ribosomal protein L9 OS=Homo sapiens GN=RPL9 PE=1 SV=1	78.33	18.65	906.4	3.34336e+07	31	11	1	67.19	192	12698
RLA0_HUMAN	>sp|P05388|RLA0_HUMAN 60S acidic ribosomal protein P0 OS=Homo sapiens GN=RPLP0 PE=1 SV=1	125.92	17.5	941.9	5.90974e+07	64	19	2	55.52	317	12675
RLA1_HUMAN	>sp|P05386|RLA1_HUMAN 60S acidic ribosomal protein P1 OS=Homo sapiens GN=RPLP1 PE=1 SV=1	59.56	16.45	861.9	2.86501e+07	40	6	0	89.47	114	12693
RLA2_HUMAN	>sp|P05387|RLA2_HUMAN 60S acidic ribosomal protein P2 OS=Homo sapiens GN=RPLP2 PE=1 SV=1	59.81	20.5	991.8	2.14904e+07	28	7	1	73.91	115	12541
RLP24_HUMAN	>sp|Q9UHA3|RLP24_HUMAN Probable ribosome biogenesis protein RLP24 OS=Homo sapiens GN=RSL24D1 PE=1 SV=1	2.67	2.68	252.7	950490	2	1	0	7.36	163	12676
RM01_HUMAN	>sp|Q9BYD6|RM01_HUMAN 39S ribosomal protein L1, mitochondrial OS=Homo sapiens GN=MRPL1 PE=1 SV=2	5.35	3.27	313.5	384479	2	2	0	11.08	325	12664
RM03_HUMAN	>sp|P09001|RM03_HUMAN 39S ribosomal protein L3, mitochondrial OS=Homo sapiens GN=MRPL3 PE=1 SV=1	3.2	3.07	172.5	62486.3	2	2	0	12.36	348	12568
RM10_HUMAN	>sp|Q7Z7H8|RM10_HUMAN 39S ribosomal protein L10, mitochondrial OS=Homo sapiens GN=MRPL10 PE=1 SV=3	4.75	4.79	259.8	141154	2	1	0	7.28	261	12679
RM11_HUMAN	>sp|Q9Y3B7|RM11_HUMAN 39S ribosomal protein L11, mitochondrial OS=Homo sapiens GN=MRPL11 PE=1 SV=1	9.04	9.06	498.5	720668	2	1	0	9.37	192	12642
RM12_HUMAN	>sp|P52815|RM12_HUMAN 39S ribosomal protein L12, mitochondrial OS=Homo sapiens GN=MRPL12 PE=1 SV=2	23.74	9.97	575.6	2.23148e+06	18	4	0	36.87	198	12680
RM21_HUMAN	>sp|Q7Z2W9|RM21_HUMAN 39S ribosomal protein L21, mitochondrial OS=Homo sapiens GN=MRPL21 PE=1 SV=2	10.54	8.85	528.1	248897	2	2	0	17.07	205	12665
RM27_HUMAN	>sp|Q9P0M9|RM27_HUMAN 39S ribosomal protein L27, mitochondrial OS=Homo sapiens GN=MRPL27 PE=1 SV=1	2.04	2.07	314.6	117268	1	1	1	7.43	148	12667
RM28_HUMAN	>sp|Q13084|RM28_HUMAN 39S ribosomal protein L28, mitochondrial OS=Homo sapiens GN=MRPL28 PE=1 SV=4	18.94	13.76	711.5	183758	3	2	0	15.23	256	17773
RM37_HUMAN	>sp|Q9BZE1|RM37_HUMAN 39S ribosomal protein L37, mitochondrial OS=Homo sapiens GN=MRPL37 PE=1 SV=2	5.57	5.66	233.6	34140	1	1	0	3.78	423	12599
RM39_HUMAN	>sp|Q9NYK5|RM39_HUMAN 39S ribosomal protein L39, mitochondrial OS=Homo sapiens GN=MRPL39 PE=1 SV=3	4.64	4.71	285.4	600934	1	1	0	4.44	338	12669
RM44_HUMAN	>sp|Q9H9J2|RM44_HUMAN 39S ribosomal protein L44, mitochondrial OS=Homo sapiens GN=MRPL44 PE=1 SV=1	19.28	6.87	404	481738	5	3	0	19.88	332	17775
RM46_HUMAN	>sp|Q9H2W6|RM46_HUMAN 39S ribosomal protein L46, mitochondrial OS=Homo sapiens GN=MRPL46 PE=1 SV=1	19.42	12.23	691.7	267517	5	3	0	16.49	279	17823
RM49_HUMAN	>sp|Q13405|RM49_HUMAN 39S ribosomal protein L49, mitochondrial OS=Homo sapiens GN=MRPL49 PE=1 SV=1	5.91	5.95	352.3	64614	1	1	0	7.23	166	12672
RM54_HUMAN	>sp|Q6P161|RM54_HUMAN 39S ribosomal protein L54, mitochondrial OS=Homo sapiens GN=MRPL54 PE=1 SV=1	11.1	11.12	591.9	395994	1	1	0	18.84	138	12624
RMD3_HUMAN	>sp|Q96TC7|RMD3_HUMAN Regulator of microtubule dynamics protein 3 OS=Homo sapiens GN=RMDN3 PE=1 SV=2	9.85	9.71	575.5	840850	13	1	0	4.89	470	17825
RN114_HUMAN	>sp|Q9Y508|RN114_HUMAN E3 ubiquitin-protein ligase RNF114 OS=Homo sapiens GN=RNF114 PE=1 SV=1	7.72	3.99	304.9	380099	3	2	0	15.79	228	12626
RNH2A_HUMAN	>sp|O75792|RNH2A_HUMAN Ribonuclease H2 subunit A OS=Homo sapiens GN=RNASEH2A PE=1 SV=2	7.64	7.71	418.3	56778	1	1	0	5.69	299	12610
RNH2C_HUMAN	>sp|Q8TDP1|RNH2C_HUMAN Ribonuclease H2 subunit C OS=Homo sapiens GN=RNASEH2C PE=1 SV=1	7.91	7.94	447.3	1379940	1	1	0	14.63	164	12611
RNPS1_HUMAN	>sp|Q15287|RNPS1_HUMAN RNA-binding protein with serine-rich domain 1 OS=Homo sapiens GN=RNPS1 PE=1 SV=1	9.19	9.19	579	3151478	4	2	1	4.92	305	12638
RNZ2_HUMAN	>sp|Q9BQ52|RNZ2_HUMAN Zinc phosphodiesterase ELAC protein 2 OS=Homo sapiens GN=ELAC2 PE=1 SV=2	34.78	10.02	457.1	766266	11	5	0	11.86	826	12556
RO60_HUMAN	>sp|P10155|RO60_HUMAN 60 kDa SS-A/Ro ribonucleoprotein OS=Homo sapiens GN=TROVE2 PE=1 SV=2	6.94	3.91	296	1.36153e+06	9	5	1	7.81	538	17834
ROA0_HUMAN	>sp|Q13151|ROA0_HUMAN Heterogeneous nuclear ribonucleoprotein A0 OS=Homo sapiens GN=HNRNPA0 PE=1 SV=1	60.8	14.44	835.6	1.57669e+07	25	10	1	59.67	305	12612
ROA1_HUMAN	>sp|P09651|ROA1_HUMAN Heterogeneous nuclear ribonucleoprotein A1 OS=Homo sapiens GN=HNRNPA1 PE=1 SV=5	168.59	15.65	942.8	1.12696e+08	114	27	5	62.63	372	17835
ROA2_HUMAN	>sp|P22626|ROA2_HUMAN Heterogeneous nuclear ribonucleoproteins A2/B1 OS=Homo sapiens GN=HNRNPA2B1 PE=1 SV=2	189.36	17.72	891.7	1.29954e+08	131	31	8	76.49	353	17727
ROA3_HUMAN	>sp|P51991|ROA3_HUMAN Heterogeneous nuclear ribonucleoprotein A3 OS=Homo sapiens GN=HNRNPA3 PE=1 SV=2	51.34	18.52	978.7	1.08876e+07	18	9	0	29.89	378	12558
ROAA_HUMAN	>sp|Q99729|ROAA_HUMAN Heterogeneous nuclear ribonucleoprotein A/B OS=Homo sapiens GN=HNRNPAB PE=1 SV=2	44.56	18.45	967.5	11547746	19	6	1	19.28	332	12584
ROCK2_HUMAN	>sp|O75116|ROCK2_HUMAN Rho-associated protein kinase 2 OS=Homo sapiens GN=ROCK2 PE=1 SV=4	10.19	6.56	379.6	354276	5	5	1	4.83	1388	17764
RPA34_HUMAN	>sp|O15446|RPA34_HUMAN DNA-directed RNA polymerase I subunit RPA34 OS=Homo sapiens GN=CD3EAP PE=1 SV=1	6.14	6.24	234.7	417806	2	2	1	10.98	510	17731
RPAB3_HUMAN	>sp|P52434|RPAB3_HUMAN DNA-directed RNA polymerases I, II, and III subunit RPABC3 OS=Homo sapiens GN=POLR2H PE=1 SV=4	12.82	6.07	417.3	1.57677e+06	14	4	0	31.33	150	12591
RPAC1_HUMAN	>sp|O15160|RPAC1_HUMAN DNA-directed RNA polymerases I and III subunit RPAC1 OS=Homo sapiens GN=POLR1C PE=1 SV=1	6.39	6.46	360.9	88682	1	1	0	7.8	346	12593
RPAP3_HUMAN	>sp|Q9H6T3|RPAP3_HUMAN RNA polymerase II-associated protein 3 OS=Homo sapiens GN=RPAP3 PE=1 SV=2	12.15	4.24	343.8	1460990	4	4	0	7.37	665	17841
RPB1_HUMAN	>sp|P24928|RPB1_HUMAN DNA-directed RNA polymerase II subunit RPB1 OS=Homo sapiens GN=POLR2A PE=1 SV=2	2.15	2.42	343.9	793066	3	3	0	1.68	1970	17800
RPB11_HUMAN	>sp|P52435|RPB11_HUMAN DNA-directed RNA polymerase II subunit RPB11-a OS=Homo sapiens GN=POLR2J PE=1 SV=1	15.39	13.54	670.9	221176	10	2	0	40.17	117	17732
RPB3_HUMAN	>sp|P19387|RPB3_HUMAN DNA-directed RNA polymerase II subunit RPB3 OS=Homo sapiens GN=POLR2C PE=1 SV=2	12.51	5.91	320	319196	3	3	0	20	275	17801
RPB7_HUMAN	>sp|P62487|RPB7_HUMAN DNA-directed RNA polymerase II subunit RPB7 OS=Homo sapiens GN=POLR2G PE=1 SV=1	2.79	2.8	238.9	125430	2	1	0	10.47	172	17809
RPF2_HUMAN	>sp|Q9H7B2|RPF2_HUMAN Ribosome production factor 2 homolog OS=Homo sapiens GN=RPF2 PE=1 SV=2	5.36	4.23	361.8	1.01049e+06	3	3	0	12.42	306	17735
RPN1_HUMAN	>sp|P04843|RPN1_HUMAN Dolichyl-diphosphooligosaccharide--protein glycosyltransferase subunit 1 OS=Homo sapiens GN=RPN1 PE=1 SV=1	61.67	12.92	718.9	1.08838e+07	21	15	2	29.32	607	17871
RPN2_HUMAN	>sp|P04844|RPN2_HUMAN Dolichyl-diphosphooligosaccharide--protein glycosyltransferase subunit 2 OS=Homo sapiens GN=RPN2 PE=1 SV=3	94.55	19.07	950.9	7035118	27	11	0	29.16	631	17872
RPP14_HUMAN	>sp|O95059|RPP14_HUMAN Ribonuclease P protein subunit p14 OS=Homo sapiens GN=RPP14 PE=1 SV=3	7	6.99	360.9	228184	3	1	0	16.13	124	17920
RPP25_HUMAN	>sp|Q9BUL9|RPP25_HUMAN Ribonuclease P protein subunit p25 OS=Homo sapiens GN=RPP25 PE=1 SV=1	4.32	4.36	326.4	66610	1	1	0	6.53	199	17848
RPP30_HUMAN	>sp|P78346|RPP30_HUMAN Ribonuclease P protein subunit p30 OS=Homo sapiens GN=RPP30 PE=1 SV=1	6.51	5.43	310.1	258822	3	3	0	14.55	268	17815
RPP38_HUMAN	>sp|P78345|RPP38_HUMAN Ribonuclease P protein subunit p38 OS=Homo sapiens GN=RPP38 PE=1 SV=2	7.12	7.18	466.2	60276	1	1	0	6.36	283	17922
RPR1A_HUMAN	>sp|Q96P16|RPR1A_HUMAN Regulation of nuclear pre-mRNA domain-containing protein 1A OS=Homo sapiens GN=RPRD1A PE=1 SV=1	3.93	3.99	322.8	315036	1	1	0	3.53	312	17767
RPR1B_HUMAN	>sp|Q9NQG5|RPR1B_HUMAN Regulation of nuclear pre-mRNA domain-containing protein 1B OS=Homo sapiens GN=RPRD1B PE=1 SV=1	15.89	7.96	414	1.02827e+06	6	4	0	22.09	326	17849
RPRD2_HUMAN	>sp|Q5VT52|RPRD2_HUMAN Regulation of nuclear pre-mRNA domain-containing protein 2 OS=Homo sapiens GN=RPRD2 PE=1 SV=1	7	6.6	349	228750	2	2	0	2.05	1461	17887
RRBP1_HUMAN	>sp|Q9P2E9|RRBP1_HUMAN Ribosome-binding protein 1 OS=Homo sapiens GN=RRBP1 PE=1 SV=4	11.8	6.18	373.3	381006	5	4	0	3.26	1410	17852
RRFM_HUMAN	>sp|Q96E11|RRFM_HUMAN Ribosome-recycling factor, mitochondrial OS=Homo sapiens GN=MRRF PE=1 SV=1	11.88	7.09	327.8	557623	5	3	1	17.18	262	17953
RRP1_HUMAN	>sp|P56182|RRP1_HUMAN Ribosomal RNA processing protein 1 homolog A OS=Homo sapiens GN=RRP1 PE=1 SV=1	5.69	4.67	431.1	1.02913e+06	3	3	0	7.81	461	17884
RRP12_HUMAN	>sp|Q5JTH9|RRP12_HUMAN RRP12-like protein OS=Homo sapiens GN=RRP12 PE=1 SV=2	25.79	8.81	488.9	1073856	10	6	0	6.63	1297	17926
RRP1B_HUMAN	>sp|Q14684|RRP1B_HUMAN Ribosomal RNA processing protein 1 homolog B OS=Homo sapiens GN=RRP1B PE=1 SV=3	9.01	8.23	442.8	2211496	5	4	0	7.26	758	17855
RRP44_HUMAN	>sp|Q9Y2L1|RRP44_HUMAN Exosome complex exonuclease RRP44 OS=Homo sapiens GN=DIS3 PE=1 SV=2	4.42	2.73	293.4	1722024	3	3	0	3.97	958	17927
RRP5_HUMAN	>sp|Q14690|RRP5_HUMAN Protein RRP5 homolog OS=Homo sapiens GN=PDCD11 PE=1 SV=3	16.35	8.65	444.8	1.79763e+06	10	9	0	5.24	1871	17858
RRS1_HUMAN	>sp|Q15050|RRS1_HUMAN Ribosome biogenesis regulatory protein homolog OS=Homo sapiens GN=RRS1 PE=1 SV=2	13.29	8.66	517	1.54526e+06	7	5	0	15.34	365	17739
RS10_HUMAN	>sp|P46783|RS10_HUMAN 40S ribosomal protein S10 OS=Homo sapiens GN=RPS10 PE=1 SV=1	33.4	13.99	768.4	8.54649e+06	25	11	0	52.73	165	17935
RS11_HUMAN	>sp|P62280|RS11_HUMAN 40S ribosomal protein S11 OS=Homo sapiens GN=RPS11 PE=1 SV=3	38.5	9.4	598.5	1.91914e+07	18	10	0	58.23	158	17861
RS12_HUMAN	>sp|P25398|RS12_HUMAN 40S ribosomal protein S12 OS=Homo sapiens GN=RPS12 PE=1 SV=3	82.45	16.8	915.7	37118696	41	10	3	69.7	132	17885
RS13_HUMAN	>sp|P62277|RS13_HUMAN 40S ribosomal protein S13 OS=Homo sapiens GN=RPS13 PE=1 SV=2	32	9.46	595.3	1.71267e+07	29	9	0	50.33	151	17862
RS14_HUMAN	>sp|P62263|RS14_HUMAN 40S ribosomal protein S14 OS=Homo sapiens GN=RPS14 PE=1 SV=3	51.16	11.91	695.7	22670454	21	6	1	62.91	151	17863
RS15_HUMAN	>sp|P62841|RS15_HUMAN 40S ribosomal protein S15 OS=Homo sapiens GN=RPS15 PE=1 SV=2	63.25	14.34	805	1.15084e+07	52	8	2	38.62	145	17960
RS15A_HUMAN	>sp|P62244|RS15A_HUMAN 40S ribosomal protein S15a OS=Homo sapiens GN=RPS15A PE=1 SV=2	19.75	4.67	448	17821504	22	8	1	40	130	17818
RS16_HUMAN	>sp|P62249|RS16_HUMAN 40S ribosomal protein S16 OS=Homo sapiens GN=RPS16 PE=1 SV=2	39.75	8.19	555.6	2.77048e+07	30	12	1	60.27	146	17864
RS17_HUMAN	>sp|P08708|RS17_HUMAN 40S ribosomal protein S17 OS=Homo sapiens GN=RPS17 PE=1 SV=2	45.19	15.72	843.8	2.25615e+07	22	7	0	59.26	135	17874
RS18_HUMAN	>sp|P62269|RS18_HUMAN 40S ribosomal protein S18 OS=Homo sapiens GN=RPS18 PE=1 SV=3	28.07	6.89	536.2	1.64679e+07	24	9	1	40.79	152	17875
RS19_HUMAN	>sp|P39019|RS19_HUMAN 40S ribosomal protein S19 OS=Homo sapiens GN=RPS19 PE=1 SV=2	39.9	9.46	599.7	1.99023e+07	24	11	1	50.34	145	17865
RS2_HUMAN	>sp|P15880|RS2_HUMAN 40S ribosomal protein S2 OS=Homo sapiens GN=RPS2 PE=1 SV=2	110.36	14.4	826.7	3.26738e+07	52	18	2	49.49	293	17892
RS20_HUMAN	>sp|P60866|RS20_HUMAN 40S ribosomal protein S20 OS=Homo sapiens GN=RPS20 PE=1 SV=1	19.47	10.29	615.3	1.47143e+07	12	4	0	42.02	119	17958
RS21_HUMAN	>sp|P63220|RS21_HUMAN 40S ribosomal protein S21 OS=Homo sapiens GN=RPS21 PE=1 SV=1	38.63	12.92	725.1	1.31632e+07	19	8	1	73.49	83	17902
RS23_HUMAN	>sp|P62266|RS23_HUMAN 40S ribosomal protein S23 OS=Homo sapiens GN=RPS23 PE=1 SV=3	25.47	14.72	705.2	1.00623e+07	22	5	0	41.96	143	17903
RS24_HUMAN	>sp|P62847|RS24_HUMAN 40S ribosomal protein S24 OS=Homo sapiens GN=RPS24 PE=1 SV=1	30.01	10.99	601.4	11826187	12	6	2	32.33	133	17928
RS25_HUMAN	>sp|P62851|RS25_HUMAN 40S ribosomal protein S25 OS=Homo sapiens GN=RPS25 PE=1 SV=1	20.72	6.14	442.4	1.54e+07	17	6	0	40.8	125	17904
RS26_HUMAN	>sp|P62854|RS26_HUMAN 40S ribosomal protein S26 OS=Homo sapiens GN=RPS26 PE=1 SV=3	19.56	13.37	741	13815218	15	4	0	33.91	115	17955
RS27_HUMAN	>sp|P42677|RS27_HUMAN 40S ribosomal protein S27 OS=Homo sapiens GN=RPS27 PE=1 SV=3	18.11	9.46	592.8	2.06428e+07	10	3	0	38.09	84	17937
RS27A_HUMAN	>sp|P62979|RS27A_HUMAN Ubiquitin-40S ribosomal protein S27a OS=Homo sapiens GN=RPS27A PE=1 SV=2	69.66	14.99	832.9	7.6092e+07	74	13	3	51.92	156	17956
RS28_HUMAN	>sp|P62857|RS28_HUMAN 40S ribosomal protein S28 OS=Homo sapiens GN=RPS28 PE=1 SV=1	32.03	12.46	728	1.1376e+07	11	4	0	46.38	69	17938
RS29_HUMAN	>sp|P62273|RS29_HUMAN 40S ribosomal protein S29 OS=Homo sapiens GN=RPS29 PE=1 SV=2	4.16	1.7	240.1	6239164	9	3	0	42.86	56	17930
RS3_HUMAN	>sp|P23396|RS3_HUMAN 40S ribosomal protein S3 OS=Homo sapiens GN=RPS3 PE=1 SV=2	91.94	12.58	692.3	40970938	43	17	1	68.31	243	17962
RS30_HUMAN	>sp|P62861|RS30_HUMAN 40S ribosomal protein S30 OS=Homo sapiens GN=FAU PE=1 SV=1	8.24	8.21	423	2892260	3	1	0	16.95	59	17957
RS3A_HUMAN	>sp|P61247|RS3A_HUMAN 40S ribosomal protein S3a OS=Homo sapiens GN=RPS3A PE=1 SV=2	66.85	15.99	854.5	4.60863e+07	63	16	1	57.95	264	17961
RS4X_HUMAN	>sp|P62701|RS4X_HUMAN 40S ribosomal protein S4, X isoform OS=Homo sapiens GN=RPS4X PE=1 SV=2	81.92	14.92	800.8	5.08774e+07	66	19	2	58.94	263	17998
RS5_HUMAN	>sp|P46782|RS5_HUMAN 40S ribosomal protein S5 OS=Homo sapiens GN=RPS5 PE=1 SV=4	74.18	13.92	780.6	2.5436e+07	41	11	1	47.55	204	17905
RS6_HUMAN	>sp|P62753|RS6_HUMAN 40S ribosomal protein S6 OS=Homo sapiens GN=RPS6 PE=1 SV=1	53.51	13.3	738.9	27080218	31	11	1	35.74	249	17963
RS7_HUMAN	>sp|P62081|RS7_HUMAN 40S ribosomal protein S7 OS=Homo sapiens GN=RPS7 PE=1 SV=1	63.4	13.52	700.9	2.95745e+07	45	11	2	47.42	194	17999
RS8_HUMAN	>sp|P62241|RS8_HUMAN 40S ribosomal protein S8 OS=Homo sapiens GN=RPS8 PE=1 SV=2	84.67	13.46	790.9	27495682	33	10	1	50.96	208	17950
RS9_HUMAN	>sp|P46781|RS9_HUMAN 40S ribosomal protein S9 OS=Homo sapiens GN=RPS9 PE=1 SV=3	41.74	8.19	543	2.96479e+07	35	12	1	45.88	194	17939
RSMN_HUMAN	>sp|P63162|RSMN_HUMAN Small nuclear ribonucleoprotein-associated protein N OS=Homo sapiens GN=SNRPN PE=1 SV=1	20.05	12.99	706.2	4.13255e+06	6	4	0	15.42	240	18002
RSSA_HUMAN	>sp|P08865|RSSA_HUMAN 40S ribosomal protein SA OS=Homo sapiens GN=RPSA PE=1 SV=4	92.08	16.01	849.5	51842428	42	12	2	64.07	295	17893
RSU1_HUMAN	>sp|Q15404|RSU1_HUMAN Ras suppressor protein 1 OS=Homo sapiens GN=RSU1 PE=1 SV=3	9.67	9.31	388.6	432664	6	3	0	16.61	277	18022
RT27_HUMAN	>sp|Q92552|RT27_HUMAN 28S ribosomal protein S27, mitochondrial OS=Homo sapiens GN=MRPS27 PE=1 SV=3	18.91	6.24	386.4	513568	4	4	0	16.91	414	18026
RT29_HUMAN	>sp|P51398|RT29_HUMAN 28S ribosomal protein S29, mitochondrial OS=Homo sapiens GN=DAP3 PE=1 SV=1	8.82	8.91	478.8	106856	1	1	0	5.03	398	18164
RT30_HUMAN	>sp|Q9NP92|RT30_HUMAN 39S ribosomal protein S30, mitochondrial OS=Homo sapiens GN=MRPS30 PE=1 SV=2	16.4	9.29	559.1	214696	2	2	0	11.85	439	18027
RT31_HUMAN	>sp|Q92665|RT31_HUMAN 28S ribosomal protein S31, mitochondrial OS=Homo sapiens GN=MRPS31 PE=1 SV=3	4.7	4.78	388.8	89604	1	1	0	4.56	395	17895
RT35_HUMAN	>sp|P82673|RT35_HUMAN 28S ribosomal protein S35, mitochondrial OS=Homo sapiens GN=MRPS35 PE=1 SV=1	3	3.05	271.3	96304	2	1	0	4.02	323	18008
RTCB_HUMAN	>sp|Q9Y3I0|RTCB_HUMAN tRNA-splicing ligase RtcB homolog OS=Homo sapiens GN=RTCB PE=1 SV=1	20.79	5.96	362.6	930084	7	7	0	20.79	505	18094
RTF1_HUMAN	>sp|Q92541|RTF1_HUMAN RNA polymerase-associated protein RTF1 homolog OS=Homo sapiens GN=RTF1 PE=1 SV=4	3.83	3.97	331.3	377040	1	1	0	1.69	710	18776
RTN3_HUMAN	>sp|O95197|RTN3_HUMAN Reticulon-3 OS=Homo sapiens GN=RTN3 PE=1 SV=2	16.44	11.78	600.1	2.0606e+06	3	3	0	5.62	1032	18097
RTN4_HUMAN	>sp|Q9NQC3|RTN4_HUMAN Reticulon-4 OS=Homo sapiens GN=RTN4 PE=1 SV=2	33.47	11.3	580.5	4.77809e+06	11	7	0	12.33	1192	18098
RU17_HUMAN	>sp|P08621|RU17_HUMAN U1 small nuclear ribonucleoprotein 70 kDa OS=Homo sapiens GN=SNRNP70 PE=1 SV=2	44.08	11.45	643.9	10617220	17	10	1	27.46	437	18100
RU1C_HUMAN	>sp|P09234|RU1C_HUMAN U1 small nuclear ribonucleoprotein C OS=Homo sapiens GN=SNRPC PE=1 SV=1	12.04	8.94	546.4	7.11326e+06	4	2	0	16.98	159	18031
RU2A_HUMAN	>sp|P09661|RU2A_HUMAN U2 small nuclear ribonucleoprotein A' OS=Homo sapiens GN=SNRPA1 PE=1 SV=2	36.32	15.06	770.5	2.26271e+06	36	6	0	43.53	255	18278
RU2B_HUMAN	>sp|P08579|RU2B_HUMAN U2 small nuclear ribonucleoprotein B'' OS=Homo sapiens GN=SNRPB2 PE=1 SV=1	6.43	6.44	458.4	136012	3	1	0	4.89	225	18279
RUVB1_HUMAN	>sp|Q9Y265|RUVB1_HUMAN RuvB-like 1 OS=Homo sapiens GN=RUVBL1 PE=1 SV=1	120.81	13.19	732.6	1.21184e+07	27	16	1	53.07	456	17973
RUVB2_HUMAN	>sp|Q9Y230|RUVB2_HUMAN RuvB-like 2 OS=Homo sapiens GN=RUVBL2 PE=1 SV=3	75.92	14.39	719.5	7.26072e+06	24	16	0	41.47	463	17974
RUXE_HUMAN	>sp|P62304|RUXE_HUMAN Small nuclear ribonucleoprotein E OS=Homo sapiens GN=SNRPE PE=1 SV=1	23.2	9.25	557.1	8.18702e+06	9	3	0	52.17	92	18168
RUXF_HUMAN	>sp|P62306|RUXF_HUMAN Small nuclear ribonucleoprotein F OS=Homo sapiens GN=SNRPF PE=1 SV=1	14.64	6.92	575.9	4.11487e+06	7	4	1	34.88	86	18323
RUXG_HUMAN	>sp|P62308|RUXG_HUMAN Small nuclear ribonucleoprotein G OS=Homo sapiens GN=SNRPG PE=1 SV=1	10.46	7.98	598.3	1.29884e+06	5	2	0	17.11	76	18032
RYDEN_HUMAN	>sp|Q9NUL5|RYDEN_HUMAN Repressor of yield of DENV protein OS=Homo sapiens GN=RYDEN PE=1 SV=2	2.93	2.99	182.3	76396	1	1	0	6.19	291	18781
S100P_HUMAN	>sp|P25815|S100P_HUMAN Protein S100-P OS=Homo sapiens GN=S100P PE=1 SV=2	37.38	15.29	875.1	3.43516e+06	32	7	1	47.37	95	18327
S10A4_HUMAN	>sp|P26447|S10A4_HUMAN Protein S100-A4 OS=Homo sapiens GN=S100A4 PE=1 SV=1	50.37	9.8	569.4	4.09114e+07	46	13	2	77.23	101	18785
S10A6_HUMAN	>sp|P06703|S10A6_HUMAN Protein S100-A6 OS=Homo sapiens GN=S100A6 PE=1 SV=1	17.28	9.08	469.2	4.20719e+07	33	7	1	57.78	90	18330
S10AA_HUMAN	>sp|P60903|S10AA_HUMAN Protein S100-A10 OS=Homo sapiens GN=S100A10 PE=1 SV=2	15.13	8.63	535.6	1.34284e+07	15	3	0	35.05	97	18104
S10AB_HUMAN	>sp|P31949|S10AB_HUMAN Protein S100-A11 OS=Homo sapiens GN=S100A11 PE=1 SV=2	98.4	17.92	961.9	7.95088e+07	94	12	2	80	105	18037
S10AD_HUMAN	>sp|Q99584|S10AD_HUMAN Protein S100-A13 OS=Homo sapiens GN=S100A13 PE=1 SV=1	18.89	8.49	544.3	5449098	9	5	1	39.8	98	18038
S10AE_HUMAN	>sp|Q9HCY8|S10AE_HUMAN Protein S100-A14 OS=Homo sapiens GN=S100A14 PE=1 SV=1	8.64	8.66	459	88324	1	1	0	14.42	104	17975
S10AG_HUMAN	>sp|Q96FQ6|S10AG_HUMAN Protein S100-A16 OS=Homo sapiens GN=S100A16 PE=1 SV=1	22.95	11.14	608.4	3.42403e+06	11	3	0	40.78	103	18199
S23IP_HUMAN	>sp|Q9Y6Y8|S23IP_HUMAN SEC23-interacting protein OS=Homo sapiens GN=SEC23IP PE=1 SV=1	2.01	2.18	319	283226	2	2	0	1.9	1000	18125
S27A2_HUMAN	>sp|O14975|S27A2_HUMAN Very long-chain acyl-CoA synthetase OS=Homo sapiens GN=SLC27A2 PE=1 SV=2	53.67	14.07	700.2	6554228	25	9	0	19.52	620	18179
S27A4_HUMAN	>sp|Q6P1M0|S27A4_HUMAN Long-chain fatty acid transport protein 4 OS=Homo sapiens GN=SLC27A4 PE=1 SV=1	6.84	6.97	404.5	98310	1	1	0	2.33	643	18129
S38A2_HUMAN	>sp|Q96QD8|S38A2_HUMAN Sodium-coupled neutral amino acid transporter 2 OS=Homo sapiens GN=SLC38A2 PE=1 SV=2	49.77	14.56	931.5	7564614	23	7	0	19.17	506	18066
S6A15_HUMAN	>sp|Q9H2J7|S6A15_HUMAN Sodium-dependent neutral amino acid transporter B(0)AT2 OS=Homo sapiens GN=SLC6A15 PE=1 SV=1	13.17	7.3	499	707660	4	3	0	6.44	730	18242
SAC1_HUMAN	>sp|Q9NTJ5|SAC1_HUMAN Phosphatidylinositide phosphatase SAC1 OS=Homo sapiens GN=SACM1L PE=1 SV=2	2.67	1.87	228.5	183636	2	2	0	4.43	587	18191
SAE1_HUMAN	>sp|Q9UBE0|SAE1_HUMAN SUMO-activating enzyme subunit 1 OS=Homo sapiens GN=SAE1 PE=1 SV=1	41.31	14.14	782.2	1.81426e+06	13	7	0	30.92	346	18311
SAE2_HUMAN	>sp|Q9UBT2|SAE2_HUMAN SUMO-activating enzyme subunit 2 OS=Homo sapiens GN=UBA2 PE=1 SV=2	35.54	8.65	447.9	1.88203e+06	11	9	0	22.03	640	18312
SAFB1_HUMAN	>sp|Q15424|SAFB1_HUMAN Scaffold attachment factor B1 OS=Homo sapiens GN=SAFB PE=1 SV=4	39.53	11.52	587.8	1.47933e+06	7	7	0	13.11	915	18403
SAFB2_HUMAN	>sp|Q14151|SAFB2_HUMAN Scaffold attachment factor B2 OS=Homo sapiens GN=SAFB2 PE=1 SV=1	49.85	20.66	1032.5	1420446	6	5	0	11.96	953	18075
SAHH_HUMAN	>sp|P23526|SAHH_HUMAN Adenosylhomocysteinase OS=Homo sapiens GN=AHCY PE=1 SV=4	98.93	16.54	913.3	31746912	41	14	0	40.28	432	18076
SAHH2_HUMAN	>sp|O43865|SAHH2_HUMAN S-adenosylhomocysteine hydrolase-like protein 1 OS=Homo sapiens GN=AHCYL1 PE=1 SV=2	25.05	8.35	493.5	4466184	7	7	0	14.53	530	18530
SAM50_HUMAN	>sp|Q9Y512|SAM50_HUMAN Sorting and assembly machinery component 50 homolog OS=Homo sapiens GN=SAMM50 PE=1 SV=3	8.62	7.31	361.6	907701	5	4	0	13.86	469	18367
SAMH1_HUMAN	>sp|Q9Y3Z3|SAMH1_HUMAN Deoxynucleoside triphosphate triphosphohydrolase SAMHD1 OS=Homo sapiens GN=SAMHD1 PE=1 SV=2	6.82	6.95	422.2	1.15289e+06	2	2	0	3.99	626	18319
SAP_HUMAN	>sp|P07602|SAP_HUMAN Prosaposin OS=Homo sapiens GN=PSAP PE=1 SV=2	46.11	12.2	691.9	14199746	31	8	1	13.17	524	18079
SAP18_HUMAN	>sp|O00422|SAP18_HUMAN Histone deacetylase complex subunit SAP18 OS=Homo sapiens GN=SAP18 PE=1 SV=1	5.09	4.43	307.1	2.02284e+06	4	4	0	24.18	153	18320
SAR1A_HUMAN	>sp|Q9NR31|SAR1A_HUMAN GTP-binding protein SAR1a OS=Homo sapiens GN=SAR1A PE=1 SV=1	12.95	12.43	616.5	2519418	9	3	0	19.19	198	18795
SAR1B_HUMAN	>sp|Q9Y6B6|SAR1B_HUMAN GTP-binding protein SAR1b OS=Homo sapiens GN=SAR1B PE=1 SV=1	4.28	4.32	407.8	309036	1	1	0	6.06	198	18796
SARNP_HUMAN	>sp|P82979|SARNP_HUMAN SAP domain-containing ribonucleoprotein OS=Homo sapiens GN=SARNP PE=1 SV=3	22.4	9.46	567.2	6732512	10	6	0	44.29	210	18534
SART3_HUMAN	>sp|Q15020|SART3_HUMAN Squamous cell carcinoma antigen recognized by T-cells 3 OS=Homo sapiens GN=SART3 PE=1 SV=1	17.12	7.29	370.4	1274690	7	6	0	13.4	963	18535
SAS10_HUMAN	>sp|Q9NQZ2|SAS10_HUMAN Something about silencing protein 10 OS=Homo sapiens GN=UTP3 PE=1 SV=1	5.51	4.7	334.7	1307990	5	4	2	14.2	479	18536
SBDS_HUMAN	>sp|Q9Y3A5|SBDS_HUMAN Ribosome maturation protein SBDS OS=Homo sapiens GN=SBDS PE=1 SV=4	12.59	7.55	421.2	2051656	4	4	1	13.2	250	18730
SBP1_HUMAN	>sp|Q13228|SBP1_HUMAN Selenium-binding protein 1 OS=Homo sapiens GN=SELENBP1 PE=1 SV=2	4.98	3.24	254.2	1.20012e+06	3	3	0	8.47	472	18147
SC11A_HUMAN	>sp|P67812|SC11A_HUMAN Signal peptidase complex catalytic subunit SEC11A OS=Homo sapiens GN=SEC11A PE=1 SV=1	4.5	4.54	402.9	212176	1	1	0	6.15	179	18148
SC16A_HUMAN	>sp|O15027|SC16A_HUMAN Protein transport protein Sec16A OS=Homo sapiens GN=SEC16A PE=1 SV=3	18.65	8.72	459.8	152538	3	3	0	3.81	2179	18415
SC22B_HUMAN	>sp|O75396|SC22B_HUMAN Vesicle-trafficking protein SEC22b OS=Homo sapiens GN=SEC22B PE=1 SV=4	34.04	7.5	550	2.81446e+06	14	8	0	43.72	215	18149
SC23A_HUMAN	>sp|Q15436|SC23A_HUMAN Protein transport protein Sec23A OS=Homo sapiens GN=SEC23A PE=1 SV=2	32.42	7.74	401.3	971588	12	8	0	15.16	765	18251
SC23B_HUMAN	>sp|Q15437|SC23B_HUMAN Protein transport protein Sec23B OS=Homo sapiens GN=SEC23B PE=1 SV=2	7.28	5.48	365.4	160533	4	3	0	4.17	767	18733
SC24A_HUMAN	>sp|O95486|SC24A_HUMAN Protein transport protein Sec24A OS=Homo sapiens GN=SEC24A PE=1 SV=2	2.73	2.96	388.6	139686	1	1	0	1.37	1093	18151
SC24B_HUMAN	>sp|O95487|SC24B_HUMAN Protein transport protein Sec24B OS=Homo sapiens GN=SEC24B PE=1 SV=2	6.53	6.79	459.7	43688	1	1	0	1.1	1268	18376
SC24C_HUMAN	>sp|P53992|SC24C_HUMAN Protein transport protein Sec24C OS=Homo sapiens GN=SEC24C PE=1 SV=3	26.39	8.59	412.7	439186	9	6	0	11.79	1094	18152
SC31A_HUMAN	>sp|O94979|SC31A_HUMAN Protein transport protein Sec31A OS=Homo sapiens GN=SEC31A PE=1 SV=3	3.3	1.87	132.4	2.00634e+06	4	4	0	5.9	1220	18735
SC61B_HUMAN	>sp|P60468|SC61B_HUMAN Protein transport protein Sec61 subunit beta OS=Homo sapiens GN=SEC61B PE=1 SV=2	15.91	6.17	466.7	1.91141e+06	5	3	0	37.5	96	18425
SC61G_HUMAN	>sp|P60059|SC61G_HUMAN Protein transport protein Sec61 subunit gamma OS=Homo sapiens GN=SEC61G PE=1 SV=1	8.46	8.47	532	413180	1	1	0	17.65	68	18426
SCAM2_HUMAN	>sp|O15127|SCAM2_HUMAN Secretory carrier-associated membrane protein 2 OS=Homo sapiens GN=SCAMP2 PE=1 SV=2	7.61	7.62	394.5	87668	4	2	1	26.14	329	18644
SCAM3_HUMAN	>sp|O14828|SCAM3_HUMAN Secretory carrier-associated membrane protein 3 OS=Homo sapiens GN=SCAMP3 PE=1 SV=3	17.99	8.87	489.9	647266	4	3	0	13.26	347	18740
SCMC1_HUMAN	>sp|Q6NUK1|SCMC1_HUMAN Calcium-binding mitochondrial carrier protein SCaMC-1 OS=Homo sapiens GN=SLC25A24 PE=1 SV=2	68.76	13.99	721.7	4949988	23	9	1	33.96	477	18800
SCOT1_HUMAN	>sp|P55809|SCOT1_HUMAN Succinyl-CoA:3-ketoacid coenzyme A transferase 1, mitochondrial OS=Homo sapiens GN=OXCT1 PE=1 SV=1	69.21	14.34	771.6	4.72893e+06	31	11	1	37.69	520	18384
SCRIB_HUMAN	>sp|Q14160|SCRIB_HUMAN Protein scribble homolog OS=Homo sapiens GN=SCRIB PE=1 SV=4	8.02	4.5	263.7	621803	4	4	0	4.23	1630	18659
SDA1_HUMAN	>sp|Q9NVU7|SDA1_HUMAN Protein SDA1 homolog OS=Homo sapiens GN=SDAD1 PE=1 SV=3	8.61	7.88	552.7	421533	2	2	1	4.66	687	18443
SDHA_HUMAN	>sp|P31040|SDHA_HUMAN Succinate dehydrogenase [ubiquinone] flavoprotein subunit, mitochondrial OS=Homo sapiens GN=SDHA PE=1 SV=2	24.41	5.98	359.2	4.55055e+06	13	11	0	24.7	664	18573
SDHB_HUMAN	>sp|P21912|SDHB_HUMAN Succinate dehydrogenase [ubiquinone] iron-sulfur subunit, mitochondrial OS=Homo sapiens GN=SDHB PE=1 SV=3	5.55	2.83	229.3	3088166	3	3	1	12.5	280	18386
SEC13_HUMAN	>sp|P55735|SEC13_HUMAN Protein SEC13 homolog OS=Homo sapiens GN=SEC13 PE=1 SV=3	22.77	7.44	445	3035096	11	7	1	31.68	322	18539
SEC63_HUMAN	>sp|Q9UGP8|SEC63_HUMAN Translocation protein SEC63 homolog OS=Homo sapiens GN=SEC63 PE=1 SV=2	2.83	1.83	283.3	793692	3	3	0	4.61	760	18577
SEH1_HUMAN	>sp|Q96EE3|SEH1_HUMAN Nucleoporin SEH1 OS=Homo sapiens GN=SEH1L PE=1 SV=3	7.64	7.36	455.7	172353	2	2	0	9.17	360	18749
SELB_HUMAN	>sp|P57772|SELB_HUMAN Selenocysteine-specific elongation factor OS=Homo sapiens GN=EEFSEC PE=1 SV=4	10.84	10.03	527.7	369535	6	2	0	11.24	596	18691
SEP10_HUMAN	>sp|Q9P0V9|SEP10_HUMAN Septin-10 OS=Homo sapiens GN=SEPT10 PE=1 SV=2	13.3	6.69	400.2	376114	5	3	0	11.23	454	18669
SEP15_HUMAN	>sp|O60613|SEP15_HUMAN Selenoprotein F OS=Homo sapiens GN=SELENOF PE=1 SV=3	6.91	6.95	394.3	73168	1	1	0	17.9	162	18757
SEPT2_HUMAN	>sp|Q15019|SEPT2_HUMAN Septin-2 OS=Homo sapiens GN=SEPT2 PE=1 SV=1	26.68	9.92	592.9	1962935	8	6	0	33.24	361	18759
SEPT6_HUMAN	>sp|Q14141|SEPT6_HUMAN Septin-6 OS=Homo sapiens GN=SEPT6 PE=1 SV=4	11.18	9.07	465.7	61848	2	2	0	11.06	434	18760
SEPT7_HUMAN	>sp|Q16181|SEPT7_HUMAN Septin-7 OS=Homo sapiens GN=SEPT7 PE=1 SV=2	39.86	10.46	603.3	4.56235e+06	12	10	1	31.81	437	18461
SEPT8_HUMAN	>sp|Q92599|SEPT8_HUMAN Septin-8 OS=Homo sapiens GN=SEPT8 PE=1 SV=4	6.84	5.72	335.9	1014250	2	2	0	14.49	483	18606
SEPT9_HUMAN	>sp|Q9UHD8|SEPT9_HUMAN Septin-9 OS=Homo sapiens GN=SEPT9 PE=1 SV=2	33.18	12.66	638.1	1819652	11	6	0	15.19	586	18607
SERA_HUMAN	>sp|O43175|SERA_HUMAN D-3-phosphoglycerate dehydrogenase OS=Homo sapiens GN=PHGDH PE=1 SV=4	184.86	15.61	988.7	5.25292e+07	92	31	6	67.35	533	18673
SERB_HUMAN	>sp|P78330|SERB_HUMAN Phosphoserine phosphatase OS=Homo sapiens GN=PSPH PE=1 SV=2	19.41	11.58	602.3	1.72358e+06	5	3	0	19.11	225	18761
SERC_HUMAN	>sp|Q9Y617|SERC_HUMAN Phosphoserine aminotransferase OS=Homo sapiens GN=PSAT1 PE=1 SV=2	50.35	8.77	523.1	7470726	22	12	1	40.81	370	18546
SERPH_HUMAN	>sp|P50454|SERPH_HUMAN Serpin H1 OS=Homo sapiens GN=SERPINH1 PE=1 SV=2	78.98	17.54	927.7	1.23802e+07	34	12	0	38.28	418	18762
SET_HUMAN	>sp|Q01105|SET_HUMAN Protein SET OS=Homo sapiens GN=SET PE=1 SV=3	99.34	18.54	1083	66462472	43	12	3	45.86	290	18696
SETD3_HUMAN	>sp|Q86TU7|SETD3_HUMAN Histone-lysine N-methyltransferase setd3 OS=Homo sapiens GN=SETD3 PE=1 SV=1	5.75	5.82	342.9	847502	3	2	1	4.21	594	18814
SF01_HUMAN	>sp|Q15637|SF01_HUMAN Splicing factor 1 OS=Homo sapiens GN=SF1 PE=1 SV=4	38.72	8.77	521.7	3.29352e+06	12	7	1	16.12	639	19123
SF3A1_HUMAN	>sp|Q15459|SF3A1_HUMAN Splicing factor 3A subunit 1 OS=Homo sapiens GN=SF3A1 PE=1 SV=1	33.78	13.72	711.3	3.20919e+06	12	8	1	15.89	793	18698
SF3A2_HUMAN	>sp|Q15428|SF3A2_HUMAN Splicing factor 3A subunit 2 OS=Homo sapiens GN=SF3A2 PE=1 SV=2	14.96	6.61	380.1	5935624	11	5	0	15.52	464	18768
SF3A3_HUMAN	>sp|Q12874|SF3A3_HUMAN Splicing factor 3A subunit 3 OS=Homo sapiens GN=SF3A3 PE=1 SV=1	10.51	7.87	448	1.95843e+06	5	4	1	16.37	501	18872
SF3B1_HUMAN	>sp|O75533|SF3B1_HUMAN Splicing factor 3B subunit 1 OS=Homo sapiens GN=SF3B1 PE=1 SV=3	79.6	11.92	652.2	2.921e+06	35	15	0	18.87	1304	18873
SF3B2_HUMAN	>sp|Q13435|SF3B2_HUMAN Splicing factor 3B subunit 2 OS=Homo sapiens GN=SF3B2 PE=1 SV=2	41.55	10.4	553.4	2968940	14	11	0	20.89	895	18699
SF3B3_HUMAN	>sp|Q15393|SF3B3_HUMAN Splicing factor 3B subunit 3 OS=Homo sapiens GN=SF3B3 PE=1 SV=4	69.38	9.86	570.1	6974134	35	17	2	21.69	1217	18769
SF3B4_HUMAN	>sp|Q15427|SF3B4_HUMAN Splicing factor 3B subunit 4 OS=Homo sapiens GN=SF3B4 PE=1 SV=1	10.13	5.6	438.8	651812	5	4	0	16.98	424	18770
SF3B5_HUMAN	>sp|Q9BWJ5|SF3B5_HUMAN Splicing factor 3B subunit 5 OS=Homo sapiens GN=SF3B5 PE=1 SV=1	7.17	3.88	299.6	740058	4	3	0	45.35	86	18683
SF3B6_HUMAN	>sp|Q9Y3B4|SF3B6_HUMAN Splicing factor 3B subunit 6 OS=Homo sapiens GN=SF3B6 PE=1 SV=1	4.08	4.07	370.9	671694	3	1	0	9.6	125	18582
SFPQ_HUMAN	>sp|P23246|SFPQ_HUMAN Splicing factor, proline- and glutamine-rich OS=Homo sapiens GN=SFPQ PE=1 SV=2	107.36	17.34	897.8	31956848	44	19	2	33.38	707	19233
SFXN1_HUMAN	>sp|Q9H9B4|SFXN1_HUMAN Sideroflexin-1 OS=Homo sapiens GN=SFXN1 PE=1 SV=4	21.26	15.79	791.6	1311956	6	3	0	18.01	322	18700
SGMR1_HUMAN	>sp|Q99720|SGMR1_HUMAN Sigma non-opioid intracellular receptor 1 OS=Homo sapiens GN=SIGMAR1 PE=1 SV=1	7.69	7.73	460.3	326048	1	1	0	14.8	223	19238
SGPL1_HUMAN	>sp|O95470|SGPL1_HUMAN Sphingosine-1-phosphate lyase 1 OS=Homo sapiens GN=SGPL1 PE=1 SV=3	2.9	3	317.8	170298	2	1	0	1.94	568	18710
SGT1_HUMAN	>sp|Q9Y2Z0|SGT1_HUMAN Protein SGT1 homolog OS=Homo sapiens GN=SUGT1 PE=1 SV=3	15.05	11.91	641.9	327084	3	3	0	13.97	365	19241
SGTA_HUMAN	>sp|O43765|SGTA_HUMAN Small glutamine-rich tetratricopeptide repeat-containing protein alpha OS=Homo sapiens GN=SGTA PE=1 SV=1	8.08	8.14	414.7	73670	1	1	0	4.15	313	19127
SH3G1_HUMAN	>sp|Q99961|SH3G1_HUMAN Endophilin-A2 OS=Homo sapiens GN=SH3GL1 PE=1 SV=1	14.31	5.28	429	914021	5	4	0	19.02	368	18587
SH3K1_HUMAN	>sp|Q96B97|SH3K1_HUMAN SH3 domain-containing kinase-binding protein 1 OS=Homo sapiens GN=SH3KBP1 PE=1 SV=2	3.8	3.22	237.1	164644	2	2	0	4.21	665	18910
SH3L3_HUMAN	>sp|Q9H299|SH3L3_HUMAN SH3 domain-binding glutamic acid-rich-like protein 3 OS=Homo sapiens GN=SH3BGRL3 PE=1 SV=1	17.49	9.86	474.1	2.71046e+06	19	5	1	75.27	93	18478
SHBG_HUMAN	>sp|P04278|SHBG_HUMAN Sex hormone-binding globulin OS=Homo sapiens GN=SHBG PE=1 SV=2	6	6.08	403.8	456046	1	1	1	3.48	402	18481
SHC1_HUMAN	>sp|P29353|SHC1_HUMAN SHC-transforming protein 1 OS=Homo sapiens GN=SHC1 PE=1 SV=4	9.77	9.79	458.2	178919	2	2	0	6.69	583	19024
SHLB2_HUMAN	>sp|Q9NR46|SHLB2_HUMAN Endophilin-B2 OS=Homo sapiens GN=SH3GLB2 PE=1 SV=1	7.35	6.15	248.8	62026.9	2	2	0	9.11	395	18623
SHOT1_HUMAN	>sp|A0MZ66|SHOT1_HUMAN Shootin-1 OS=Homo sapiens GN=SHTN1 PE=1 SV=4	17.58	8.79	405.6	449852	4	4	0	9.51	631	18876
SIAS_HUMAN	>sp|Q9NR45|SIAS_HUMAN Sialic acid synthase OS=Homo sapiens GN=NANS PE=1 SV=2	15.44	7.46	357.5	757432	5	3	0	13.09	359	18490
SK2L2_HUMAN	>sp|P42285|SK2L2_HUMAN Superkiller viralicidic activity 2-like 2 OS=Homo sapiens GN=SKIV2L2 PE=1 SV=3	25.03	8.52	430.5	266327	6	5	0	7.1	1042	18629
SKP1_HUMAN	>sp|P63208|SKP1_HUMAN S-phase kinase-associated protein 1 OS=Homo sapiens GN=SKP1 PE=1 SV=2	25.89	8.63	434.9	1.49245e+06	9	6	0	44.17	163	18883
SLFN5_HUMAN	>sp|Q08AF3|SLFN5_HUMAN Schlafen family member 5 OS=Homo sapiens GN=SLFN5 PE=1 SV=1	9.71	8.7	474.2	596373	3	2	0	4.26	891	19267
SLIRP_HUMAN	>sp|Q9GZT3|SLIRP_HUMAN SRA stem-loop-interacting RNA-binding protein, mitochondrial OS=Homo sapiens GN=SLIRP PE=1 SV=1	8.43	3.83	316.9	969686	3	3	0	35.78	109	19156
SLK_HUMAN	>sp|Q9H2G2|SLK_HUMAN STE20-like serine/threonine-protein kinase OS=Homo sapiens GN=SLK PE=1 SV=1	12.91	5.33	316.9	1.88552e+06	7	6	0	6.07	1235	18508
SLTM_HUMAN	>sp|Q9NWH9|SLTM_HUMAN SAFB-like transcription modulator OS=Homo sapiens GN=SLTM PE=1 SV=2	5.65	4.62	314.1	1.2679e+06	4	4	0	4.06	1034	18509
SMAD4_HUMAN	>sp|Q13485|SMAD4_HUMAN Mothers against decapentaplegic homolog 4 OS=Homo sapiens GN=SMAD4 PE=1 SV=1	3.34	3.46	369.3	218806	1	1	0	3.8	552	19523
SMAP_HUMAN	>sp|O00193|SMAP_HUMAN Small acidic protein OS=Homo sapiens GN=SMAP PE=1 SV=1	15.23	11.29	600.2	218330	3	3	0	24.04	183	19163
SMC1A_HUMAN	>sp|Q14683|SMC1A_HUMAN Structural maintenance of chromosomes protein 1A OS=Homo sapiens GN=SMC1A PE=1 SV=2	32.97	5.91	387.1	3.89246e+06	14	12	0	10.79	1233	18513
SMC2_HUMAN	>sp|O95347|SMC2_HUMAN Structural maintenance of chromosomes protein 2 OS=Homo sapiens GN=SMC2 PE=1 SV=2	7.45	7.31	268.3	622592	6	5	1	5.26	1197	19349
SMC3_HUMAN	>sp|Q9UQE7|SMC3_HUMAN Structural maintenance of chromosomes protein 3 OS=Homo sapiens GN=SMC3 PE=1 SV=2	28.02	6.56	365.9	700772	9	8	0	8.79	1217	19350
SMC4_HUMAN	>sp|Q9NTJ3|SMC4_HUMAN Structural maintenance of chromosomes protein 4 OS=Homo sapiens GN=SMC4 PE=1 SV=2	35.47	10.3	595.6	1783066	8	7	1	8.39	1288	18936
SMCA5_HUMAN	>sp|O60264|SMCA5_HUMAN SWI/SNF-related matrix-associated actin-dependent regulator of chromatin subfamily A member 5 OS=Homo sapiens GN=SMARCA5 PE=1 SV=1	44.14	11.53	610.9	1351614	12	10	0	14.45	1052	19352
SMD1_HUMAN	>sp|P62314|SMD1_HUMAN Small nuclear ribonucleoprotein Sm D1 OS=Homo sapiens GN=SNRPD1 PE=1 SV=1	30.35	16.03	887.9	4.7977e+06	26	3	0	26.05	119	18886
SMD2_HUMAN	>sp|P62316|SMD2_HUMAN Small nuclear ribonucleoprotein Sm D2 OS=Homo sapiens GN=SNRPD2 PE=1 SV=1	19.28	9.08	570.6	3.49337e+06	10	5	0	45.76	118	18887
SMD3_HUMAN	>sp|P62318|SMD3_HUMAN Small nuclear ribonucleoprotein Sm D3 OS=Homo sapiens GN=SNRPD3 PE=1 SV=1	20.62	9.22	567.1	3.68365e+06	9	3	0	30.95	126	19480
SMHD1_HUMAN	>sp|A6NHR9|SMHD1_HUMAN Structural maintenance of chromosomes flexible hinge domain-containing protein 1 OS=Homo sapiens GN=SMCHD1 PE=1 SV=2	5.9	2.05	212.3	2675728	7	7	0	5.29	2005	18517
SMN_HUMAN	>sp|Q16637|SMN_HUMAN Survival motor neuron protein OS=Homo sapiens GN=SMN1 PE=1 SV=1	2.42	2.09	150	55499.3	2	2	0	11.56	294	19533
SMRD2_HUMAN	>sp|Q92925|SMRD2_HUMAN SWI/SNF-related matrix-associated actin-dependent regulator of chromatin subfamily D member 2 OS=Homo sapiens GN=SMARCD2 PE=1 SV=3	11.54	8.48	443	367512	3	3	0	9.42	531	18972
SMU1_HUMAN	>sp|Q2TAY7|SMU1_HUMAN WD40 repeat-containing protein SMU1 OS=Homo sapiens GN=SMU1 PE=1 SV=2	4.09	3.23	335.9	217344	3	2	0	3.7	513	18818
SND1_HUMAN	>sp|Q7KZF4|SND1_HUMAN Staphylococcal nuclease domain-containing protein 1 OS=Homo sapiens GN=SND1 PE=1 SV=1	74.01	14.29	722.1	7998592	16	11	0	20.33	910	18894
SNR40_HUMAN	>sp|Q96DI7|SNR40_HUMAN U5 small nuclear ribonucleoprotein 40 kDa protein OS=Homo sapiens GN=SNRNP40 PE=1 SV=1	16.59	10.3	494.1	847540	5	4	0	20.73	357	18947
SNRPA_HUMAN	>sp|P09012|SNRPA_HUMAN U1 small nuclear ribonucleoprotein A OS=Homo sapiens GN=SNRPA PE=1 SV=3	20.38	9.02	482.8	8836358	14	7	1	28.72	282	18949
SNUT1_HUMAN	>sp|O43290|SNUT1_HUMAN U4/U6.U5 tri-snRNP-associated protein 1 OS=Homo sapiens GN=SART1 PE=1 SV=1	12.72	8.94	544.1	568716	5	4	0	9	800	19192
SNUT2_HUMAN	>sp|Q53GS9|SNUT2_HUMAN U4/U6.U5 tri-snRNP-associated protein 2 OS=Homo sapiens GN=USP39 PE=1 SV=2	21.12	8.66	519.3	582620	4	4	0	13.63	565	19484
SNW1_HUMAN	>sp|Q13573|SNW1_HUMAN SNW domain-containing protein 1 OS=Homo sapiens GN=SNW1 PE=1 SV=1	2.06	0.91	198.2	379294	3	3	0	8.58	536	18979
SNX1_HUMAN	>sp|Q13596|SNX1_HUMAN Sorting nexin-1 OS=Homo sapiens GN=SNX1 PE=1 SV=3	8.3	5.72	355.6	590941	5	5	0	11.11	522	19058
SNX12_HUMAN	>sp|Q9UMY4|SNX12_HUMAN Sorting nexin-12 OS=Homo sapiens GN=SNX12 PE=1 SV=3	8.63	7.5	557.4	2.49357e+06	6	3	0	19.19	172	18823
SNX5_HUMAN	>sp|Q9Y5X3|SNX5_HUMAN Sorting nexin-5 OS=Homo sapiens GN=SNX5 PE=1 SV=1	3.78	3.65	277.2	549575	2	2	0	6.44	404	19080
SNX6_HUMAN	>sp|Q9UNH7|SNX6_HUMAN Sorting nexin-6 OS=Homo sapiens GN=SNX6 PE=1 SV=1	8.71	7.44	445.6	845401	4	4	0	11.58	406	19488
SOAT1_HUMAN	>sp|P35610|SOAT1_HUMAN Sterol O-acyltransferase 1 OS=Homo sapiens GN=SOAT1 PE=1 SV=3	16.44	8.73	494.1	1.47895e+06	7	7	0	14	550	19085
SODC_HUMAN	>sp|P00441|SODC_HUMAN Superoxide dismutase [Cu-Zn] OS=Homo sapiens GN=SOD1 PE=1 SV=2	28.01	9.77	614.6	1.22643e+07	12	6	0	44.8	154	19064
SODM_HUMAN	>sp|P04179|SODM_HUMAN Superoxide dismutase [Mn], mitochondrial OS=Homo sapiens GN=SOD2 PE=1 SV=2	14.04	11.99	655.2	3520301	8	4	0	22.97	222	18986
SON_HUMAN	>sp|P18583|SON_HUMAN Protein SON OS=Homo sapiens GN=SON PE=1 SV=4	15.56	8.05	369.6	676574	11	6	0	6.1	2426	18826
SORCN_HUMAN	>sp|P30626|SORCN_HUMAN Sorcin OS=Homo sapiens GN=SRI PE=1 SV=1	16.94	5.01	426.4	2184184	13	4	0	50.5	198	19359
SP16H_HUMAN	>sp|Q9Y5B9|SP16H_HUMAN FACT complex subunit SPT16 OS=Homo sapiens GN=SUPT16H PE=1 SV=1	91.33	16.54	825.5	1.15126e+07	35	18	0	22.25	1047	19090
SPAG7_HUMAN	>sp|O75391|SPAG7_HUMAN Sperm-associated antigen 7 OS=Homo sapiens GN=SPAG7 PE=1 SV=2	2.93	1.98	206.8	170211	2	2	0	15.86	227	19289
SPB1_HUMAN	>sp|Q8IY81|SPB1_HUMAN pre-rRNA processing protein FTSJ3 OS=Homo sapiens GN=FTSJ3 PE=1 SV=2	36.93	8.63	539.7	1.18056e+06	9	9	0	19.36	847	18838
SPB5_HUMAN	>sp|P36952|SPB5_HUMAN Serpin B5 OS=Homo sapiens GN=SERPINB5 PE=1 SV=2	144.44	16.2	869	3.00357e+07	64	21	4	61.87	375	19546
SPB6_HUMAN	>sp|P35237|SPB6_HUMAN Serpin B6 OS=Homo sapiens GN=SERPINB6 PE=1 SV=3	89.25	13.3	722.5	12550726	31	15	3	40.96	376	19547
SPCS2_HUMAN	>sp|Q15005|SPCS2_HUMAN Signal peptidase complex subunit 2 OS=Homo sapiens GN=SPCS2 PE=1 SV=3	22.99	14.03	775	1.11373e+06	6	3	0	20.8	226	19282
SPCS3_HUMAN	>sp|P61009|SPCS3_HUMAN Signal peptidase complex subunit 3 OS=Homo sapiens GN=SPCS3 PE=1 SV=1	3.41	1.7	280	1239062	3	3	0	24.44	180	19071
SPEE_HUMAN	>sp|P19623|SPEE_HUMAN Spermidine synthase OS=Homo sapiens GN=SRM PE=1 SV=1	44.03	9.32	505	4185340	11	10	1	52.32	302	19297
SPF27_HUMAN	>sp|O75934|SPF27_HUMAN Pre-mRNA-splicing factor SPF27 OS=Homo sapiens GN=BCAS2 PE=1 SV=1	10.79	5.92	273.4	1.55586e+06	6	4	0	28	225	19550
SPF30_HUMAN	>sp|O75940|SPF30_HUMAN Survival of motor neuron-related-splicing factor 30 OS=Homo sapiens GN=SMNDC1 PE=1 SV=1	8.92	8.74	500.3	304845	2	2	0	20.17	238	19499
SPF45_HUMAN	>sp|Q96I25|SPF45_HUMAN Splicing factor 45 OS=Homo sapiens GN=RBM17 PE=1 SV=1	5.61	5.69	287.9	66270	1	1	0	7.48	401	19098
SPRE_HUMAN	>sp|P35270|SPRE_HUMAN Sepiapterin reductase OS=Homo sapiens GN=SPR PE=1 SV=1	25.37	8.93	492.1	1.58349e+06	8	6	1	31.03	261	19616
SPRY4_HUMAN	>sp|Q8WW59|SPRY4_HUMAN SPRY domain-containing protein 4 OS=Homo sapiens GN=SPRYD4 PE=1 SV=2	7.14	7.11	316.4	194560	5	1	0	12.56	207	19111
SPS1_HUMAN	>sp|P49903|SPS1_HUMAN Selenide, water dikinase 1 OS=Homo sapiens GN=SEPHS1 PE=1 SV=2	16.91	11.4	614.1	270674	5	5	2	21.94	392	19619
SPSY_HUMAN	>sp|P52788|SPSY_HUMAN Spermine synthase OS=Homo sapiens GN=SMS PE=1 SV=2	59.55	12.72	668	5.24563e+06	20	10	1	38.52	366	19112
SPT5H_HUMAN	>sp|O00267|SPT5H_HUMAN Transcription elongation factor SPT5 OS=Homo sapiens GN=SUPT5H PE=1 SV=1	12.13	5.23	328.8	1026742	4	4	0	5.8	1087	19508
SPT6H_HUMAN	>sp|Q7KZ85|SPT6H_HUMAN Transcription elongation factor SPT6 OS=Homo sapiens GN=SUPT6H PE=1 SV=2	2.97	3.21	416.3	16072438	8	3	1	1.8	1726	19443
SPTA1_HUMAN	>sp|P02549|SPTA1_HUMAN Spectrin alpha chain, erythrocytic 1 OS=Homo sapiens GN=SPTA1 PE=1 SV=5	51.44	13.03	703.3	3.75093e+06	46	9	1	5.79	2419	19444
SPTB1_HUMAN	>sp|P11277|SPTB1_HUMAN Spectrin beta chain, erythrocytic OS=Homo sapiens GN=SPTB PE=1 SV=5	4.06	3.4	281.4	194414	3	2	1	4.21	2137	19445
SPTB2_HUMAN	>sp|Q01082|SPTB2_HUMAN Spectrin beta chain, non-erythrocytic 1 OS=Homo sapiens GN=SPTBN1 PE=1 SV=2	149.95	9.99	591.8	1.2692e+07	54	38	1	22.25	2364	19446
SPTN1_HUMAN	>sp|Q13813|SPTN1_HUMAN Spectrin alpha chain, non-erythrocytic 1 OS=Homo sapiens GN=SPTAN1 PE=1 SV=3	167.94	12.89	658	12633938	55	32	2	17.35	2472	19624
SPTN2_HUMAN	>sp|O15020|SPTN2_HUMAN Spectrin beta chain, non-erythrocytic 2 OS=Homo sapiens GN=SPTBN2 PE=1 SV=3	15.39	9.61	459.4	133446	4	2	0	2.22	2390	19559
SQOR_HUMAN	>sp|Q9Y6N5|SQOR_HUMAN Sulfide:quinone oxidoreductase, mitochondrial OS=Homo sapiens GN=SQOR PE=1 SV=1	16.78	9.27	577.3	2615778	4	4	0	11.11	450	19370
SQSTM_HUMAN	>sp|Q13501|SQSTM_HUMAN Sequestosome-1 OS=Homo sapiens GN=SQSTM1 PE=1 SV=1	8.13	8.07	409.4	114784	3	3	0	8.18	440	19320
SR140_HUMAN	>sp|O15042|SR140_HUMAN U2 snRNP-associated SURP motif-containing protein OS=Homo sapiens GN=U2SURP PE=1 SV=2	21.82	9.93	502.4	784061	12	7	0	13.99	1029	19004
SRC8_HUMAN	>sp|Q14247|SRC8_HUMAN Src substrate cortactin OS=Homo sapiens GN=CTTN PE=1 SV=2	46.84	14.62	764.7	6695138	15	11	2	24.91	550	19562
SREK1_HUMAN	>sp|Q8WXA9|SREK1_HUMAN Splicing regulatory glutamine/lysine-rich protein 1 OS=Homo sapiens GN=SREK1 PE=1 SV=1	3.76	3.85	248.8	83904	2	1	0	1.97	508	19006
SRP09_HUMAN	>sp|P49458|SRP09_HUMAN Signal recognition particle 9 kDa protein OS=Homo sapiens GN=SRP9 PE=1 SV=2	14.91	6.72	523.2	1.24356e+06	4	3	0	33.72	86	18855
SRP14_HUMAN	>sp|P37108|SRP14_HUMAN Signal recognition particle 14 kDa protein OS=Homo sapiens GN=SRP14 PE=1 SV=2	45.88	17.72	857.9	2.87456e+06	14	6	0	47.06	136	19009
SRP19_HUMAN	>sp|P09132|SRP19_HUMAN Signal recognition particle 19 kDa protein OS=Homo sapiens GN=SRP19 PE=1 SV=3	8.27	5.63	332.1	66870.7	2	2	0	27.78	144	19565
SRP54_HUMAN	>sp|P61011|SRP54_HUMAN Signal recognition particle 54 kDa protein OS=Homo sapiens GN=SRP54 PE=1 SV=1	7.85	5.54	307.7	475101	3	3	0	6.75	504	19516
SRP68_HUMAN	>sp|Q9UHB9|SRP68_HUMAN Signal recognition particle subunit SRP68 OS=Homo sapiens GN=SRP68 PE=1 SV=2	22.86	9.27	526.7	863748	9	7	0	13.56	627	19373
SRP72_HUMAN	>sp|O76094|SRP72_HUMAN Signal recognition particle subunit SRP72 OS=Homo sapiens GN=SRP72 PE=1 SV=3	4.96	2.09	248.4	523505	3	3	0	5.81	671	19374
SRPK1_HUMAN	>sp|Q96SB4|SRPK1_HUMAN SRSF protein kinase 1 OS=Homo sapiens GN=SRPK1 PE=1 SV=2	9.25	8.94	486.1	770827	4	2	0	5.5	655	19010
SRPRA_HUMAN	>sp|P08240|SRPRA_HUMAN Signal recognition particle receptor subunit alpha OS=Homo sapiens GN=SRPRA PE=1 SV=2	14.84	7.73	335	308638	7	3	0	12.23	638	19584
SRPRB_HUMAN	>sp|Q9Y5M8|SRPRB_HUMAN Signal recognition particle receptor subunit beta OS=Homo sapiens GN=SRPRB PE=1 SV=3	26.27	8.73	495.4	805670	6	6	0	29.52	271	19448
SRRM1_HUMAN	>sp|Q8IYB3|SRRM1_HUMAN Serine/arginine repetitive matrix protein 1 OS=Homo sapiens GN=SRRM1 PE=1 SV=2	19.09	10.04	542.1	1.1316e+06	6	5	0	7.74	904	19376
SRRM2_HUMAN	>sp|Q9UQ35|SRRM2_HUMAN Serine/arginine repetitive matrix protein 2 OS=Homo sapiens GN=SRRM2 PE=1 SV=2	16.54	5.38	333.3	477850	8	8	0	4.29	2752	19377
SRRT_HUMAN	>sp|Q9BXP5|SRRT_HUMAN Serrate RNA effector molecule homolog OS=Homo sapiens GN=SRRT PE=1 SV=1	35.38	11.39	591.9	3.71298e+06	13	7	0	13.58	876	19012
SRS10_HUMAN	>sp|O75494|SRS10_HUMAN Serine/arginine-rich splicing factor 10 OS=Homo sapiens GN=SRSF10 PE=1 SV=1	8.42	5.32	426.5	1003128	3	3	1	10.69	262	19449
SRS11_HUMAN	>sp|Q05519|SRS11_HUMAN Serine/arginine-rich splicing factor 11 OS=Homo sapiens GN=SRSF11 PE=1 SV=1	8.7	8.76	463.3	1229778	3	1	0	3.51	484	18856
SRS12_HUMAN	>sp|Q8WXF0|SRS12_HUMAN Serine/arginine-rich splicing factor 12 OS=Homo sapiens GN=SRSF12 PE=2 SV=1	9.11	4.71	400.4	690666	2	2	0	8.43	261	19014
SRSF1_HUMAN	>sp|Q07955|SRSF1_HUMAN Serine/arginine-rich splicing factor 1 OS=Homo sapiens GN=SRSF1 PE=1 SV=2	43.25	8.21	460.5	16124486	21	12	0	37.9	248	19326
SRSF2_HUMAN	>sp|Q01130|SRSF2_HUMAN Serine/arginine-rich splicing factor 2 OS=Homo sapiens GN=SRSF2 PE=1 SV=4	14.33	4.4	519.8	21739426	22	6	0	28.51	221	19520
SRSF3_HUMAN	>sp|P84103|SRSF3_HUMAN Serine/arginine-rich splicing factor 3 OS=Homo sapiens GN=SRSF3 PE=1 SV=1	22.95	8.72	571.4	1.17501e+07	17	7	1	35.98	164	19378
SRSF6_HUMAN	>sp|Q13247|SRSF6_HUMAN Serine/arginine-rich splicing factor 6 OS=Homo sapiens GN=SRSF6 PE=1 SV=2	19.21	3.3	356.1	7.75478e+06	12	10	2	22.97	344	19521
SRSF7_HUMAN	>sp|Q16629|SRSF7_HUMAN Serine/arginine-rich splicing factor 7 OS=Homo sapiens GN=SRSF7 PE=1 SV=1	11.87	4.98	397.1	5.30534e+06	5	3	0	17.65	238	19417
SSA27_HUMAN	>sp|O60232|SSA27_HUMAN Sjoegren syndrome/scleroderma autoantigen 1 OS=Homo sapiens GN=SSSCA1 PE=1 SV=1	8.7	5.29	439.6	680686	3	3	0	26.63	199	19630
SSBP_HUMAN	>sp|Q04837|SSBP_HUMAN Single-stranded DNA-binding protein, mitochondrial OS=Homo sapiens GN=SSBP1 PE=1 SV=1	42.89	12.99	745.6	1.03252e+07	17	8	0	59.46	148	19779
SSFA2_HUMAN	>sp|P28290|SSFA2_HUMAN Sperm-specific antigen 2 OS=Homo sapiens GN=SSFA2 PE=1 SV=3	8.31	8.39	416.6	136262	3	3	1	3.81	1259	19631
SSRA_HUMAN	>sp|P43307|SSRA_HUMAN Translocon-associated protein subunit alpha OS=Homo sapiens GN=SSR1 PE=1 SV=3	40.84	12.37	683.2	6770368	12	5	0	26.92	286	19632
SSRD_HUMAN	>sp|P51571|SSRD_HUMAN Translocon-associated protein subunit delta OS=Homo sapiens GN=SSR4 PE=1 SV=1	27.35	12.14	688.5	6047638	11	5	1	28.9	173	19782
SSRP1_HUMAN	>sp|Q08945|SSRP1_HUMAN FACT complex subunit SSRP1 OS=Homo sapiens GN=SSRP1 PE=1 SV=1	67.29	16.56	827.4	12457518	26	16	0	28.35	709	19735
ST1A3_HUMAN	>sp|P0DMM9|ST1A3_HUMAN Sulfotransferase 1A3 OS=Homo sapiens GN=SULT1A3 PE=1 SV=1	14.99	7.96	504.1	548543	5	3	0	16.95	295	19637
STAG2_HUMAN	>sp|Q8N3U4|STAG2_HUMAN Cohesin subunit SA-2 OS=Homo sapiens GN=STAG2 PE=1 SV=3	10.11	5.2	335.1	604035	7	4	0	6.58	1231	19590
STAT1_HUMAN	>sp|P42224|STAT1_HUMAN Signal transducer and activator of transcription 1-alpha/beta OS=Homo sapiens GN=STAT1 PE=1 SV=2	7.9	7.03	387.3	1.3359e+06	2	2	1	4	750	19592
STAT3_HUMAN	>sp|P40763|STAT3_HUMAN Signal transducer and activator of transcription 3 OS=Homo sapiens GN=STAT3 PE=1 SV=2	10.7	6.42	262.1	688834	6	5	0	12.34	770	19746
STIM1_HUMAN	>sp|Q13586|STIM1_HUMAN Stromal interaction molecule 1 OS=Homo sapiens GN=STIM1 PE=1 SV=3	4.55	4.65	316.2	459904	2	2	1	4.53	685	19673
STIP1_HUMAN	>sp|P31948|STIP1_HUMAN Stress-induced-phosphoprotein 1 OS=Homo sapiens GN=STIP1 PE=1 SV=1	101.12	16.14	858.5	2.36261e+07	46	24	2	42.17	543	19784
STK24_HUMAN	>sp|Q9Y6E0|STK24_HUMAN Serine/threonine-protein kinase 24 OS=Homo sapiens GN=STK24 PE=1 SV=1	15.88	10.3	492	943916	5	3	0	13.09	443	19401
STK26_HUMAN	>sp|Q9P289|STK26_HUMAN Serine/threonine-protein kinase 26 OS=Homo sapiens GN=STK26 PE=1 SV=2	24.83	10.04	517.7	576956	9	5	0	20.67	416	19702
STML2_HUMAN	>sp|Q9UJZ1|STML2_HUMAN Stomatin-like protein 2, mitochondrial OS=Homo sapiens GN=STOML2 PE=1 SV=1	35.18	8.19	502.7	928626	7	6	0	28.09	356	19675
STMN1_HUMAN	>sp|P16949|STMN1_HUMAN Stathmin OS=Homo sapiens GN=STMN1 PE=1 SV=3	26.08	8.19	559.2	3547517	15	6	0	42.28	149	19459
STMN2_HUMAN	>sp|Q93045|STMN2_HUMAN Stathmin-2 OS=Homo sapiens GN=STMN2 PE=1 SV=3	5.77	5.73	418.1	1892068	5	1	0	5.59	179	19340
STOM_HUMAN	>sp|P27105|STOM_HUMAN Erythrocyte band 7 integral membrane protein OS=Homo sapiens GN=STOM PE=1 SV=3	20.04	11.2	606.5	606751	7	3	0	23.96	288	19571
STRAP_HUMAN	>sp|Q9Y3F4|STRAP_HUMAN Serine-threonine kinase receptor-associated protein OS=Homo sapiens GN=STRAP PE=1 SV=1	50.81	8.85	529.3	5.38892e+06	13	11	0	44.86	350	19649
STRBP_HUMAN	>sp|Q96SI9|STRBP_HUMAN Spermatid perinuclear RNA-binding protein OS=Homo sapiens GN=STRBP PE=1 SV=1	10	10.1	477.7	423366	2	2	0	5.36	672	19597
STT3A_HUMAN	>sp|P46977|STT3A_HUMAN Dolichyl-diphosphooligosaccharide--protein glycosyltransferase subunit STT3A OS=Homo sapiens GN=STT3A PE=1 SV=2	17.76	6.77	424.7	653532	5	5	1	6.95	705	19752
STT3B_HUMAN	>sp|Q8TCJ2|STT3B_HUMAN Dolichyl-diphosphooligosaccharide--protein glycosyltransferase subunit STT3B OS=Homo sapiens GN=STT3B PE=1 SV=1	4.24	3.95	363.8	830072	2	2	0	2.66	826	19410
STXB2_HUMAN	>sp|Q15833|STXB2_HUMAN Syntaxin-binding protein 2 OS=Homo sapiens GN=STXBP2 PE=1 SV=2	14.26	8.54	434.5	190642	2	2	0	5.73	593	19464
STXB3_HUMAN	>sp|O00186|STXB3_HUMAN Syntaxin-binding protein 3 OS=Homo sapiens GN=STXBP3 PE=1 SV=2	13.51	8.55	553.3	248637	3	3	0	10.81	592	19791
SUCA_HUMAN	>sp|P53597|SUCA_HUMAN Succinate--CoA ligase [ADP/GDP-forming] subunit alpha, mitochondrial OS=Homo sapiens GN=SUCLG1 PE=1 SV=4	17.15	9.17	454.5	3038672	19	6	1	29.48	346	19708
SUCB1_HUMAN	>sp|Q9P2R7|SUCB1_HUMAN Succinate--CoA ligase [ADP-forming] subunit beta, mitochondrial OS=Homo sapiens GN=SUCLA2 PE=1 SV=3	15.46	9.32	551.5	151952	3	3	0	14.47	463	19754
SUCB2_HUMAN	>sp|Q96I99|SUCB2_HUMAN Succinate--CoA ligase [GDP-forming] subunit beta, mitochondrial OS=Homo sapiens GN=SUCLG2 PE=1 SV=2	7.3	5.85	245	207609	2	2	0	6.25	432	19831
SUMO2_HUMAN	>sp|P61956|SUMO2_HUMAN Small ubiquitin-related modifier 2 OS=Homo sapiens GN=SUMO2 PE=1 SV=3	11.48	8.74	561.5	6215770	6	4	1	29.47	95	19657
SURF4_HUMAN	>sp|O15260|SURF4_HUMAN Surfeit locus protein 4 OS=Homo sapiens GN=SURF4 PE=1 SV=3	34.29	11.4	658.4	3.11434e+06	13	5	0	18.59	269	19710
SURF6_HUMAN	>sp|O75683|SURF6_HUMAN Surfeit locus protein 6 OS=Homo sapiens GN=SURF6 PE=1 SV=3	28.8	9.46	575.3	611982	6	5	0	23.27	361	19601
SWP70_HUMAN	>sp|Q9UH65|SWP70_HUMAN Switch-associated protein 70 OS=Homo sapiens GN=SWAP70 PE=1 SV=1	8.85	8.95	385.9	53196	2	1	0	3.42	585	19834
[truncated: 319 more rows]

## Sheet: BOVINE_PROTEINS
Protein	Description	|Log Prob|	Best |Log Prob|	Best score	Total Intensity	# of spectra	# of unique peptides	# of mod peptides	Coverage %	# AA's in protein	Protein DB number
1433E_BOVIN	>sp|P62261|1433E_BOVIN 14-3-3 protein epsilon OS=Bos taurus OX=9913 GN=YWHAE PE=2 SV=1	104.84	14.81	952.7	79172046	77	19	3	61.57	255	1682
1433F_BOVIN	>sp|P68509|1433F_BOVIN 14-3-3 protein eta OS=Bos taurus OX=9913 GN=YWHAH PE=1 SV=2	32.85	11.81	653.4	3393906	8	5	0	26.42	246	30608
1433S_BOVIN	>sp|Q0VC36|1433S_BOVIN 14-3-3 protein sigma OS=Bos taurus OX=9913 GN=SFN PE=2 SV=1	43.72	14.77	804	20962322	19	10	1	39.52	248	30871
1433Z_BOVIN	>sp|P63103|1433Z_BOVIN 14-3-3 protein zeta/delta OS=Bos taurus OX=9913 GN=YWHAZ PE=1 SV=1	165.79	14.63	987.5	124875078	113	26	6	67.35	245	30843
3HIDH_BOVIN	>sp|Q2HJD7|3HIDH_BOVIN 3-hydroxyisobutyrate dehydrogenase, mitochondrial OS=Bos taurus OX=9913 GN=HIBADH PE=2 SV=1	4.58	4.38	301.9	626070	2	2	0	9.82	336	30844
4EBP1_BOVIN	>sp|Q0P5A7|4EBP1_BOVIN Eukaryotic translation initiation factor 4E-binding protein 1 OS=Bos taurus OX=9913 GN=EIF4EBP1 PE=3 SV=1	5.78	5.62	438.2	3178430	6	4	0	45.76	118	30874
A0A0F6QMJ3_BOVIN	>tr|A0A0F6QMJ3|A0A0F6QMJ3_BOVIN Complement component 5 OS=Bos taurus OX=9913 GN=C5 PE=2 SV=1	15.71	8.19	482.1	430364	6	6	0	5.72	1677	9146
A0A0F7GDE1_BOVIN	>tr|A0A0F7GDE1|A0A0F7GDE1_BOVIN Solute carrier family 27 member 2 (Fragment) OS=Bos taurus OX=9913 GN=SLC27A2 PE=2 SV=1	13.77	12.77	700.2	688192	4	2	0	5.02	558	22095
A0A140T832_BOVIN	>tr|A0A140T832|A0A140T832_BOVIN 40S ribosomal protein S17 OS=Bos taurus OX=9913 GN=RPS17 PE=3 SV=1	33.99	15.06	886	22047580	24	7	1	62.22	135	26478
A0A140T843_BOVIN	>tr|A0A140T843|A0A140T843_BOVIN Beta-2-glycoprotein 1 OS=Bos taurus OX=9913 GN=APOH PE=4 SV=1	11.93	4.22	396.6	1966680	7	5	1	20.87	345	25580
A0A140T856_BOVIN	>tr|A0A140T856|A0A140T856_BOVIN Coatomer subunit alpha OS=Bos taurus OX=9913 GN=COPA PE=4 SV=1	33.58	8.78	563.8	2408644	16	10	0	10.21	1224	30300
A0A140T861_BOVIN	>tr|A0A140T861|A0A140T861_BOVIN RNA-binding protein FUS OS=Bos taurus OX=9913 GN=FUS PE=4 SV=1	61.26	16.89	1084.2	14451900	27	11	3	20.51	512	28283
A0A140T862_BOVIN	>tr|A0A140T862|A0A140T862_BOVIN Eukaryotic translation initiation factor 2 subunit 2 OS=Bos taurus OX=9913 GN=EIF2S2 PE=4 SV=1	42.1	10.77	600.9	18319260	26	10	1	35.14	333	14662
A0A140T867_BOVIN	>tr|A0A140T867|A0A140T867_BOVIN Keratin, type I cytoskeletal 17 OS=Bos taurus OX=9913 GN=KRT17 PE=3 SV=1	129	16.93	980.6	120634942	94	21	4	32.43	441	17729
A0A140T881_BOVIN	>tr|A0A140T881|A0A140T881_BOVIN Apolipoprotein E OS=Bos taurus OX=9913 GN=APOE PE=3 SV=1	24.42	13.36	756	5450278	11	8	0	27.53	316	8912
A0A140T886_BOVIN	>tr|A0A140T886|A0A140T886_BOVIN Coatomer subunit gamma OS=Bos taurus OX=9913 GN=COPG1 PE=3 SV=1	46.52	8.33	536.5	2983890	13	9	1	17.28	874	24749
A0A140T894_BOVIN	>tr|A0A140T894|A0A140T894_BOVIN 14-3-3 protein beta/alpha OS=Bos taurus OX=9913 GN=YWHAB PE=3 SV=1	92.88	16.05	886.4	38900148	55	11	1	39.84	246	29688
A0A140T897_BOVIN	>tr|A0A140T897|A0A140T897_BOVIN Serum albumin OS=Bos taurus OX=9913 GN=ALB PE=4 SV=1	228.98	13.36	774.7	63731434	102	40	6	60.63	607	13254
A0A140T8A5_BOVIN	>tr|A0A140T8A5|A0A140T8A5_BOVIN Isocitrate dehydrogenase [NADP] OS=Bos taurus OX=9913 GN=IDH1 PE=1 SV=1	40.73	10.67	618	5319134	13	9	0	32.37	414	12733
A0A1K0FUD3_BOVIN	>tr|A0A1K0FUD3|A0A1K0FUD3_BOVIN Globin C1 OS=Bos taurus OX=9913 GN=GLNC1 PE=3 SV=1	57.77	12.77	741.7	63884964	40	10	1	63.38	142	26360
A0JN36_BOVIN	>tr|A0JN36|A0JN36_BOVIN ATP-dependent DNA helicase OS=Bos taurus OX=9913 GN=RECQL PE=2 SV=1	3.01	3.06	283	1301460	3	2	1	2.31	649	6864
A0JN43_BOVIN	>tr|A0JN43|A0JN43_BOVIN Extended synaptotagmin 1 OS=Bos taurus OX=9913 GN=ESYT1 PE=1 SV=1	12.02	6.87	392.5	186906	2	2	0	3.25	1106	4807
A0JN67_BOVIN	>tr|A0JN67|A0JN67_BOVIN Glutaminase OS=Bos taurus OX=9913 GN=GLS PE=2 SV=1	13.21	8.4	550.4	479510	5	4	1	9.12	603	20589
A0JN78_BOVIN	>tr|A0JN78|A0JN78_BOVIN HEAT repeat containing 3 OS=Bos taurus OX=9913 GN=HEATR3 PE=2 SV=1	2.54	2	218.4	103528	2	2	0	4.12	679	4187
A0JNE9_BOVIN	>tr|A0JNE9|A0JNE9_BOVIN CTP synthase OS=Bos taurus OX=9913 GN=CTPS1 PE=2 SV=1	38.5	12.21	654.6	5824824	22	10	0	22.84	591	6614
A1A4I8_BOVIN	>tr|A1A4I8|A1A4I8_BOVIN Exportin 7 OS=Bos taurus OX=9913 GN=XPO7 PE=2 SV=1	18.83	5.88	436.9	2489290	12	7	0	10.86	1087	6094
A1AT_BOVIN	>sp|P34955|A1AT_BOVIN Alpha-1-antiproteinase OS=Bos taurus OX=9913 GN=SERPINA1 PE=1 SV=1	104.66	14.4	825	142211112	106	24	2	48.8	416	30848
A1BG_BOVIN	>sp|Q2KJF1|A1BG_BOVIN Alpha-1B-glycoprotein OS=Bos taurus OX=9913 GN=A1BG PE=1 SV=1	75.26	15.21	818	9717038	32	10	1	40.95	503	30868
A1L505_BOVIN	>tr|A1L505|A1L505_BOVIN Ubiquitin associated protein 2-like OS=Bos taurus OX=9913 GN=UBAP2L PE=2 SV=1	52.7	10.38	580.2	2990836	15	13	3	19.53	983	27965
A1L528_BOVIN	>tr|A1L528|A1L528_BOVIN RAB1A, member RAS oncogene family OS=Bos taurus OX=9913 GN=RAB1A PE=1 SV=1	65.56	13.77	769.6	21996754	31	14	0	65.85	205	6930
A1L548_BOVIN	>tr|A1L548|A1L548_BOVIN Ubiquitinyl hydrolase 1 (Fragment) OS=Bos taurus OX=9913 GN=USP5 PE=2 SV=1	57.63	11.47	688.8	5192598	21	10	0	22.02	713	27249
A1L588_BOVIN	>tr|A1L588|A1L588_BOVIN Asparagine synthetase (Fragment) OS=Bos taurus OX=9913 GN=ASNS PE=2 SV=1	29.44	9.4	595.9	4625270	10	8	1	25	512	8243
A1L5B6_BOVIN	>tr|A1L5B6|A1L5B6_BOVIN Annexin OS=Bos taurus OX=9913 GN=ANXA5 PE=2 SV=1	98.26	16.47	960	27876860	44	17	2	46.42	321	22037
A1L5B7_BOVIN	>tr|A1L5B7|A1L5B7_BOVIN SERPINE1 mRNA binding protein 1 OS=Bos taurus OX=9913 GN=SERBP1 PE=1 SV=1	67.86	13.67	784.6	20351248	47	13	1	40.41	386	7314
A1XG22_BOVIN	>tr|A1XG22|A1XG22_BOVIN NF-kappaB transcription factor p65 subunit OS=Bos taurus OX=9913 GN=RELA PE=2 SV=1	7.51	4.91	355.8	224340	2	2	0	5.81	551	5752
A2AP_BOVIN	>sp|P28800|A2AP_BOVIN Alpha-2-antiplasmin OS=Bos taurus OX=9913 GN=SERPINF2 PE=1 SV=2	49.81	12.4	717.4	8368134	21	12	2	27.85	492	30859
A2MG_BOVIN	>sp|Q7SIH1|A2MG_BOVIN Alpha-2-macroglobulin OS=Bos taurus OX=9913 GN=A2M PE=1 SV=2	199.44	13.71	729.6	26085580	76	41	1	41.59	1510	30849
A2VDM7_BOVIN	>tr|A2VDM7|A2VDM7_BOVIN Splicing factor 1 OS=Bos taurus OX=9913 GN=SF1 PE=2 SV=1	39.1	8.4	532	6202112	15	10	1	17.06	639	6320
A2VDN7_BOVIN	>tr|A2VDN7|A2VDN7_BOVIN Heterogeneous nuclear ribonucleoprotein U (Scaffold attachment factor A) OS=Bos taurus OX=9913 GN=HNRNPU PE=2 SV=1	185.27	22.63	1174	96361010	110	31	3	39.03	825	13072
A2VDN8_BOVIN	>tr|A2VDN8|A2VDN8_BOVIN Coronin OS=Bos taurus OX=9913 GN=CORO1C PE=2 SV=1	18.14	13.64	742.4	2791962	10	5	2	13.5	474	6954
A2VDU0_BOVIN	>tr|A2VDU0|A2VDU0_BOVIN Thyroid hormone receptor interactor 10 OS=Bos taurus OX=9913 GN=TRIP10 PE=2 SV=1	4.12	4.17	328.4	717010	2	2	1	3.48	603	26493
A2VE07_BOVIN	>tr|A2VE07|A2VE07_BOVIN STK24 protein OS=Bos taurus OX=9913 GN=STK24 PE=2 SV=2	18.83	8.83	492	1054802	6	4	0	16.86	433	6235
A2VE41_BOVIN	>tr|A2VE41|A2VE41_BOVIN EGF-containing fibulin-like extracellular matrix protein 1 OS=Bos taurus OX=9913 GN=EFEMP1 PE=1 SV=1	15.99	10.4	616.4	457392	4	3	0	9.84	498	7138
A3KMV6_BOVIN	>tr|A3KMV6|A3KMV6_BOVIN HNRNPR protein OS=Bos taurus OX=9913 GN=HNRNPR PE=1 SV=1	102.95	15.1	821.7	21953732	39	15	3	34.76	633	5175
A3KMW1_BOVIN	>tr|A3KMW1|A3KMW1_BOVIN NUP43 protein OS=Bos taurus OX=9913 GN=NUP43 PE=2 SV=1	4.39	4.39	286.8	1119174	3	2	1	7.11	380	6052
A3KMX6_BOVIN	>tr|A3KMX6|A3KMX6_BOVIN UBR7 protein OS=Bos taurus OX=9913 GN=UBR7 PE=2 SV=1	15.97	9.09	582.4	843840	6	3	0	13.65	425	4227
A3KN04_BOVIN	>tr|A3KN04|A3KN04_BOVIN Dolichyl-diphosphooligosaccharide--protein glycosyltransferase subunit 1 OS=Bos taurus OX=9913 GN=RPN1 PE=1 SV=1	22.9	6.82	493	5253610	12	8	0	12.81	609	4731
A4FUC2_BOVIN	>tr|A4FUC2|A4FUC2_BOVIN HNRNPUL1 protein OS=Bos taurus OX=9913 GN=HNRNPUL1 PE=1 SV=1	8.34	4.46	294.5	1535054	5	5	0	9.09	858	4878
A4FUD0_BOVIN	>tr|A4FUD0|A4FUD0_BOVIN MTHFD1 protein OS=Bos taurus OX=9913 GN=MTHFD1 PE=1 SV=1	60.14	12.64	681.9	13792002	36	11	1	19.36	935	6675
A4FUD8_BOVIN	>tr|A4FUD8|A4FUD8_BOVIN XPA binding protein 2 OS=Bos taurus OX=9913 GN=XAB2 PE=2 SV=1	5.04	3.83	319.2	128230	2	2	0	4.68	855	8890
A4FUY3_BOVIN	>tr|A4FUY3|A4FUY3_BOVIN LOC539976 protein OS=Bos taurus OX=9913 GN=P3H1 PE=2 SV=1	5.58	4.52	389.6	888462	2	2	0	2.85	736	5743
A4FUZ1_BOVIN	>tr|A4FUZ1|A4FUZ1_BOVIN Lactoylglutathione lyase OS=Bos taurus OX=9913 GN=GLO1 PE=1 SV=1	6.47	5.6	451.7	4992134	6	3	1	9.24	184	6615
A4FUZ3_BOVIN	>tr|A4FUZ3|A4FUZ3_BOVIN Proteasome (Prosome, macropain) 26S subunit, ATPase, 1 OS=Bos taurus OX=9913 GN=PSMC1 PE=1 SV=1	26.97	13.05	701.4	2844858	9	7	0	15.91	440	4737
A4FV01_BOVIN	>tr|A4FV01|A4FV01_BOVIN SF3B2 protein OS=Bos taurus OX=9913 GN=SF3B2 PE=2 SV=1	19.74	9.39	553.4	2220302	10	8	0	12.72	896	19903
A4FV12_BOVIN	>tr|A4FV12|A4FV12_BOVIN UBA2 protein OS=Bos taurus OX=9913 GN=UBA2 PE=1 SV=1	34.37	8.41	520.4	1505316	7	6	0	17.34	640	5514
A4FV23_BOVIN	>tr|A4FV23|A4FV23_BOVIN DDX21 protein OS=Bos taurus OX=9913 GN=DDX21 PE=1 SV=1	25.44	8.29	568.6	6191214	11	6	0	8.29	784	7398
A4FV56_BOVIN	>tr|A4FV56|A4FV56_BOVIN RNPEP protein OS=Bos taurus OX=9913 GN=RNPEP PE=2 SV=1	11.6	7.84	382.3	2060724	3	2	0	4.63	648	8045
A4FV59_BOVIN	>tr|A4FV59|A4FV59_BOVIN PHD finger protein 5A OS=Bos taurus OX=9913 GN=PHF5A PE=2 SV=1	14.41	7.84	503.7	176132	3	2	0	26.36	110	7483
A4FV69_BOVIN	>tr|A4FV69|A4FV69_BOVIN SERPINB5 protein OS=Bos taurus OX=9913 GN=SERPINB5 PE=1 SV=1	26.84	9.36	596.3	11795736	18	6	0	24.7	251	5525
A4IF79_BOVIN	>tr|A4IF79|A4IF79_BOVIN SH3KBP1 protein OS=Bos taurus OX=9913 GN=SH3KBP1 PE=2 SV=2	3.46	3.46	259.8	3202246	5	3	1	5.86	665	26715
A4IFB8_BOVIN	>tr|A4IFB8|A4IFB8_BOVIN IPO4 protein OS=Bos taurus OX=9913 GN=IPO4 PE=2 SV=1	4.5	4.49	426.9	687162	2	2	0	2.5	1081	4196
A4IFC3_BOVIN	>tr|A4IFC3|A4IFC3_BOVIN Polyadenylate-binding protein OS=Bos taurus OX=9913 GN=PABPC4 PE=2 SV=1	11.89	9.48	584.2	3948244	6	5	0	9.3	645	4901
A4IFD1_BOVIN	>tr|A4IFD1|A4IFD1_BOVIN PDCD4 protein OS=Bos taurus OX=9913 GN=PDCD4 PE=2 SV=1	20.35	12.73	744.2	1646720	4	3	0	9.81	469	7458
A4IFE6_BOVIN	>tr|A4IFE6|A4IFE6_BOVIN ABCE1 protein OS=Bos taurus OX=9913 GN=ABCE1 PE=2 SV=1	19.38	9.57	588.4	2529180	9	6	0	13.86	599	4770
A4IFJ8_BOVIN	>tr|A4IFJ8|A4IFJ8_BOVIN ACTL6A protein OS=Bos taurus OX=9913 GN=ACTL6A PE=2 SV=1	8.52	8.5	571.6	486470	5	2	0	9.79	429	5824
A4IFM8_BOVIN	>tr|A4IFM8|A4IFM8_BOVIN Actin, alpha 1, skeletal muscle OS=Bos taurus OX=9913 GN=ACTA1 PE=2 SV=1	16.25	6.59	538.4	144930436	31	4	2	9.81	377	29318
A4IFP2_BOVIN	>tr|A4IFP2|A4IFP2_BOVIN KRT4 protein OS=Bos taurus OX=9913 GN=KRT4 PE=2 SV=1	14.28	8.81	634	13336618	10	3	1	3.83	549	7070
A4IFR1_BOVIN	>tr|A4IFR1|A4IFR1_BOVIN CD2 cytoplasmic tail binding protein 2 OS=Bos taurus OX=9913 GN=CD2BP2 PE=2 SV=1	2.78	2.77	275.2	608816	3	3	1	9.97	341	7135
A4IFT6_BOVIN	>tr|A4IFT6|A4IFT6_BOVIN TMED7 protein OS=Bos taurus OX=9913 GN=TMED7 PE=1 SV=1	5.04	2.7	250	635668	2	2	0	14.67	225	4936
A5D7A2_BOVIN	>tr|A5D7A2|A5D7A2_BOVIN GARS protein OS=Bos taurus OX=9913 GN=GARS PE=1 SV=1	3.5	2.36	363.6	3762498	8	4	1	6.22	739	7399
A5D7C4_BOVIN	>tr|A5D7C4|A5D7C4_BOVIN TNPO3 protein OS=Bos taurus OX=9913 GN=TNPO3 PE=2 SV=1	10.06	8.27	391.8	664064	3	2	0	4.23	923	6126
A5D7D9_BOVIN	>tr|A5D7D9|A5D7D9_BOVIN DEAH-box helicase 15 OS=Bos taurus OX=9913 GN=DHX15 PE=1 SV=1	45.17	11.57	686.7	9542092	35	15	2	25.41	795	4590
A5D7E0_BOVIN	>tr|A5D7E0|A5D7E0_BOVIN RAB35 protein OS=Bos taurus OX=9913 GN=RAB35 PE=2 SV=1	15.85	12.47	712.6	2030006	12	3	1	18.91	201	10551
A5D7N8_BOVIN	>tr|A5D7N8|A5D7N8_BOVIN TMPO protein OS=Bos taurus OX=9913 GN=TMPO PE=2 SV=1	29.21	11.67	699.2	2646386	6	3	0	10.73	382	29145
A5D7Q4_BOVIN	>tr|A5D7Q4|A5D7Q4_BOVIN CSDA protein OS=Bos taurus OX=9913 GN=YBX3 PE=1 SV=1	14.85	10.81	615.6	575834	3	2	0	7.98	376	6858
A5D7R9_BOVIN	>tr|A5D7R9|A5D7R9_BOVIN NRAS protein OS=Bos taurus OX=9913 GN=NRAS PE=2 SV=1	11.22	8.47	443.1	771658	2	2	0	20.11	189	5085
A5D973_BOVIN	>tr|A5D973|A5D973_BOVIN Alpha isoform of regulatory subunit A, protein phosphatase 2 OS=Bos taurus OX=9913 GN=PPP2R1A PE=2 SV=1	82.02	12.03	675.2	10003928	62	14	1	30.05	589	5709
A5D977_BOVIN	>tr|A5D977|A5D977_BOVIN RALB protein OS=Bos taurus OX=9913 GN=RALB PE=2 SV=1	11.72	6.88	471.8	454882	4	3	0	25.24	206	5014
A5D984_BOVIN	>tr|A5D984|A5D984_BOVIN Pyruvate kinase OS=Bos taurus OX=9913 GN=PKM PE=1 SV=1	325.83	19.38	937.9	359511694	294	47	10	56.12	531	5271
A5D9B4_BOVIN	>tr|A5D9B4|A5D9B4_BOVIN Heterogeneous nuclear ribonucleoprotein H2 OS=Bos taurus OX=9913 GN=HNRNPH2 PE=2 SV=1	34.03	11.18	609.4	4075740	19	5	0	20.27	449	7256
A5D9E1_BOVIN	>tr|A5D9E1|A5D9E1_BOVIN Tumor protein D52 OS=Bos taurus OX=9913 GN=TPD52 PE=2 SV=1	14.72	8.93	589.2	1469048	6	4	0	38.59	184	8306
A5D9E5_BOVIN	>tr|A5D9E5|A5D9E5_BOVIN C-terminal binding protein 2 (Fragment) OS=Bos taurus OX=9913 GN=CTBP2 PE=2 SV=1	6.92	6.01	450.2	247174	2	2	0	15.87	334	9937
A5D9F7_BOVIN	>tr|A5D9F7|A5D9F7_BOVIN Sorting nexin 6 (Fragment) OS=Bos taurus OX=9913 GN=SNX6 PE=2 SV=1	5.63	4.54	428.9	950464	4	4	0	10.12	415	11741
A5D9H5_BOVIN	>tr|A5D9H5|A5D9H5_BOVIN Heterogeneous nuclear ribonucleoprotein D OS=Bos taurus OX=9913 GN=HNRNPD PE=1 SV=1	49.24	14.1	780.7	26768462	32	9	0	26.8	306	4937
A5PJ69_BOVIN	>tr|A5PJ69|A5PJ69_BOVIN SERPINA10 protein OS=Bos taurus OX=9913 GN=SERPINA10 PE=2 SV=1	12.67	5.52	400.7	639800	5	4	0	18.14	452	4492
A5PJA6_BOVIN	>tr|A5PJA6|A5PJA6_BOVIN Stomatin (EPB72)-like 2 OS=Bos taurus OX=9913 GN=STOML2 PE=2 SV=1	35.02	8.15	502.7	1124194	8	7	0	33.99	356	7452
A5PJD6_BOVIN	>tr|A5PJD6|A5PJD6_BOVIN ATL3 protein OS=Bos taurus OX=9913 GN=ATL3 PE=2 SV=1	6.71	6.17	514.5	369254	2	2	0	3.14	541	5696
A5PJL4_BOVIN	>tr|A5PJL4|A5PJL4_BOVIN Ribosomal protein S6 kinase OS=Bos taurus OX=9913 GN=RPS6KA3 PE=2 SV=1	8.96	5.76	463.9	605482	3	3	0	6.08	740	7804
A5PJQ1_BOVIN	>tr|A5PJQ1|A5PJQ1_BOVIN DEK protein OS=Bos taurus OX=9913 GN=DEK PE=2 SV=1	15.3	6.37	559.7	11523454	12	6	0	14.13	375	5515
A5PKG2_BOVIN	>tr|A5PKG2|A5PKG2_BOVIN PAIP1 protein OS=Bos taurus OX=9913 GN=PAIP1 PE=2 SV=1	16.21	5.88	445.2	1868674	7	5	0	20.5	400	5704
A5PKG4_BOVIN	>tr|A5PKG4|A5PKG4_BOVIN NFS1 protein OS=Bos taurus OX=9913 GN=NFS1 PE=2 SV=1	5.45	5.31	349.1	396018	2	2	0	10.94	457	5118
A5PKI0_BOVIN	>tr|A5PKI0|A5PKI0_BOVIN APPL1 protein OS=Bos taurus OX=9913 GN=APPL1 PE=2 SV=1	3.68	3.74	371.9	213582	2	2	0	2.54	708	6768
A5PKK6_BOVIN	>tr|A5PKK6|A5PKK6_BOVIN Adenosylhomocysteinase (Fragment) OS=Bos taurus OX=9913 GN=AHCYL1 PE=2 SV=1	23.76	7.88	493.5	6784550	10	9	0	14.61	623	27001
A6H714_BOVIN	>tr|A6H714|A6H714_BOVIN SKIV2L2 protein OS=Bos taurus OX=9913 GN=SKIV2L2 PE=2 SV=1	8.27	6.59	371.7	280574	2	2	0	2.79	1040	11589
A6H744_BOVIN	>tr|A6H744|A6H744_BOVIN SUMO-conjugating enzyme UBC9 OS=Bos taurus OX=9913 GN=UBE2I PE=2 SV=1	48.05	14.08	714.4	6346020	23	8	1	57.59	158	5095
A6H788_BOVIN	>tr|A6H788|A6H788_BOVIN SNRPA1 protein OS=Bos taurus OX=9913 GN=SNRPA1 PE=1 SV=1	35.56	14.16	761.7	6012592	41	6	0	41.57	255	5736
A6H797_BOVIN	>tr|A6H797|A6H797_BOVIN MLEC protein OS=Bos taurus OX=9913 GN=MLEC PE=1 SV=1	3.65	3.51	372.4	603868	3	3	0	8.13	283	5380
A6H7C4_BOVIN	>tr|A6H7C4|A6H7C4_BOVIN CBX3 protein OS=Bos taurus OX=9913 GN=CBX3 PE=2 SV=1	64.8	18.71	989.6	22511258	32	8	2	51.37	183	7433
A6H7D7_BOVIN	>tr|A6H7D7|A6H7D7_BOVIN BZW2 protein OS=Bos taurus OX=9913 GN=BZW2 PE=2 SV=1	21.04	7.58	571.7	2738342	10	7	1	21.24	419	5219
A6QL77_BOVIN	>tr|A6QL77|A6QL77_BOVIN Prolyl 4-hydroxylase subunit alpha-1 OS=Bos taurus OX=9913 GN=P4HA1 PE=2 SV=1	5.23	4.2	368.1	1965652	5	5	0	11.61	534	5627
A6QL80_BOVIN	>tr|A6QL80|A6QL80_BOVIN PRMT3 protein OS=Bos taurus OX=9913 GN=PRMT3 PE=2 SV=1	3.44	2.76	289.2	770298	4	4	1	11.39	527	7250
A6QL85_BOVIN	>tr|A6QL85|A6QL85_BOVIN RCC2 protein OS=Bos taurus OX=9913 GN=RCC2 PE=1 SV=1	33.82	8.43	536.6	12286478	20	12	0	23.46	520	6382
A6QLG6_BOVIN	>tr|A6QLG6|A6QLG6_BOVIN FXR1 protein OS=Bos taurus OX=9913 GN=FXR1 PE=2 SV=1	15.08	5.05	430.6	1036440	4	4	0	11.13	539	6627
A6QLJ7_BOVIN	>tr|A6QLJ7|A6QLJ7_BOVIN RRP9 protein OS=Bos taurus OX=9913 GN=RRP9 PE=2 SV=1	3.76	2.64	232.4	276898	3	3	0	9.68	475	9024
A6QLL8_BOVIN	>tr|A6QLL8|A6QLL8_BOVIN Fructose-bisphosphate aldolase OS=Bos taurus OX=9913 GN=ALDOA PE=1 SV=1	142.44	21.31	1218.6	113047578	96	24	4	54.67	364	6415
A6QLN6_BOVIN	>tr|A6QLN6|A6QLN6_BOVIN MYH11 protein OS=Bos taurus OX=9913 GN=MYH11 PE=2 SV=1	15.52	10.2	640.3	1997184	4	3	1	1.27	1972	26116
A6QLR2_BOVIN	>tr|A6QLR2|A6QLR2_BOVIN LARS protein OS=Bos taurus OX=9913 GN=LARS PE=2 SV=1	31.05	9.11	568.5	11544036	18	9	1	8.59	1176	4785
A6QLR9_BOVIN	>tr|A6QLR9|A6QLR9_BOVIN Mitogen-activated protein kinase OS=Bos taurus OX=9913 GN=MAPK14 PE=2 SV=1	6.9	4.03	264.7	261734	2	2	0	11.67	360	6610
A6QLS9_BOVIN	>tr|A6QLS9|A6QLS9_BOVIN RAB10 protein OS=Bos taurus OX=9913 GN=RAB10 PE=1 SV=1	20.95	11.81	696	4065034	8	6	0	37	200	7130
A6QLT9_BOVIN	>tr|A6QLT9|A6QLT9_BOVIN AARS protein OS=Bos taurus OX=9913 GN=AARS PE=1 SV=1	78.43	11.47	713.9	11767276	35	16	2	20.97	968	6620
A6QLW3_BOVIN	>tr|A6QLW3|A6QLW3_BOVIN RPRD1B protein OS=Bos taurus OX=9913 GN=RPRD1B PE=2 SV=1	11.94	7.77	397.3	1026954	7	4	1	22.39	326	5476
A6QLX2_BOVIN	>tr|A6QLX2|A6QLX2_BOVIN FBL protein (Fragment) OS=Bos taurus OX=9913 GN=FBL PE=2 SV=1	24.19	7.35	531.4	5882890	13	8	0	26.84	354	13926
A6QLZ0_BOVIN	>tr|A6QLZ0|A6QLZ0_BOVIN Galectin OS=Bos taurus OX=9913 GN=LGALS3 PE=1 SV=1	17.77	6.44	454.5	5148740	6	3	0	13.58	265	7277
A6QNL5_BOVIN	>tr|A6QNL5|A6QNL5_BOVIN PDIA6 protein (Fragment) OS=Bos taurus OX=9913 GN=PDIA6 PE=1 SV=1	45.98	12.4	749.5	17026928	24	7	0	20.31	453	5543
A6QNZ7_BOVIN	>tr|A6QNZ7|A6QNZ7_BOVIN Keratin 10 (Epidermolytic hyperkeratosis; keratosis palmaris et plantaris) OS=Bos taurus OX=9913 GN=KRT10 PE=2 SV=1	2.6	2.38	365.7	3017202	3	2	0	3.04	526	4302
A6QP30_BOVIN	>tr|A6QP30|A6QP30_BOVIN CPN2 protein OS=Bos taurus OX=9913 GN=CPN2 PE=2 SV=1	15.67	9.05	551	1582838	8	4	2	10.4	548	7215
A6QP36_BOVIN	>tr|A6QP36|A6QP36_BOVIN LMAN2 protein OS=Bos taurus OX=9913 GN=LMAN2 PE=2 SV=1	19.58	10.77	622.3	3393538	7	6	1	20.06	359	5265
A6QP83_BOVIN	>tr|A6QP83|A6QP83_BOVIN FUBP3 protein OS=Bos taurus OX=9913 GN=FUBP3 PE=2 SV=1	22.09	8.01	523.4	6817490	8	5	0	13.64	572	5070
A6QPI0_BOVIN	>tr|A6QPI0|A6QPI0_BOVIN PPP1R12A protein OS=Bos taurus OX=9913 GN=PPP1R12A PE=2 SV=1	11.08	5.69	387.9	116638	3	2	0	5.39	724	8364
A6QPP2_BOVIN	>tr|A6QPP2|A6QPP2_BOVIN SERPIND1 protein OS=Bos taurus OX=9913 GN=SERPIND1 PE=2 SV=1	124.94	15.73	861.7	32612728	56	20	0	54.44	496	6605
A6QPX7_BOVIN	>tr|A6QPX7|A6QPX7_BOVIN FGB protein (Fragment) OS=Bos taurus OX=9913 GN=FGB PE=2 SV=1	13.57	5.02	382.1	1634658	6	5	2	17.58	330	25803
A6QQ22_BOVIN	>tr|A6QQ22|A6QQ22_BOVIN MCFD2 protein (Fragment) OS=Bos taurus OX=9913 GN=MCFD2 PE=2 SV=1	4.64	4.57	358.9	1143078	4	2	1	14.97	167	29471
A6QQS1_BOVIN	>tr|A6QQS1|A6QQS1_BOVIN Eukaryotic translation initiation factor 2A OS=Bos taurus OX=9913 GN=EIF2A PE=2 SV=1	8.41	7.45	461.6	2413444	5	5	0	11.97	585	28714
A6QQS5_BOVIN	>tr|A6QQS5|A6QQS5_BOVIN WHSC2 protein OS=Bos taurus OX=9913 GN=WHSC2 PE=2 SV=1	8.36	8.34	401.4	280728	4	2	0	7.5	533	23247
A6QQS8_BOVIN	>tr|A6QQS8|A6QQS8_BOVIN NOP2 protein OS=Bos taurus OX=9913 GN=NOP2 PE=2 SV=1	13.49	8.1	540.7	428302	2	2	0	3.54	820	6327
A6QQT5_BOVIN	>tr|A6QQT5|A6QQT5_BOVIN FACT complex subunit SSRP1 OS=Bos taurus OX=9913 GN=SSRP1 PE=2 SV=1	60.28	15.51	827.4	11522824	27	17	0	29.2	709	17000
A6QQV3_BOVIN	>tr|A6QQV3|A6QQV3_BOVIN U6 snRNA-associated Sm-like protein LSm2 OS=Bos taurus OX=9913 GN=LSM2 PE=2 SV=1	4.07	3.89	274	117930	2	2	0	28.42	95	7208
A6QQW3_BOVIN	>tr|A6QQW3|A6QQW3_BOVIN Signal recognition particle subunit SRP68 OS=Bos taurus OX=9913 GN=SRP68 PE=2 SV=1	15.65	8.14	526.7	421360	4	4	0	7.87	623	7112
A6QQX0_BOVIN	>tr|A6QQX0|A6QQX0_BOVIN PBK protein OS=Bos taurus OX=9913 GN=PBK PE=2 SV=1	4.59	4.46	403.5	585186	3	3	0	16.67	324	4985
A6QQX8_BOVIN	>tr|A6QQX8|A6QQX8_BOVIN USP39 protein OS=Bos taurus OX=9913 GN=USP39 PE=2 SV=1	24.98	10.36	601.6	844574	4	4	0	13.63	565	5869
A6QR01_BOVIN	>tr|A6QR01|A6QR01_BOVIN LRRC47 protein OS=Bos taurus OX=9913 GN=LRRC47 PE=2 SV=1	5.54	5.2	387.8	538644	3	2	0	4.82	581	5416
A6QR08_BOVIN	>tr|A6QR08|A6QR08_BOVIN GPS1 protein OS=Bos taurus OX=9913 GN=GPS1 PE=2 SV=1	6.68	6.11	481.5	1577278	4	3	1	6.16	487	28651
A6QR15_BOVIN	>tr|A6QR15|A6QR15_BOVIN LOC535277 protein OS=Bos taurus OX=9913 GN=TPM4 PE=1 SV=1	17.85	8.98	594.1	8746048	9	4	1	16.9	284	5992
A6QR21_BOVIN	>tr|A6QR21|A6QR21_BOVIN Mitochondrial carrier homolog 2 (C. elegans) OS=Bos taurus OX=9913 GN=MTCH2 PE=2 SV=1	14.25	10.69	643.2	3292440	21	3	0	14.85	303	5322
A6QR28_BOVIN	>tr|A6QR28|A6QR28_BOVIN Phosphoserine aminotransferase OS=Bos taurus OX=9913 GN=PSAT1 PE=1 SV=1	6.1	5.53	418	1509260	4	2	0	4.32	370	5116
A6QR61_BOVIN	>tr|A6QR61|A6QR61_BOVIN SNX12 protein OS=Bos taurus OX=9913 GN=SNX12 PE=2 SV=1	7.96	7.22	583.3	2865050	5	3	0	20.37	162	4129
A7E307_BOVIN	>tr|A7E307|A7E307_BOVIN DDX17 protein OS=Bos taurus OX=9913 GN=DDX17 PE=1 SV=1	62.5	13.4	751.6	8437220	17	11	0	20.31	650	7141
A7E357_BOVIN	>tr|A7E357|A7E357_BOVIN NOP58 protein (Fragment) OS=Bos taurus OX=9913 GN=NOP58 PE=2 SV=1	40.88	12.47	730.9	5386628	18	5	0	16.29	534	7921
A7E3D9_BOVIN	>tr|A7E3D9|A7E3D9_BOVIN ACSL4 protein (Fragment) OS=Bos taurus OX=9913 GN=ACSL4 PE=2 SV=1	17.46	8.19	491.6	2570534	9	5	0	11.91	655	21566
A7E3S8_BOVIN	>tr|A7E3S8|A7E3S8_BOVIN Heat shock 70kD protein binding protein OS=Bos taurus OX=9913 GN=ST13 PE=1 SV=1	15.89	4.76	406.4	2893660	6	5	0	17.34	369	4687
A7E3T7_BOVIN	>tr|A7E3T7|A7E3T7_BOVIN S-adenosylmethionine synthase OS=Bos taurus OX=9913 GN=MAT2A PE=1 SV=1	78.61	16.01	894.1	14603298	26	13	0	44.81	395	6407
A7E3V7_BOVIN	>tr|A7E3V7|A7E3V7_BOVIN Guanine nucleotide-binding protein, beta-1 subunit (Fragment) OS=Bos taurus OX=9913 GN=GNB1 PE=2 SV=1	67.79	13.77	793.4	4585952	16	11	0	55.79	337	14679
A7MB21_BOVIN	>tr|A7MB21|A7MB21_BOVIN FERMT2 protein OS=Bos taurus OX=9913 GN=FERMT2 PE=1 SV=1	28.34	10.61	627.9	2227150	9	7	0	19.56	680	4475
A7MB95_BOVIN	>tr|A7MB95|A7MB95_BOVIN CUGBP Elav-like family member 1 OS=Bos taurus OX=9913 GN=CELF1 PE=2 SV=1	13.36	5.68	364.7	2578428	7	5	1	16.67	486	5679
A7MBA2_BOVIN	>tr|A7MBA2|A7MBA2_BOVIN 26S proteasome non-ATPase regulatory subunit 1 OS=Bos taurus OX=9913 GN=PSMD1 PE=1 SV=1	53	10.73	609.6	3102160	10	7	0	14.69	953	4374
A7MBA7_BOVIN	>tr|A7MBA7|A7MBA7_BOVIN XRCC5 protein OS=Bos taurus OX=9913 GN=XRCC5 PE=2 SV=1	7.15	5.15	273.6	1700366	14	5	0	8.59	733	23678
A7MBC5_BOVIN	>tr|A7MBC5|A7MBC5_BOVIN IARS protein OS=Bos taurus OX=9913 GN=IARS PE=2 SV=1	9.5	5.59	396.8	2341760	7	3	0	3.88	1262	6903
A7MBD4_BOVIN	>tr|A7MBD4|A7MBD4_BOVIN FARSA protein OS=Bos taurus OX=9913 GN=FARSA PE=2 SV=1	9.29	6.93	545.3	1863662	6	5	0	9.45	508	6261
A7MBF8_BOVIN	>tr|A7MBF8|A7MBF8_BOVIN Cystathionine beta-synthase OS=Bos taurus OX=9913 GN=CBS PE=2 SV=1	2.98	1.79	320	3137334	8	3	0	10.16	571	10692
A7MBG8_BOVIN	>tr|A7MBG8|A7MBG8_BOVIN RuvB-like helicase OS=Bos taurus OX=9913 GN=RUVBL1 PE=1 SV=1	108.14	15.73	865	11727822	22	11	1	40.79	456	5266
A7MBG9_BOVIN	>tr|A7MBG9|A7MBG9_BOVIN Eukaryotic translation initiation factor 4H OS=Bos taurus OX=9913 GN=WBSCR1 PE=2 SV=1	56.31	20.51	1067.7	14886592	29	8	0	45.04	222	5042
A7YWC6_BOVIN	>tr|A7YWC6|A7YWC6_BOVIN SUB1 homolog, transcriptional regulator OS=Bos taurus OX=9913 GN=SUB1 PE=1 SV=1	22.02	8.7	622.4	19592520	23	5	0	34.65	127	4356
A7YWH5_BOVIN	>tr|A7YWH5|A7YWH5_BOVIN DKC1 protein OS=Bos taurus OX=9913 GN=DKC1 PE=1 SV=1	8.67	5.36	444.2	1805960	6	3	0	7.11	506	6475
A7YY47_BOVIN	>tr|A7YY47|A7YY47_BOVIN LMNB1 protein OS=Bos taurus OX=9913 GN=LMNB1 PE=2 SV=1	94.72	14.67	831.9	26409380	37	20	1	34.13	586	28318
A7Z014_BOVIN	>tr|A7Z014|A7Z014_BOVIN TKT protein OS=Bos taurus OX=9913 GN=TKT PE=1 SV=1	146.81	20.34	1141.8	95487880	89	26	4	34.67	623	5646
A7Z018_BOVIN	>tr|A7Z018|A7Z018_BOVIN RCC1 protein OS=Bos taurus OX=9913 GN=RCC1 PE=2 SV=1	31.66	8.42	572.3	4238074	9	6	0	19.19	422	5484
A7Z025_BOVIN	>tr|A7Z025|A7Z025_BOVIN PRPF8 protein OS=Bos taurus OX=9913 GN=PRPF8 PE=2 SV=1	142.47	17.77	994	12351340	63	34	2	21.41	2335	7146
A7Z057_BOVIN	>tr|A7Z057|A7Z057_BOVIN 14-3-3 protein gamma OS=Bos taurus OX=9913 GN=YWHAG PE=2 SV=1	99.33	14.89	851.4	30779620	69	14	1	48.18	247	4426
A7Z065_BOVIN	>tr|A7Z065|A7Z065_BOVIN Structural maintenance of chromosomes protein OS=Bos taurus OX=9913 GN=SMC3 PE=2 SV=1	24.46	6.84	507.9	2361946	13	13	2	10.68	1217	6496
A7Z066_BOVIN	>tr|A7Z066|A7Z066_BOVIN Calnexin OS=Bos taurus OX=9913 GN=CANX PE=1 SV=1	46.83	13.12	769.1	26579132	26	11	1	24.11	593	5366
A8E4L8_BOVIN	>tr|A8E4L8|A8E4L8_BOVIN LIM domain 7 OS=Bos taurus OX=9913 GN=LMO7 PE=1 SV=1	14.32	7.89	421.7	508988	5	5	0	5.65	1380	4660
A8E4P2_BOVIN	>tr|A8E4P2|A8E4P2_BOVIN FARSB protein OS=Bos taurus OX=9913 GN=FARSB PE=2 SV=1	6.38	4.64	342.2	1058108	5	3	0	4.24	589	6258
A8E645_BOVIN	>tr|A8E645|A8E645_BOVIN GFPT1 protein OS=Bos taurus OX=9913 GN=GFPT1 PE=2 SV=1	8.56	8.3	561.6	381262	7	2	0	6.31	681	18205
A8E649_BOVIN	>tr|A8E649|A8E649_BOVIN Non-specific serine/threonine protein kinase OS=Bos taurus OX=9913 GN=PRKAA1 PE=2 SV=1	6.47	6.51	371.4	238692	2	2	0	6.33	458	6448
A8KC67_BOVIN	>tr|A8KC67|A8KC67_BOVIN Ran GTPase activating protein 1 OS=Bos taurus OX=9913 GN=RANGAP1 PE=2 SV=1	9.71	5.15	461.4	452762	3	2	0	4.1	585	19140
AATM_BOVIN	>sp|P12344|AATM_BOVIN Aspartate aminotransferase, mitochondrial OS=Bos taurus OX=9913 GN=GOT2 PE=1 SV=2	10.8	3.39	318.2	12251800	14	8	0	15.12	430	30846
ABCF2_BOVIN	>sp|Q2KJA2|ABCF2_BOVIN ATP-binding cassette sub-family F member 2 OS=Bos taurus OX=9913 GN=ABCF2 PE=2 SV=1	8.97	5.75	520.6	2870458	5	4	0	6.24	625	30650
ACADV_BOVIN	>sp|P48818|ACADV_BOVIN Very long-chain specific acyl-CoA dehydrogenase, mitochondrial OS=Bos taurus OX=9913 GN=ACADVL PE=2 SV=3	10.8	5.53	507.2	1519270	4	4	0	7.02	655	30633
ACLY_BOVIN	>sp|Q32PF2|ACLY_BOVIN ATP-citrate synthase OS=Bos taurus OX=9913 GN=ACLY PE=2 SV=1	106.08	12.81	707.3	15976220	38	24	1	26.03	1091	30687
ACOC_BOVIN	>sp|Q0VCU1|ACOC_BOVIN Cytoplasmic aconitate hydratase OS=Bos taurus OX=9913 GN=ACO1 PE=2 SV=1	3.78	3.83	300.4	1834444	4	4	0	5.51	889	30618
ACOT9_BOVIN	>sp|Q3SWX2|ACOT9_BOVIN Acyl-coenzyme A thioesterase 9, mitochondrial OS=Bos taurus OX=9913 GN=ACOT9 PE=2 SV=1	4.53	3.47	234.8	293250	5	2	0	7.09	437	30769
ACTB_BOVIN	>sp|P60712|ACTB_BOVIN Actin, cytoplasmic 1 OS=Bos taurus OX=9913 GN=ACTB PE=1 SV=1	466.56	26.38	1375.8	1330890986	526	60	22	81.07	375	30625
ACTG_BOVIN	>sp|P63258|ACTG_BOVIN Actin, cytoplasmic 2 OS=Bos taurus OX=9913 GN=ACTG1 PE=1 SV=1	27.28	14.67	874.5	54183272	37	3	2	4.53	375	30754
ACTN1_BOVIN	>sp|Q3B7N2|ACTN1_BOVIN Alpha-actinin-1 OS=Bos taurus OX=9913 GN=ACTN1 PE=2 SV=1	69.16	8.93	562.9	11145932	23	18	3	31.05	892	30673
ACTN4_BOVIN	>sp|A5D7D1|ACTN4_BOVIN Alpha-actinin-4 OS=Bos taurus OX=9913 GN=ACTN4 PE=2 SV=1	188.64	17.38	944.2	37731492	69	36	2	45.44	911	30791
ADRM1_BOVIN	>sp|A1L5A6|ADRM1_BOVIN Proteasomal ubiquitin receptor ADRM1 OS=Bos taurus OX=9913 GN=ADRM1 PE=2 SV=1	17.47	8.28	597.1	915250	6	4	0	12.04	407	30677
ADT1_BOVIN	>sp|P02722|ADT1_BOVIN ADP/ATP translocase 1 OS=Bos taurus OX=9913 GN=SLC25A4 PE=1 SV=3	11.82	8.01	522.4	1719658	6	2	0	8.39	298	30782
ADT2_BOVIN	>sp|Q8SQH5|ADT2_BOVIN ADP/ATP translocase 2 OS=Bos taurus OX=9913 GN=SLC25A5 PE=2 SV=3	86.8	14.36	955	105341890	92	23	4	55.7	298	30762
ADT3_BOVIN	>sp|P32007|ADT3_BOVIN ADP/ATP translocase 3 OS=Bos taurus OX=9913 GN=SLC25A6 PE=1 SV=3	10.4	10.4	606.6	1246480	3	2	0	7.72	298	30763
AFG32_BOVIN	>sp|Q2KJI7|AFG32_BOVIN AFG3-like protein 2 OS=Bos taurus OX=9913 GN=AFG3L2 PE=2 SV=1	18.07	14.05	780.1	2404016	10	6	0	9.81	805	30783
AGFG1_BOVIN	>sp|Q2TA45|AGFG1_BOVIN Arf-GAP domain and FG repeat-containing protein 1 OS=Bos taurus OX=9913 GN=AGFG1 PE=2 SV=1	6.44	3.42	255.6	243162	2	2	0	9.07	562	30686
AK1A1_BOVIN	>sp|Q3ZCJ2|AK1A1_BOVIN Alcohol dehydrogenase [NADP(+)] OS=Bos taurus OX=9913 GN=AKR1A1 PE=2 SV=1	7.85	4.61	436.6	3124918	5	3	0	9.54	325	30820
AN32A_BOVIN	>sp|P51122|AN32A_BOVIN Acidic leucine-rich nuclear phosphoprotein 32 family member A OS=Bos taurus OX=9913 GN=ANP32A PE=1 SV=2	38.44	14.4	833.4	22442970	19	5	1	21.69	249	30712
AN32B_BOVIN	>sp|Q3SZC6|AN32B_BOVIN Acidic leucine-rich nuclear phosphoprotein 32 family member B OS=Bos taurus OX=9913 GN=ANP32B PE=2 SV=1	8.89	4.7	446.9	6955310	10	3	1	9.96	261	30818
ANXA1_BOVIN	>sp|P46193|ANXA1_BOVIN Annexin A1 OS=Bos taurus OX=9913 GN=ANXA1 PE=1 SV=2	10.17	2.84	327.6	15766464	11	6	1	17.63	346	1690
ANXA2_BOVIN	>sp|P04272|ANXA2_BOVIN Annexin A2 OS=Bos taurus OX=9913 GN=ANXA2 PE=1 SV=2	180.57	15.67	887.2	191071888	152	31	2	68.73	339	1657
ANXA3_BOVIN	>sp|Q3SWX7|ANXA3_BOVIN Annexin A3 OS=Bos taurus OX=9913 GN=ANXA3 PE=2 SV=3	12.71	9.36	590.9	3010882	7	3	0	13.31	323	1666
ANXA6_BOVIN	>sp|P79134|ANXA6_BOVIN Annexin A6 OS=Bos taurus OX=9913 GN=ANXA6 PE=1 SV=2	13.31	13.38	700.6	1819992	2	2	0	4.75	673	30734
ANXA7_BOVIN	>sp|P20072|ANXA7_BOVIN Annexin A7 OS=Bos taurus OX=9913 GN=ANXA7 PE=1 SV=2	13.77	6.11	563.9	2416426	9	5	0	11.23	463	30828
AP1M1_BOVIN	>sp|Q2KJ81|AP1M1_BOVIN AP-1 complex subunit mu-1 OS=Bos taurus OX=9913 GN=AP1M1 PE=1 SV=3	2.19	1.31	234.4	1536530	3	3	0	7.56	423	30751
AP2B1_BOVIN	>sp|P63009|AP2B1_BOVIN AP-2 complex subunit beta OS=Bos taurus OX=9913 GN=AP2B1 PE=1 SV=2	72.88	10.57	604.4	7343890	40	21	5	27	937	1699
AP2M1_BOVIN	>sp|Q3ZC13|AP2M1_BOVIN AP-2 complex subunit mu OS=Bos taurus OX=9913 GN=AP2M1 PE=2 SV=1	9.69	6.81	491.7	3326200	6	5	0	12.64	435	1700
APEX1_BOVIN	>sp|P23196|APEX1_BOVIN DNA-(apurinic or apyrimidinic site) lyase OS=Bos taurus OX=9913 GN=APEX1 PE=1 SV=2	23.15	10.36	626.3	9049178	10	4	0	15.09	318	1706
APOA2_BOVIN	>sp|P81644|APOA2_BOVIN Apolipoprotein A-II OS=Bos taurus OX=9913 GN=APOA2 PE=1 SV=2	33.3	12.84	776.6	3287736	19	4	1	58	100	1694
ARC1B_BOVIN	>sp|Q58CQ2|ARC1B_BOVIN Actin-related protein 2/3 complex subunit 1B OS=Bos taurus OX=9913 GN=ARPC1B PE=1 SV=4	10.74	5.68	430.8	1382888	5	3	0	10.48	372	1703
ARF1_BOVIN	>sp|P84080|ARF1_BOVIN ADP-ribosylation factor 1 OS=Bos taurus OX=9913 GN=ARF1 PE=1 SV=2	71.64	16.06	871.9	18953010	29	11	2	71.82	181	1649
ARF4_BOVIN	>sp|Q3SZF2|ARF4_BOVIN ADP-ribosylation factor 4 OS=Bos taurus OX=9913 GN=ARF4 PE=2 SV=3	34.11	15.64	818.2	2411848	8	6	0	45.56	180	32319
ARHL2_BOVIN	>sp|Q3SYV9|ARHL2_BOVIN ADP-ribose glycohydrolase ARH3 OS=Bos taurus OX=9913 GN=ADPRHL2 PE=2 SV=1	3.26	3.26	352.9	272700	3	2	1	7.12	365	1677
ARL1_BOVIN	>sp|Q2YDM1|ARL1_BOVIN ADP-ribosylation factor-like protein 1 OS=Bos taurus OX=9913 GN=ARL1 PE=2 SV=1	8.57	8.41	464.8	674042	6	2	0	16.57	181	1676
ARP2_BOVIN	>sp|A7MB62|ARP2_BOVIN Actin-related protein 2 OS=Bos taurus OX=9913 GN=ACTR2 PE=1 SV=1	31.76	7	486.1	6237004	10	7	1	21.57	394	32441
ARP3_BOVIN	>sp|P61157|ARP3_BOVIN Actin-related protein 3 OS=Bos taurus OX=9913 GN=ACTR3 PE=1 SV=3	55.7	13.38	700.7	7174558	23	10	1	37.8	418	1149
ARPC2_BOVIN	>sp|Q3MHR7|ARPC2_BOVIN Actin-related protein 2/3 complex subunit 2 OS=Bos taurus OX=9913 GN=ARPC2 PE=1 SV=1	9.61	4.71	350.9	1103306	4	4	0	15.67	300	1121
ARPC3_BOVIN	>sp|Q3T035|ARPC3_BOVIN Actin-related protein 2/3 complex subunit 3 OS=Bos taurus OX=9913 GN=ARPC3 PE=1 SV=3	16.54	8.83	523.6	1829516	8	3	0	29.21	178	32360
ASNA_BOVIN	>sp|A5PJI5|ASNA_BOVIN ATPase ASNA1 OS=Bos taurus OX=9913 GN=ASNA1 PE=2 SV=1	32.31	12.63	735.1	2854928	14	6	2	29.31	348	30949
ASPH_BOVIN	>sp|Q28056|ASPH_BOVIN Aspartyl/asparaginyl beta-hydroxylase OS=Bos taurus OX=9913 GN=ASPH PE=1 SV=1	16.35	12.63	716.7	1575990	4	2	0	3.85	754	30918
ASSY_BOVIN	>sp|P14568|ASSY_BOVIN Argininosuccinate synthase OS=Bos taurus OX=9913 GN=ASS1 PE=2 SV=1	86.32	15.81	927.4	61931946	70	16	2	44.17	412	32321
AT5F1_BOVIN	>sp|P13619|AT5F1_BOVIN ATP synthase F(0) complex subunit B1, mitochondrial OS=Bos taurus OX=9913 GN=ATP5PB PE=1 SV=2	8.74	5.29	466.9	3727378	5	3	0	12.11	256	30884
ATAD3_BOVIN	>sp|A7YWC4|ATAD3_BOVIN ATPase family AAA domain-containing protein 3 OS=Bos taurus OX=9913 GN=ATAD3 PE=2 SV=1	8.88	5.02	467.7	1807198	3	3	0	7.51	586	32374
ATG3_BOVIN	>sp|Q0VCL3|ATG3_BOVIN Ubiquitin-like-conjugating enzyme ATG3 OS=Bos taurus OX=9913 GN=ATG3 PE=2 SV=1	9.93	6.36	422.4	433736	2	2	0	8.92	314	30890
ATP5H_BOVIN	>sp|P13620|ATP5H_BOVIN ATP synthase subunit d, mitochondrial OS=Bos taurus OX=9913 GN=ATP5PD PE=1 SV=2	10.99	5.75	441.3	3194430	7	3	0	17.39	161	32463
ATPB_BOVIN	>sp|P00829|ATPB_BOVIN ATP synthase subunit beta, mitochondrial OS=Bos taurus OX=9913 GN=ATP5F1B PE=1 SV=2	279.88	22.07	1159.7	113109482	149	32	4	65.72	528	32339
ATPG_BOVIN	>sp|P05631|ATPG_BOVIN ATP synthase subunit gamma, mitochondrial OS=Bos taurus OX=9913 GN=ATP5F1C PE=1 SV=3	3.58	2.52	324.9	2496028	9	5	2	8.05	298	32200
B0JYL8_BOVIN	>tr|B0JYL8|B0JYL8_BOVIN Cofilin 1 (Non-muscle) OS=Bos taurus OX=9913 GN=CFL1 PE=2 SV=1	91.17	15.1	832.8	138312214	87	19	3	68.67	166	16989
B0JYM5_BOVIN	>tr|B0JYM5|B0JYM5_BOVIN Tyrosine 3-monooxygenase/tryptophan 5-monooxygenase activation protein, theta polypeptide OS=Bos taurus OX=9913 GN=YWHAQ PE=2 SV=1	86.47	13.2	826.8	33984862	39	12	1	53.06	245	10558
B1H0W4_BOVIN	>tr|B1H0W4|B1H0W4_BOVIN 5'-nucleotidase, cytosolic II OS=Bos taurus OX=9913 GN=NT5C2 PE=2 SV=1	7.66	4.2	286.8	221150	2	2	0	5.89	560	17361
B8Y9S9_BOVIN	>tr|B8Y9S9|B8Y9S9_BOVIN Embryo-specific fibronectin 1 transcript variant OS=Bos taurus OX=9913 GN=FN1 PE=2 SV=1	4.86	3.86	255.3	231382	5	4	0	2.18	2387	5199
BAF_BOVIN	>sp|P61283|BAF_BOVIN Barrier-to-autointegration factor OS=Bos taurus OX=9913 GN=BANF1 PE=3 SV=1	21.24	13.36	783	22762844	12	5	1	42.7	89	32295
BASI_BOVIN	>sp|Q865R3|BASI_BOVIN Basigin (Fragment) OS=Bos taurus OX=9913 GN=BSG PE=2 SV=1	39.67	17.43	1214.4	19364988	19	5	0	39.02	205	32227
BASP1_BOVIN	>sp|P80724|BASP1_BOVIN Brain acid soluble protein 1 OS=Bos taurus OX=9913 GN=BASP1 PE=1 SV=3	22.33	12.2	734.5	4233438	10	3	0	15.42	227	32299
BAX_BOVIN	>sp|O02703|BAX_BOVIN Apoptosis regulator BAX OS=Bos taurus OX=9913 GN=BAX PE=2 SV=1	5.24	3.17	330.7	428522	3	2	0	13.02	192	32301
BGH3_BOVIN	>sp|P55906|BGH3_BOVIN Transforming growth factor-beta-induced protein ig-h3 OS=Bos taurus OX=9913 GN=TGFBI PE=1 SV=2	12.33	7.78	447.5	252844	3	3	0	8.2	683	1150
BIP_BOVIN	>sp|Q0VCX2|BIP_BOVIN Endoplasmic reticulum chaperone BiP OS=Bos taurus OX=9913 GN=HSPA5 PE=2 SV=1	222.62	16.61	1005.1	134382840	157	36	6	54.5	655	1151
BRX1_BOVIN	>sp|Q3SZZ0|BRX1_BOVIN Ribosome biogenesis protein BRX1 homolog OS=Bos taurus OX=9913 GN=BRIX1 PE=2 SV=1	19.52	9.61	598.2	1273288	7	6	0	22.1	353	1172
BT3L4_BOVIN	>sp|Q2KIY7|BT3L4_BOVIN Transcription factor BTF3 homolog 4 OS=Bos taurus OX=9913 GN=BTF3L4 PE=2 SV=1	12.87	10.85	626.9	2293942	6	4	1	22.15	158	1492
BUB3_BOVIN	>sp|Q1JQB2|BUB3_BOVIN Mitotic checkpoint protein BUB3 OS=Bos taurus OX=9913 GN=BUB3 PE=2 SV=1	19.98	9.29	624.7	4462998	10	6	1	21.17	326	1562
BUD31_BOVIN	>sp|Q2NKU3|BUD31_BOVIN Protein BUD31 homolog OS=Bos taurus OX=9913 GN=BUD31 PE=2 SV=1	3.65	1.96	286.6	775468	2	2	0	13.19	144	1524
C1JZ67_BOVIN	>tr|C1JZ67|C1JZ67_BOVIN Importin subunit alpha OS=Bos taurus OX=9913 GN=KPNA4 PE=2 SV=1	38.03	10.47	624.1	3538076	23	7	1	25.72	521	7085
C1QBP_BOVIN	>sp|Q3T0B6|C1QBP_BOVIN Complement component 1 Q subcomponent-binding protein, mitochondrial OS=Bos taurus OX=9913 GN=C1QBP PE=2 SV=1	11.67	6.27	477.9	7029750	5	2	0	3.96	278	1503
C3V9V7_BOVIN	>tr|C3V9V7|C3V9V7_BOVIN RNP24 OS=Bos taurus OX=9913 GN=TMED2 PE=3 SV=1	16.47	10.67	629.7	1544104	8	5	1	22.39	201	5439
C4BPA_BOVIN	>sp|Q28065|C4BPA_BOVIN C4b-binding protein alpha chain OS=Bos taurus OX=9913 GN=C4BPA PE=2 SV=1	7.57	5.95	321.1	399136	3	3	0	6.72	610	1581
CALM_BOVIN	>sp|P62157|CALM_BOVIN Calmodulin OS=Bos taurus OX=9913 GN=CALM PE=1 SV=2	65.54	16.06	943.6	35382542	43	9	1	75.17	149	1509
CALR_BOVIN	>sp|P52193|CALR_BOVIN Calreticulin OS=Bos taurus OX=9913 GN=CALR PE=1 SV=2	92.68	15.51	1104.6	41631266	52	13	4	40.05	417	1508
CAN1_BOVIN	>sp|Q27970|CAN1_BOVIN Calpain-1 catalytic subunit OS=Bos taurus OX=9913 GN=CAPN1 PE=1 SV=3	28.46	8.82	564.8	1935706	8	5	0	12.57	716	1591
CAN2_BOVIN	>sp|Q27971|CAN2_BOVIN Calpain-2 catalytic subunit OS=Bos taurus OX=9913 GN=CAPN2 PE=2 SV=2	23.49	8.71	522.4	2756434	9	7	1	14.14	700	1590
CAND1_BOVIN	>sp|A7MBJ5|CAND1_BOVIN Cullin-associated NEDD8-dissociated protein 1 OS=Bos taurus OX=9913 GN=CAND1 PE=2 SV=1	124.28	12.41	736	10694374	50	24	3	26.42	1230	1521
CAP1_BOVIN	>sp|Q3SYV4|CAP1_BOVIN Adenylyl cyclase-associated protein 1 OS=Bos taurus OX=9913 GN=CAP1 PE=2 SV=3	28.9	10.63	611.6	3646732	10	5	0	16.74	472	1479
CAPG_BOVIN	>sp|Q865V6|CAPG_BOVIN Macrophage-capping protein OS=Bos taurus OX=9913 GN=CAPG PE=2 SV=1	19.6	10.33	633.9	3735620	7	4	1	8.31	349	1480
CAPR1_BOVIN	>sp|Q1LZB6|CAPR1_BOVIN Caprin-1 OS=Bos taurus OX=9913 GN=CAPRIN1 PE=2 SV=1	37.6	11.57	679.9	3263596	20	8	2	16.1	708	1510
CAPZB_BOVIN	>sp|P79136|CAPZB_BOVIN F-actin-capping protein subunit beta OS=Bos taurus OX=9913 GN=CAPZB PE=1 SV=1	40.45	13.98	786.1	11548640	34	9	1	37.87	301	1556
CATA_BOVIN	>sp|P00432|CATA_BOVIN Catalase OS=Bos taurus OX=9913 GN=CAT PE=1 SV=3	18.82	12.81	710.7	1053324	4	3	0	9.87	527	1226
CAZA1_BOVIN	>sp|A4FUA8|CAZA1_BOVIN F-actin-capping protein subunit alpha-1 OS=Bos taurus OX=9913 GN=CAPZA1 PE=2 SV=1	35.19	13.81	767.1	7135934	10	6	0	30.77	286	1482
CBG_BOVIN	>sp|E1BF81|CBG_BOVIN Corticosteroid-binding globulin OS=Bos taurus OX=9913 GN=SERPINA6 PE=3 SV=1	2.13	1.42	299.1	406212	2	2	0	7.18	404	32488
CBR1_BOVIN	>sp|Q3SZD7|CBR1_BOVIN Carbonyl reductase [NADPH] 1 OS=Bos taurus OX=9913 GN=CBR1 PE=2 SV=1	19.65	9.64	591.6	5785066	6	4	0	16.61	277	1330
CCD47_BOVIN	>sp|Q3ZC50|CCD47_BOVIN Coiled-coil domain-containing protein 47 OS=Bos taurus OX=9913 GN=CCDC47 PE=2 SV=1	20.84	8.82	564.6	675810	11	3	0	12.22	483	31542
CD166_BOVIN	>sp|Q9BH13|CD166_BOVIN CD166 antigen OS=Bos taurus OX=9913 GN=ALCAM PE=2 SV=1	6.45	5.18	337.8	302390	3	3	0	10.29	583	1318
CD44_BOVIN	>sp|Q29423|CD44_BOVIN CD44 antigen OS=Bos taurus OX=9913 GN=CD44 PE=2 SV=1	6.78	3.64	307.2	2190420	4	3	0	8.2	366	1283
CDC37_BOVIN	>sp|Q5EAC6|CDC37_BOVIN Hsp90 co-chaperone Cdc37 OS=Bos taurus OX=9913 GN=CDC37 PE=2 SV=1	27.05	8.8	545.1	3643776	7	5	0	17.63	380	1257
CDC42_BOVIN	>sp|Q2KJ93|CDC42_BOVIN Cell division control protein 42 homolog OS=Bos taurus OX=9913 GN=CDC42 PE=1 SV=1	34.1	8.42	555.8	5403678	20	7	0	56.02	191	1200
CDC5L_BOVIN	>sp|Q2KJC1|CDC5L_BOVIN Cell division cycle 5-like protein OS=Bos taurus OX=9913 GN=CDC5L PE=2 SV=1	9.14	5.41	316.1	28754678	8	4	0	6.73	802	1197
CDK1_BOVIN	>sp|P48734|CDK1_BOVIN Cyclin-dependent kinase 1 OS=Bos taurus OX=9913 GN=CDK1 PE=2 SV=2	12.67	8.15	540.7	771514	7	5	2	23.57	297	31531
CDK9_BOVIN	>sp|Q5EAB2|CDK9_BOVIN Cyclin-dependent kinase 9 OS=Bos taurus OX=9913 GN=CDK9 PE=2 SV=1	7.1	5.37	379	353806	2	2	0	5.65	372	31550
CFAB_BOVIN	>sp|P81187|CFAB_BOVIN Complement factor B OS=Bos taurus OX=9913 GN=CFB PE=1 SV=2	174.39	20.41	1400.3	33561490	123	24	2	45.47	761	1363
CFAH_BOVIN	>sp|Q28085|CFAH_BOVIN Complement factor H OS=Bos taurus OX=9913 GN=CFH PE=1 SV=3	8.41	3.62	340.6	1174178	6	5	1	5.91	1236	31533
CH10_BOVIN	>sp|P61603|CH10_BOVIN 10 kDa heat shock protein, mitochondrial OS=Bos taurus OX=9913 GN=HSPE1 PE=3 SV=2	34.34	11.4	689.7	21184744	24	10	0	72.55	102	1212
CHIA_BOVIN	>sp|Q95M17|CHIA_BOVIN Acidic mammalian chitinase OS=Bos taurus OX=9913 GN=CHIA PE=1 SV=1	9.76	5.26	357	391786	2	2	0	8.47	472	1114
CHRD1_BOVIN	>sp|Q29RL2|CHRD1_BOVIN Cysteine and histidine-rich domain-containing protein 1 OS=Bos taurus OX=9913 GN=CHORDC1 PE=2 SV=1	23.35	15.1	827	3212302	4	3	0	15.06	332	32359
CISY_BOVIN	>sp|Q29RK1|CISY_BOVIN Citrate synthase, mitochondrial OS=Bos taurus OX=9913 GN=CS PE=1 SV=1	21.44	8.1	466	4654604	7	5	0	11.37	466	30937
CLCA_BOVIN	>sp|P04973|CLCA_BOVIN Clathrin light chain A OS=Bos taurus OX=9913 GN=CLTA PE=1 SV=1	3.43	2.27	316.4	2705426	5	3	0	9.46	243	32389
CLH1_BOVIN	>sp|P49951|CLH1_BOVIN Clathrin heavy chain 1 OS=Bos taurus OX=9913 GN=CLTC PE=1 SV=1	432.21	15.36	822.4	68415674	196	67	6	50.03	1675	32467
CLIC1_BOVIN	>sp|Q5E9B7|CLIC1_BOVIN Chloride intracellular channel protein 1 OS=Bos taurus OX=9913 GN=CLIC1 PE=2 SV=3	87.86	16.73	932.8	20311506	38	11	1	66.8	241	32234
CLIC4_BOVIN	>sp|Q9XSA7|CLIC4_BOVIN Chloride intracellular channel protein 4 OS=Bos taurus OX=9913 GN=CLIC4 PE=2 SV=3	44.42	8.38	536.2	5786692	15	10	0	44.27	253	32468
CNBP_BOVIN	>sp|Q3T0Q6|CNBP_BOVIN Cellular nucleic acid-binding protein OS=Bos taurus OX=9913 GN=CNBP PE=2 SV=1	74.66	14	811.2	18097484	33	10	3	46.47	170	32345
CNDP2_BOVIN	>sp|Q3ZC84|CNDP2_BOVIN Cytosolic non-specific dipeptidase OS=Bos taurus OX=9913 GN=CNDP2 PE=2 SV=1	5.33	5.14	338.4	678126	3	2	0	8.42	475	31177
CO3_BOVIN	>sp|Q2UVX4|CO3_BOVIN Complement C3 OS=Bos taurus OX=9913 GN=C3 PE=1 SV=2	445.97	16.57	952.5	129404368	232	75	5	54.67	1661	32248
CO9_BOVIN	>sp|Q3MHN2|CO9_BOVIN Complement component C9 OS=Bos taurus OX=9913 GN=C9 PE=2 SV=1	39.3	8.6	558.9	2971278	12	7	0	25.18	548	32196
COF2_BOVIN	>sp|Q148F1|COF2_BOVIN Cofilin-2 OS=Bos taurus OX=9913 GN=CFL2 PE=2 SV=1	28.95	11.81	691	2591252	11	3	0	22.29	166	32263
COPB_BOVIN	>sp|A0JN39|COPB_BOVIN Coatomer subunit beta OS=Bos taurus OX=9913 GN=COPB1 PE=1 SV=1	30.05	7.09	517.7	975716	9	7	1	8.08	953	32417
COPB2_BOVIN	>sp|P35605|COPB2_BOVIN Coatomer subunit beta' OS=Bos taurus OX=9913 GN=COPB2 PE=1 SV=3	24.97	8.36	512.6	2746558	12	10	1	15.78	906	32289
COPD_BOVIN	>sp|P53619|COPD_BOVIN Coatomer subunit delta OS=Bos taurus OX=9913 GN=ARCN1 PE=1 SV=1	7.47	5.82	434.5	786456	3	3	0	5.68	511	32216
COPZ1_BOVIN	>sp|P35604|COPZ1_BOVIN Coatomer subunit zeta-1 OS=Bos taurus OX=9913 GN=COPZ1 PE=1 SV=2	10.71	8.89	445.3	243014	5	2	0	27.68	177	32420
COTL1_BOVIN	>sp|Q2HJ57|COTL1_BOVIN Coactosin-like protein OS=Bos taurus OX=9913 GN=COTL1 PE=2 SV=3	2.03	1.8	281.5	2092136	3	2	0	11.97	142	1138
COX5A_BOVIN	>sp|P00426|COX5A_BOVIN Cytochrome c oxidase subunit 5A, mitochondrial OS=Bos taurus OX=9913 GN=COX5A PE=1 SV=2	13.77	7.24	426.8	3161782	10	3	0	24.34	152	1161
CPNE1_BOVIN	>sp|Q08DB4|CPNE1_BOVIN Copine-1 OS=Bos taurus OX=9913 GN=CPNE1 PE=1 SV=1	17.84	12.89	744.3	3287552	14	4	0	8.19	537	31338
CPNS1_BOVIN	>sp|P13135|CPNS1_BOVIN Calpain small subunit 1 OS=Bos taurus OX=9913 GN=CAPNS1 PE=2 SV=1	24.35	11.85	676.9	6069922	17	7	0	28.14	263	1332
CPSF1_BOVIN	>sp|Q10569|CPSF1_BOVIN Cleavage and polyadenylation specificity factor subunit 1 OS=Bos taurus OX=9913 GN=CPSF1 PE=1 SV=1	7.39	4.94	413.6	2174990	5	4	0	3.95	1444	31339
CPSF3_BOVIN	>sp|P79101|CPSF3_BOVIN Cleavage and polyadenylation specificity factor subunit 3 OS=Bos taurus OX=9913 GN=CPSF3 PE=1 SV=1	4.16	4.05	410	583960	3	3	0	3.65	684	1369
CPSF5_BOVIN	>sp|Q3ZCA2|CPSF5_BOVIN Cleavage and polyadenylation specificity factor subunit 5 OS=Bos taurus OX=9913 GN=NUDT21 PE=2 SV=1	16.36	5.75	510.1	2097028	6	3	0	19.82	227	31506
CRIP1_BOVIN	>sp|Q56K04|CRIP1_BOVIN Cysteine-rich protein 1 OS=Bos taurus OX=9913 GN=CRIP1 PE=3 SV=3	23.61	13.4	774.1	14250988	17	6	0	57.14	77	31514
CY1_BOVIN	>sp|P00125|CY1_BOVIN Cytochrome c1, heme protein, mitochondrial OS=Bos taurus OX=9913 GN=CYC1 PE=1 SV=2	22.43	12.1	695.9	2877076	8	4	1	23.38	325	31245
CYBP_BOVIN	>sp|Q3T168|CYBP_BOVIN Calcyclin-binding protein OS=Bos taurus OX=9913 GN=CACYBP PE=2 SV=1	44.4	13.77	788.9	16353596	19	9	0	41.74	230	31495
CSN4_BOVIN	>sp|Q3SZA0|CSN4_BOVIN COP9 signalosome complex subunit 4 OS=Bos taurus OX=9913 GN=COPS4 PE=2 SV=1	13.21	8.35	551.6	1766104	5	5	0	17.73	406	31528
CSRP1_BOVIN	>sp|Q3MHY1|CSRP1_BOVIN Cysteine and glycine-rich protein 1 OS=Bos taurus OX=9913 GN=CSRP1 PE=2 SV=3	23.84	9.86	608.1	8675230	11	4	0	26.94	193	31356
D1Z308_BOVIN	>tr|D1Z308|D1Z308_BOVIN Periostin OS=Bos taurus OX=9913 GN=POSTN PE=1 SV=2	111.98	14.57	829.3	15071096	45	22	3	40.67	836	6850
D3JUI8_BOVIN	>tr|D3JUI8|D3JUI8_BOVIN RNA-binding motif protein, X chromosome OS=Bos taurus OX=9913 GN=RBMX PE=1 SV=1	64.16	12.4	749.3	32884752	62	15	0	32.22	391	4654
DBNL_BOVIN	>sp|A6H7G2|DBNL_BOVIN Drebrin-like protein OS=Bos taurus OX=9913 GN=DBNL PE=2 SV=1	3.21	3.01	291.8	351434	2	2	0	8.27	423	1381
DC1I2_BOVIN	>sp|Q0III3|DC1I2_BOVIN Cytoplasmic dynein 1 intermediate chain 2 OS=Bos taurus OX=9913 GN=DYNC1I2 PE=1 SV=1	11.39	9.4	581.3	2398896	5	3	0	8.82	612	1392
DCTN2_BOVIN	>sp|Q3ZCF0|DCTN2_BOVIN Dynactin subunit 2 OS=Bos taurus OX=9913 GN=DCTN2 PE=2 SV=1	20.1	11.81	716	916174	3	2	0	9.18	403	1374
DD19A_BOVIN	>sp|Q3ZBV2|DD19A_BOVIN ATP-dependent RNA helicase DDX19A OS=Bos taurus OX=9913 GN=DDX19A PE=2 SV=1	14.44	4.76	441.5	2121514	8	5	0	12.76	478	1069
DDB1_BOVIN	>sp|A1A4K3|DDB1_BOVIN DNA damage-binding protein 1 OS=Bos taurus OX=9913 GN=DDB1 PE=1 SV=1	73.77	18.43	957	5563678	31	20	0	26.23	1140	1050
DDX1_BOVIN	>sp|Q0IIK5|DDX1_BOVIN ATP-dependent RNA helicase DDX1 OS=Bos taurus OX=9913 GN=DDX1 PE=2 SV=1	39.4	14.77	813.6	8580614	27	14	3	19.46	740	989
DDX47_BOVIN	>sp|Q29S22|DDX47_BOVIN Probable ATP-dependent RNA helicase DDX47 OS=Bos taurus OX=9913 GN=DDX47 PE=2 SV=1	5	4.19	248.6	420162	2	2	0	5.91	457	1098
DENR_BOVIN	>sp|Q2HJ47|DENR_BOVIN Density-regulated protein OS=Bos taurus OX=9913 GN=DENR PE=2 SV=1	19.22	8.38	530.9	1422376	5	5	0	38.38	198	1067
DEST_BOVIN	>sp|Q5E9D5|DEST_BOVIN Destrin OS=Bos taurus OX=9913 GN=DSTN PE=2 SV=3	27.23	10.67	642.5	6693044	9	7	0	50.3	165	31328
DHE3_BOVIN	>sp|P00366|DHE3_BOVIN Glutamate dehydrogenase 1, mitochondrial OS=Bos taurus OX=9913 GN=GLUD1 PE=1 SV=2	23.62	8.22	506.8	7837562	12	9	0	15.77	558	1078
DHPR_BOVIN	>sp|Q3T0Z7|DHPR_BOVIN Dihydropteridine reductase OS=Bos taurus OX=9913 GN=QDPR PE=2 SV=1	8.62	4.48	462.8	456002	2	2	0	14.05	242	1001
DHSO_BOVIN	>sp|Q58D31|DHSO_BOVIN Sorbitol dehydrogenase OS=Bos taurus OX=9913 GN=SORD PE=2 SV=3	19.84	16.1	875.1	3563790	3	2	0	9.27	356	31333
DHX9_BOVIN	>sp|Q28141|DHX9_BOVIN ATP-dependent RNA helicase A OS=Bos taurus OX=9913 GN=DHX9 PE=1 SV=1	95.53	8.37	556.6	31770114	61	28	3	24.86	1287	1008
DJB11_BOVIN	>sp|Q3ZBA6|DJB11_BOVIN DnaJ homolog subfamily B member 11 OS=Bos taurus OX=9913 GN=DNAJB11 PE=2 SV=1	8.64	8.6	572.1	744350	2	2	0	6.7	358	31321
DJC11_BOVIN	>sp|Q2NL21|DJC11_BOVIN DnaJ homolog subfamily C member 11 OS=Bos taurus OX=9913 GN=DNAJC11 PE=2 SV=1	15.19	8.26	400.5	173454	2	2	0	7.33	559	31337
DNJA1_BOVIN	>sp|Q5E954|DNJA1_BOVIN DnaJ homolog subfamily A member 1 OS=Bos taurus OX=9913 GN=DNAJA1 PE=2 SV=2	18.98	8.16	477.1	1480666	8	5	0	14.86	397	31462
DNJA2_BOVIN	>sp|Q2HJ94|DNJA2_BOVIN DnaJ homolog subfamily A member 2 OS=Bos taurus OX=9913 GN=DNAJA2 PE=2 SV=1	17.47	8.4	465	2406456	7	6	0	19.17	412	31463
DNJB1_BOVIN	>sp|Q3MI00|DNJB1_BOVIN DnaJ homolog subfamily B member 1 OS=Bos taurus OX=9913 GN=DNAJB1 PE=2 SV=3	9.78	8.03	553.8	865944	3	2	0	6.18	340	31282
DNM1L_BOVIN	>sp|Q2KIA5|DNM1L_BOVIN Dynamin-1-like protein OS=Bos taurus OX=9913 GN=DNM1L PE=2 SV=1	36.85	9.85	585.9	1541168	12	9	0	19.76	749	31429
DPOD1_BOVIN	>sp|P28339|DPOD1_BOVIN DNA polymerase delta catalytic subunit OS=Bos taurus OX=9913 GN=POLD1 PE=1 SV=1	6.12	4.8	372.1	675920	3	3	0	4.34	1106	31419
DPOE3_BOVIN	>sp|Q3SZN5|DPOE3_BOVIN DNA polymerase epsilon subunit 3 OS=Bos taurus OX=9913 GN=POLE3 PE=2 SV=1	4.91	4.82	333.6	737800	2	2	0	23.13	147	31424
DPYL2_BOVIN	>sp|O02675|DPYL2_BOVIN Dihydropyrimidinase-related protein 2 OS=Bos taurus OX=9913 GN=DPYSL2 PE=1 SV=1	55.06	13.13	741.8	3330384	16	10	1	30.59	572	31185
DRG1_BOVIN	>sp|Q3MHP5|DRG1_BOVIN Developmentally-regulated GTP-binding protein 1 OS=Bos taurus OX=9913 GN=DRG1 PE=2 SV=1	18.68	8.95	596.6	2308556	8	5	0	18.26	367	31195
DX39B_BOVIN	>sp|Q3T147|DX39B_BOVIN Spliceosome RNA helicase DDX39B OS=Bos taurus OX=9913 GN=DDX39B PE=2 SV=1	94.5	13.06	735.1	43892774	59	22	1	51.4	428	1011
DYL1_BOVIN	>sp|P61285|DYL1_BOVIN Dynein light chain 1, cytoplasmic OS=Bos taurus OX=9913 GN=DYNLL1 PE=1 SV=1	13.98	13.73	755.5	867234	3	2	0	30.34	89	968
DYLT1_BOVIN	>sp|P63171|DYLT1_BOVIN Dynein light chain Tctex-type 1 OS=Bos taurus OX=9913 GN=DYNLT1 PE=1 SV=1	14.11	8.22	550.2	652566	6	2	0	35.4	113	31326
DYN2_BOVIN	>sp|A6H7I5|DYN2_BOVIN Dynamin-2 OS=Bos taurus OX=9913 GN=DNM2 PE=2 SV=1	18.57	7.11	533.9	918752	9	4	1	6.93	866	1434
E1B6X6_BOVIN	>tr|E1B6X6|E1B6X6_BOVIN Bromodomain adjacent to zinc finger domain 1B OS=Bos taurus OX=9913 GN=BAZ1B PE=4 SV=2	11.51	6.1	431.8	1597192	5	5	0	4.66	1482	20297
E1B726_BOVIN	>tr|E1B726|E1B726_BOVIN Plasminogen OS=Bos taurus OX=9913 GN=PLG PE=3 SV=2	22.92	10.81	604.3	2418304	4	3	0	6.77	812	9802
E1B748_BOVIN	>tr|E1B748|E1B748_BOVIN Hypoxia up-regulated 1 OS=Bos taurus OX=9913 GN=HYOU1 PE=1 SV=1	39.51	11.77	693.3	2702206	13	6	0	10.28	1002	10967
E1B7R4_BOVIN	>tr|E1B7R4|E1B7R4_BOVIN Eukaryotic translation initiation factor 3 subunit A OS=Bos taurus OX=9913 GN=EIF3A PE=3 SV=2	54.44	9.67	598.4	8403150	26	15	0	14.66	1378	8646
E1B7W1_BOVIN	>tr|E1B7W1|E1B7W1_BOVIN Thyroid hormone receptor associated protein 3 OS=Bos taurus OX=9913 GN=THRAP3 PE=1 SV=1	12.58	8.2	566.2	1051414	3	3	0	4.38	958	24070
E1B844_BOVIN	>tr|E1B844|E1B844_BOVIN Mitochondrial import inner membrane translocase subunit TIM44 OS=Bos taurus OX=9913 GN=TIMM44 PE=3 SV=1	13.6	11.33	654.5	2141664	7	4	0	12.33	454	14385
E1B8K6_BOVIN	>tr|E1B8K6|E1B8K6_BOVIN Uncharacterized protein OS=Bos taurus OX=9913 GN=NCL PE=1 SV=1	100.8	21.06	1103.4	65506372	59	16	1	21.11	720	21178
E1B8Q8_BOVIN	>tr|E1B8Q8|E1B8Q8_BOVIN Exportin for tRNA OS=Bos taurus OX=9913 GN=XPOT PE=4 SV=2	24.24	8.07	443.1	1083796	9	8	2	12.17	961	14065
E1B8W1_BOVIN	>tr|E1B8W1|E1B8W1_BOVIN CTD small phosphatase like 2 OS=Bos taurus OX=9913 GN=CTDSPL2 PE=4 SV=2	10.1	5.78	442.5	83394	2	2	0	5.58	466	8956
E1B9H3_BOVIN	>tr|E1B9H3|E1B9H3_BOVIN Cell cycle and apoptosis regulator 2 OS=Bos taurus OX=9913 GN=CCAR2 PE=4 SV=1	14.7	8.56	548.6	1341194	3	3	0	5.02	916	9280
E1B9L5_BOVIN	>tr|E1B9L5|E1B9L5_BOVIN FMR1 autosomal homolog 2 OS=Bos taurus OX=9913 GN=FXR2 PE=4 SV=2	3.83	1.87	348.1	551290	3	3	0	7.28	646	26067
E1B9Q4_BOVIN	>tr|E1B9Q4|E1B9Q4_BOVIN MutS homolog 6 OS=Bos taurus OX=9913 GN=MSH6 PE=3 SV=2	24.63	10.67	630.6	3193104	11	8	2	6.91	1360	12203
E1B9R3_BOVIN	>tr|E1B9R3|E1B9R3_BOVIN UDP-glucose glycoprotein glucosyltransferase 1 OS=Bos taurus OX=9913 GN=UGGT1 PE=4 SV=2	9.59	2.8	322.2	1023128	8	7	0	6.43	1555	10121
E1BAK6_BOVIN	>tr|E1BAK6|E1BAK6_BOVIN DAZ associated protein 1 OS=Bos taurus OX=9913 GN=DAZAP1 PE=4 SV=2	11.33	7.23	454	2473722	3	2	0	7.83	396	24680
E1BAV7_BOVIN	>tr|E1BAV7|E1BAV7_BOVIN Cytochrome c oxidase subunit OS=Bos taurus OX=9913 PE=3 SV=1	6.85	4.52	363.8	2463820	9	2	0	22.09	86	17048
E1BB17_BOVIN	>tr|E1BB17|E1BB17_BOVIN Heterogeneous nuclear ribonucleoprotein H3 OS=Bos taurus OX=9913 GN=HNRNPH3 PE=1 SV=1	38.91	10.96	613.9	8634836	19	6	0	20.52	346	8963
E1BB48_BOVIN	>tr|E1BB48|E1BB48_BOVIN Polypeptide N-acetylgalactosaminyltransferase OS=Bos taurus OX=9913 GN=GALNT2 PE=3 SV=2	9.98	6.26	373.5	677540	4	4	0	8.41	571	27392
E1BB91_BOVIN	>tr|E1BB91|E1BB91_BOVIN Collagen type VI alpha 3 chain OS=Bos taurus OX=9913 GN=COL6A3 PE=1 SV=1	5.67	5.76	350.6	1319504	3	3	0	1.89	3170	25367
E1BBC4_BOVIN	>tr|E1BBC4|E1BBC4_BOVIN OPA1, mitochondrial dynamin like GTPase OS=Bos taurus OX=9913 GN=OPA1 PE=3 SV=2	5.53	4.17	267.5	4752076	11	3	0	4.71	997	15436
E1BBT0_BOVIN	>tr|E1BBT0|E1BBT0_BOVIN Aldo-keto reductase family 1 member D1 OS=Bos taurus OX=9913 GN=AKR1D1 PE=4 SV=1	3.69	3.13	300.1	1873916	3	2	0	7.06	326	19466
E1BBT9_BOVIN	>tr|E1BBT9|E1BBT9_BOVIN Heat shock protein family A (Hsp70) member 4 like OS=Bos taurus OX=9913 GN=HSPA4L PE=3 SV=2	15.97	6.43	468.2	4305632	12	6	1	8.74	870	16014
E1BBY7_BOVIN	>tr|E1BBY7|E1BBY7_BOVIN Heat shock protein family A (Hsp70) member 4 OS=Bos taurus OX=9913 GN=HSPA4 PE=1 SV=2	114.3	17.04	872.9	17933790	43	18	0	31.31	840	24214
E1BC98_BOVIN	>tr|E1BC98|E1BC98_BOVIN Transcription elongation factor SPT5 OS=Bos taurus OX=9913 GN=SUPT5H PE=3 SV=2	9.74	4.25	328.8	750166	3	3	0	4.34	1083	14252
E1BCE0_BOVIN	>tr|E1BCE0|E1BCE0_BOVIN DnaJ heat shock protein family (Hsp40) member C8 OS=Bos taurus OX=9913 GN=DNAJC8 PE=4 SV=2	10.82	5.49	358.7	1172954	6	3	0	11.49	261	15957
E1BCW3_BOVIN	>tr|E1BCW3|E1BCW3_BOVIN ATP-dependent 6-phosphofructokinase OS=Bos taurus OX=9913 GN=PFKP PE=3 SV=2	17.57	9.66	594.4	1061832	4	3	0	8.47	791	9798
E1BDC8_BOVIN	>tr|E1BDC8|E1BDC8_BOVIN Glycine cleavage system H protein OS=Bos taurus OX=9913 PE=3 SV=2	3.17	2.97	301.9	564268	2	2	0	10.17	177	14610
E1BDL3_BOVIN	>tr|E1BDL3|E1BDL3_BOVIN tRNA pseudouridine synthase OS=Bos taurus OX=9913 GN=PUS1 PE=3 SV=1	2.51	2.28	278.2	1234602	3	2	0	4.62	433	24153
E1BDL9_BOVIN	>tr|E1BDL9|E1BDL9_BOVIN Apoptosis antagonizing transcription factor OS=Bos taurus OX=9913 GN=AATF PE=4 SV=1	3.33	3.31	351.8	289038	3	2	0	5.48	566	18813
E1BDM8_BOVIN	>tr|E1BDM8|E1BDM8_BOVIN DEAD-box helicase 6 OS=Bos taurus OX=9913 GN=DDX6 PE=1 SV=1	12.32	7.96	518.1	418248	4	3	0	7.66	483	12483
E1BDS6_BOVIN	>tr|E1BDS6|E1BDS6_BOVIN Tumor protein p53 binding protein 1 OS=Bos taurus OX=9913 GN=TP53BP1 PE=4 SV=1	3.35	3.49	277.9	134300	2	2	0	2.04	1961	29308
E1BDU0_BOVIN	>tr|E1BDU0|E1BDU0_BOVIN Nuclear pore complex protein OS=Bos taurus OX=9913 GN=NUP107 PE=3 SV=2	11.31	11.37	687.8	166418	4	2	0	4.41	930	17716
E1BDX8_BOVIN	>tr|E1BDX8|E1BDX8_BOVIN Dynein cytoplasmic 1 heavy chain 1 OS=Bos taurus OX=9913 GN=DYNC1H1 PE=1 SV=1	158.25	10.89	647.6	42315640	71	37	6	12.48	4646	20353
E1BE98_BOVIN	>tr|E1BE98|E1BE98_BOVIN Exportin 1 OS=Bos taurus OX=9913 GN=XPO1 PE=4 SV=2	75.34	10.77	616.5	10429226	47	14	1	18.77	1071	18771
E1BEG2_BOVIN	>tr|E1BEG2|E1BEG2_BOVIN Heterogeneous nuclear ribonucleoprotein A3 OS=Bos taurus OX=9913 GN=HNRNPA3 PE=1 SV=2	52.56	17.57	1045.3	14341028	20	9	0	29.74	380	16452
E1BEI0_BOVIN	>tr|E1BEI0|E1BEI0_BOVIN Apoptosis inhibitor 5 OS=Bos taurus OX=9913 GN=API5 PE=4 SV=2	16.87	10.67	613	2979554	6	4	0	9.34	482	15785
E1BEK9_BOVIN	>tr|E1BEK9|E1BEK9_BOVIN UPF1, RNA helicase and ATPase OS=Bos taurus OX=9913 GN=UPF1 PE=4 SV=2	23.68	8.71	530	2460308	7	7	1	7.9	1127	12991
E1BEW6_BOVIN	>tr|E1BEW6|E1BEW6_BOVIN Exosome component 7 OS=Bos taurus OX=9913 GN=EXOSC7 PE=4 SV=1	13.26	8.01	577.9	679812	2	2	0	11	291	13970
E1BF20_BOVIN	>tr|E1BF20|E1BF20_BOVIN Heterogeneous nuclear ribonucleoprotein H1 OS=Bos taurus OX=9913 GN=HNRNPH1 PE=1 SV=2	157.08	15.77	850.3	59381320	77	25	3	57.2	472	23275
E1BF29_BOVIN	>tr|E1BF29|E1BF29_BOVIN Kinesin family member 11 OS=Bos taurus OX=9913 GN=KIF11 PE=3 SV=2	7.51	6.8	392.7	3902974	4	4	0	6.07	1055	9568
E1BF47_BOVIN	>tr|E1BF47|E1BF47_BOVIN Uncharacterized protein OS=Bos taurus OX=9913 GN=TPR PE=4 SV=1	24.39	8.02	514.5	2533136	10	9	0	4.62	2360	21686
E1BF59_BOVIN	>tr|E1BF59|E1BF59_BOVIN Plectin OS=Bos taurus OX=9913 GN=PLEC PE=1 SV=2	145.3	12.77	706.2	15571022	55	41	2	11.33	4644	15855
E1BFB0_BOVIN	>tr|E1BFB0|E1BFB0_BOVIN Spectrin alpha, non-erythrocytic 1 OS=Bos taurus OX=9913 GN=SPTAN1 PE=1 SV=2	130.74	11.1	641.1	12706478	52	33	2	17.6	2472	23617
E1BFB4_BOVIN	>tr|E1BFB4|E1BFB4_BOVIN Serine/threonine-protein kinase mTOR OS=Bos taurus OX=9913 GN=MTOR PE=3 SV=2	2.91	2.73	238	548692	3	3	0	2.74	2551	7680
E1BFD5_BOVIN	>tr|E1BFD5|E1BFD5_BOVIN Cullin 4B OS=Bos taurus OX=9913 GN=CUL4B PE=3 SV=2	7.8	7.82	517.1	1641480	3	3	0	2.8	965	15912
E1BFG0_BOVIN	>tr|E1BFG0|E1BFG0_BOVIN Alpha-aminoadipic semialdehyde dehydrogenase OS=Bos taurus OX=9913 GN=ALDH7A1 PE=3 SV=2	27.61	8.8	576.9	3199190	12	8	1	26.9	539	7362
E1BFV0_BOVIN	>tr|E1BFV0|E1BFV0_BOVIN Karyopherin subunit beta 1 OS=Bos taurus OX=9913 GN=KPNB1 PE=1 SV=2	203.85	16.72	928.2	41100948	115	32	4	49.2	876	11401
E1BFX6_BOVIN	>tr|E1BFX6|E1BFX6_BOVIN RNA binding motif protein 15 OS=Bos taurus OX=9913 GN=RBM15 PE=4 SV=2	3.88	3.68	300.3	204844	3	3	0	3.83	914	7881
E1BGC0_BOVIN	>tr|E1BGC0|E1BGC0_BOVIN Glutathione S-transferase A2 OS=Bos taurus OX=9913 GN=GSTA2 PE=1 SV=1	7.83	7.84	439.7	106048	2	2	0	15.77	222	17466
E1BGE5_BOVIN	>tr|E1BGE5|E1BGE5_BOVIN Importin 7 OS=Bos taurus OX=9913 GN=IPO7 PE=4 SV=1	110.39	13.4	795.1	10321286	40	22	3	30.35	1038	14474
E1BGF3_BOVIN	>tr|E1BGF3|E1BGF3_BOVIN Host cell factor C1 OS=Bos taurus OX=9913 GN=HCFC1 PE=4 SV=2	14.64	5.71	351.2	1412320	11	8	2	6	2001	26459
E1BGH0_BOVIN	>tr|E1BGH0|E1BGH0_BOVIN ATP binding cassette subfamily F member 1 OS=Bos taurus OX=9913 GN=ABCF1 PE=1 SV=1	28.66	9.29	617.9	1224886	9	5	1	9.94	845	10684
E1BGH6_BOVIN	>tr|E1BGH6|E1BGH6_BOVIN Acetyl-CoA carboxylase 1 OS=Bos taurus OX=9913 GN=ACACA PE=4 SV=2	14.97	10.41	616.5	884942	8	7	0	4.13	2346	15892
E1BGN3_BOVIN	>tr|E1BGN3|E1BGN3_BOVIN Histone H3 OS=Bos taurus OX=9913 GN=HIST2H3D PE=3 SV=1	76.89	23.71	1510.2	297016432	157	13	2	52.94	136	23340
E1BGX1_BOVIN	>tr|E1BGX1|E1BGX1_BOVIN TATA-box binding protein associated factor 15 OS=Bos taurus OX=9913 GN=TAF15 PE=4 SV=2	14.18	8.22	501	3199152	9	4	0	9.15	470	30176
E1BH06_BOVIN	>tr|E1BH06|E1BH06_BOVIN Uncharacterized protein OS=Bos taurus OX=9913 GN=LOC107131209 PE=1 SV=2	96.28	18.63	1053.9	14950718	43	20	0	16.03	1741	9644
E1BH64_BOVIN	>tr|E1BH64|E1BH64_BOVIN GTP binding protein 3, mitochondrial OS=Bos taurus OX=9913 GN=GTPBP3 PE=3 SV=1	2.06	2.1	294.9	1411142	3	2	0	6.29	493	13398
E1BH78_BOVIN	>tr|E1BH78|E1BH78_BOVIN Small nuclear ribonucleoprotein U5 subunit 200 OS=Bos taurus OX=9913 GN=SNRNP200 PE=4 SV=1	64.86	11.89	660.8	5379906	28	20	1	12.5	2136	23287
E1BH80_BOVIN	>tr|E1BH80|E1BH80_BOVIN YTH N6-methyladenosine RNA binding protein 3 OS=Bos taurus OX=9913 GN=YTHDF3 PE=4 SV=2	5.07	5.07	337.8	579960	4	2	0	3.25	585	14331
E1BHM5_BOVIN	>tr|E1BHM5|E1BHM5_BOVIN RNA binding motif protein 25 OS=Bos taurus OX=9913 GN=RBM25 PE=4 SV=2	32.49	9.67	582.7	669020	9	5	0	11.63	843	16851
E1BHT5_BOVIN	>tr|E1BHT5|E1BHT5_BOVIN Ubiquitin protein ligase E3 component n-recognin 4 OS=Bos taurus OX=9913 GN=UBR4 PE=4 SV=1	62.31	12.51	694.7	4334204	22	17	1	5.82	5186	17704
E1BHX7_BOVIN	>tr|E1BHX7|E1BHX7_BOVIN 1-phosphatidylinositol 4,5-bisphosphate phosphodiesterase OS=Bos taurus OX=9913 GN=PLCB3 PE=4 SV=1	6.22	6.3	425.8	748566	2	2	0	4.21	1234	12735
E1BI58_BOVIN	>tr|E1BI58|E1BI58_BOVIN Ribonucleotide reductase regulatory subunit M2 OS=Bos taurus OX=9913 GN=RRM2 PE=4 SV=2	6.34	6.1	473	803936	2	2	0	10	390	22102
E1BI98_BOVIN	>tr|E1BI98|E1BI98_BOVIN Collagen type VI alpha 1 chain OS=Bos taurus OX=9913 GN=COL6A1 PE=1 SV=1	13.93	10.06	593.4	631562	2	2	0	3.12	1027	29765
E1BIA7_BOVIN	>tr|E1BIA7|E1BIA7_BOVIN Clustered mitochondria protein homolog OS=Bos taurus OX=9913 GN=CLUH PE=3 SV=2	2.34	1.32	180	179826	2	2	0	2.75	1311	27517
E1BIB4_BOVIN	>tr|E1BIB4|E1BIB4_BOVIN Heterogeneous nuclear ribonucleoprotein L OS=Bos taurus OX=9913 GN=HNRNPL PE=1 SV=2	116.08	17.38	909.7	26180958	63	22	4	56.8	588	25572
E1BIE7_BOVIN	>tr|E1BIE7|E1BIE7_BOVIN PGAM family member 5, mitochondrial serine/threonine protein phosphatase OS=Bos taurus OX=9913 GN=PGAM5 PE=4 SV=1	5.91	4.86	450	567932	3	3	0	9.34	289	7969
E1BIG6_BOVIN	>tr|E1BIG6|E1BIG6_BOVIN Transferrin receptor OS=Bos taurus OX=9913 GN=TFRC PE=4 SV=2	38.14	11.93	708.2	7670922	13	6	1	6.15	748	10054
E1BIN9_BOVIN	>tr|E1BIN9|E1BIN9_BOVIN Double-strand break repair protein OS=Bos taurus OX=9913 GN=MRE11 PE=3 SV=2	7.86	4.12	358.4	478256	4	3	0	4.1	708	9498
E1BIU0_BOVIN	>tr|E1BIU0|E1BIU0_BOVIN SEC24 homolog C, COPII coat complex component OS=Bos taurus OX=9913 GN=SEC24C PE=1 SV=1	12.77	7.97	420.2	395468	5	3	0	5.76	1094	17367
E1BIU7_BOVIN	>tr|E1BIU7|E1BIU7_BOVIN Protein tyrosine phosphatase, non-receptor type 23 OS=Bos taurus OX=9913 GN=PTPN23 PE=4 SV=2	3.7	3.65	237.8	15417228	8	4	2	2.44	1721	26348
E1BJ59_BOVIN	>tr|E1BJ59|E1BJ59_BOVIN Ataxin 2 like OS=Bos taurus OX=9913 GN=ATXN2L PE=4 SV=1	13.02	6.61	443.3	2210094	6	5	0	5.84	1079	28185
E1BJA2_BOVIN	>tr|E1BJA2|E1BJA2_BOVIN Apoptosis inducing factor mitochondria associated 1 OS=Bos taurus OX=9913 GN=AIFM1 PE=1 SV=1	14.98	6.2	562.4	2534662	10	7	1	10.77	613	14895
E1BJG3_BOVIN	>tr|E1BJG3|E1BJG3_BOVIN Gem nuclear organelle associated protein 5 OS=Bos taurus OX=9913 GN=GEMIN5 PE=4 SV=2	2.65	2.32	249.8	1952138	3	3	0	2.05	1513	28760
E1BJG5_BOVIN	>tr|E1BJG5|E1BJG5_BOVIN Tripartite motif containing 28 OS=Bos taurus OX=9913 GN=TRIM28 PE=4 SV=2	42.09	8.37	552.2	3757760	16	12	2	18.3	814	27900
E1BK71_BOVIN	>tr|E1BK71|E1BK71_BOVIN Protein kinase C and casein kinase substrate in neurons 3 OS=Bos taurus OX=9913 GN=PACSIN3 PE=4 SV=2	29.8	10.67	604.6	990318	8	6	0	16.78	435	16414
E1BKC4_BOVIN	>tr|E1BKC4|E1BKC4_BOVIN Nipped-B protein OS=Bos taurus OX=9913 GN=NIPBL PE=3 SV=2	5.31	5.64	349.2	809626	2	2	1	1.25	2804	18603
E1BKE7_BOVIN	>tr|E1BKE7|E1BKE7_BOVIN Inositol 1,4,5-trisphosphate receptor type 3 OS=Bos taurus OX=9913 GN=ITPR3 PE=4 SV=2	6.05	2.73	271.5	1957352	4	4	0	1.88	2664	12920
E1BKG4_BOVIN	>tr|E1BKG4|E1BKG4_BOVIN PDS5 cohesin associated factor A OS=Bos taurus OX=9913 GN=PDS5A PE=4 SV=2	12.7	12.81	713.9	395474	2	2	0	1.93	1295	13126
E1BKJ7_BOVIN	>tr|E1BKJ7|E1BKJ7_BOVIN Insulin like growth factor 2 mRNA binding protein 1 OS=Bos taurus OX=9913 GN=IGF2BP1 PE=4 SV=1	11.09	7.99	481.2	3751470	5	3	0	5.89	577	24922
E1BKM4_BOVIN	>tr|E1BKM4|E1BKM4_BOVIN Programmed cell death 6 interacting protein OS=Bos taurus OX=9913 GN=PDCD6IP PE=1 SV=2	35.99	8.69	506.6	5531558	17	9	0	13.13	914	25088
E1BKQ6_BOVIN	>tr|E1BKQ6|E1BKQ6_BOVIN Myosin XVIIIA OS=Bos taurus OX=9913 GN=MYO18A PE=3 SV=2	3.88	3.95	314.3	472394	4	4	0	2.73	2055	22136
E1BKR4_BOVIN	>tr|E1BKR4|E1BKR4_BOVIN Nucleolar protein 10 OS=Bos taurus OX=9913 GN=NOL10 PE=4 SV=2	3.27	3.28	296.9	926282	2	2	1	3.78	688	8084
E1BKT9_BOVIN	>tr|E1BKT9|E1BKT9_BOVIN Desmoplakin OS=Bos taurus OX=9913 GN=DSP PE=1 SV=1	2.7	2.13	266.7	1904764	4	4	1	1.25	2889	9034
E1BKX7_BOVIN	>tr|E1BKX7|E1BKX7_BOVIN Filamin B OS=Bos taurus OX=9913 GN=FLNB PE=1 SV=2	350.41	18.27	967.3	45159718	102	53	0	30.57	2633	25281
E1BKZ5_BOVIN	>tr|E1BKZ5|E1BKZ5_BOVIN Golgin B1 OS=Bos taurus OX=9913 GN=GOLGB1 PE=4 SV=2	3.64	1.3	331.5	31309520	30	9	3	2.84	3273	15644
E1BL45_BOVIN	>tr|E1BL45|E1BL45_BOVIN Uncharacterized protein OS=Bos taurus OX=9913 GN=EHBP1L1 PE=4 SV=2	7.84	7.86	457.3	9667272	4	2	0	2.55	1451	13648
E1BLB6_BOVIN	>tr|E1BLB6|E1BLB6_BOVIN Protein kinase, DNA-activated, catalytic subunit OS=Bos taurus OX=9913 GN=PRKDC PE=3 SV=2	96.29	14.04	831.2	16487014	64	22	1	5.91	4127	7754
E1BLF0_BOVIN	>tr|E1BLF0|E1BLF0_BOVIN Proline rich coiled-coil 1 OS=Bos taurus OX=9913 GN=PRRC1 PE=1 SV=1	16.59	10.47	600.8	382284	4	2	1	3.82	445	29543
E1BLV6_BOVIN	>tr|E1BLV6|E1BLV6_BOVIN Valyl-tRNA synthetase OS=Bos taurus OX=9913 GN=VARS PE=3 SV=2	16.66	5.74	444.7	2335094	7	6	1	7.89	1001	17734
E1BLZ8_BOVIN	>tr|E1BLZ8|E1BLZ8_BOVIN Eukaryotic translation initiation factor 3 subunit F OS=Bos taurus OX=9913 GN=EIF3F PE=1 SV=2	19.26	12.41	736.3	3125386	23	5	0	19.79	384	9936
E1BM12_BOVIN	>tr|E1BM12|E1BM12_BOVIN Spermidine synthase OS=Bos taurus OX=9913 GN=SRM PE=3 SV=1	24.67	8.57	472.8	2205500	7	6	1	26.49	302	17586
E1BM26_BOVIN	>tr|E1BM26|E1BM26_BOVIN Proteasome activator subunit 3 OS=Bos taurus OX=9913 GN=PSME3 PE=4 SV=1	28.21	6.59	504.2	3323846	12	6	0	25.2	254	27748
E1BM48_BOVIN	>tr|E1BM48|E1BM48_BOVIN Pre-mRNA processing factor 31 OS=Bos taurus OX=9913 GN=PRPF31 PE=4 SV=1	10.28	5.6	336.8	201286	2	2	0	9.42	499	7802
E1BMD6_BOVIN	>tr|E1BMD6|E1BMD6_BOVIN Uncharacterized protein OS=Bos taurus OX=9913 GN=LPP PE=1 SV=1	12.09	7.36	445.8	380780	2	2	0	6.51	614	30571
E1BMF2_BOVIN	>tr|E1BMF2|E1BMF2_BOVIN Zinc metallopeptidase STE24 OS=Bos taurus OX=9913 GN=ZMPSTE24 PE=4 SV=2	9.6	8.3	512.3	644610	4	2	0	5.05	475	11588
E1BMM0_BOVIN	>tr|E1BMM0|E1BMM0_BOVIN Nuclear cap binding protein subunit 1 OS=Bos taurus OX=9913 GN=NCBP1 PE=4 SV=2	16.89	8.52	473.7	1684538	6	3	0	5.82	790	26189
E1BMW2_BOVIN	>tr|E1BMW2|E1BMW2_BOVIN AP-2 complex subunit alpha OS=Bos taurus OX=9913 GN=AP2A1 PE=1 SV=2	30.31	7.01	437.9	7611288	11	8	0	14.57	968	18939
E1BMZ9_BOVIN	>tr|E1BMZ9|E1BMZ9_BOVIN Structural maintenance of chromosomes protein OS=Bos taurus OX=9913 GN=SMC4 PE=3 SV=2	9.48	9.63	595.6	667302	3	3	2	3.26	1288	9068
E1BN47_BOVIN	>tr|E1BN47|E1BN47_BOVIN Cytoplasmic FMR1-interacting protein OS=Bos taurus OX=9913 GN=CYFIP1 PE=3 SV=2	10.6	10.61	599.4	15201792	6	3	2	5.45	1285	23583
E1BNA1_BOVIN	>tr|E1BNA1|E1BNA1_BOVIN Ribosomal RNA processing 12 homolog OS=Bos taurus OX=9913 GN=RRP12 PE=4 SV=2	4.83	4.57	301.9	444592	3	3	0	2.67	1236	17677
E1BNP8_BOVIN	>tr|E1BNP8|E1BNP8_BOVIN SPT16 homolog, facilitates chromatin remodeling subunit OS=Bos taurus OX=9913 GN=SUPT16H PE=4 SV=2	82.58	16.18	991.8	10539866	37	17	1	19.39	1047	21415
E1BNQ3_BOVIN	>tr|E1BNQ3|E1BNQ3_BOVIN RAP2A, member of RAS oncogene family OS=Bos taurus OX=9913 GN=RAP2A PE=4 SV=1	3.85	3.84	296.7	686882	4	2	1	20.76	183	25793
E1BNQ9_BOVIN	>tr|E1BNQ9|E1BNQ9_BOVIN Uncharacterized protein OS=Bos taurus OX=9913 GN=HNRNPUL2 PE=1 SV=1	33.76	8.89	544.8	3346388	12	9	1	16.42	749	9950
E1BNR0_BOVIN	>tr|E1BNR0|E1BNR0_BOVIN Apolipoprotein B OS=Bos taurus OX=9913 GN=APOB PE=1 SV=2	64.77	13.21	703.7	2607684	16	14	0	5.39	4567	28664
E1BNY9_BOVIN	>tr|E1BNY9|E1BNY9_BOVIN HECT, UBA and WWE domain containing 1, E3 ubiquitin protein ligase OS=Bos taurus OX=9913 GN=HUWE1 PE=1 SV=2	95.92	12.43	671	7243382	32	20	2	8.59	4375	9771
E1BP16_BOVIN	>tr|E1BP16|E1BP16_BOVIN Serine and arginine repetitive matrix 1 OS=Bos taurus OX=9913 GN=SRRM1 PE=4 SV=2	9.43	9.4	590.4	1101046	4	3	0	3.44	901	15308
E1BP91_BOVIN	>tr|E1BP91|E1BP91_BOVIN Aminopeptidase OS=Bos taurus OX=9913 GN=NPEPPS PE=1 SV=2	34.11	8.29	579.9	5869870	13	9	0	14.55	921	14759
E1BPV2_BOVIN	>tr|E1BPV2|E1BPV2_BOVIN Alkylglycerone-phosphate synthase OS=Bos taurus OX=9913 GN=AGPS PE=3 SV=2	13.74	6.1	421.9	1947328	4	4	0	9.55	576	27256
E1BPX9_BOVIN	>tr|E1BPX9|E1BPX9_BOVIN Leucine rich pentatricopeptide repeat containing OS=Bos taurus OX=9913 GN=LRPPRC PE=4 SV=2	9.92	3.38	363	2655946	12	7	1	5.16	1396	12007
E1BQ11_BOVIN	>tr|E1BQ11|E1BQ11_BOVIN Catenin delta 1 OS=Bos taurus OX=9913 GN=CTNND1 PE=1 SV=2	9.04	8.09	494.6	217538	4	2	0	3.02	960	21077
E1BQ37_BOVIN	>tr|E1BQ37|E1BQ37_BOVIN Splicing factor proline and glutamine rich OS=Bos taurus OX=9913 GN=SFPQ PE=1 SV=1	98.89	15.85	897.8	32253260	45	19	2	33.38	707	27089
ECHB_BOVIN	>sp|O46629|ECHB_BOVIN Trifunctional enzyme subunit beta, mitochondrial OS=Bos taurus OX=9913 GN=HADHB PE=2 SV=1	35.52	11.31	618.2	2211354	7	6	1	19.58	475	1335
EF1A1_BOVIN	>sp|P68103|EF1A1_BOVIN Elongation factor 1-alpha 1 OS=Bos taurus OX=9913 GN=EEF1A1 PE=1 SV=1	357.23	22.71	1216.9	539069642	369	48	17	59.31	462	31232
EF1A2_BOVIN	>sp|Q32PH8|EF1A2_BOVIN Elongation factor 1-alpha 2 OS=Bos taurus OX=9913 GN=EEF1A2 PE=2 SV=1	31.7	19.1	1044	3202496	8	5	1	20.09	463	31276
EF1B_BOVIN	>sp|Q5E983|EF1B_BOVIN Elongation factor 1-beta OS=Bos taurus OX=9913 GN=EEF1B PE=2 SV=3	64.29	15.44	873	22667550	44	10	0	48	225	31390
EF2_BOVIN	>sp|Q3SYU2|EF2_BOVIN Elongation factor 2 OS=Bos taurus OX=9913 GN=EEF2 PE=2 SV=3	336.45	18.1	893	216082388	253	54	7	53.61	858	31212
EFHD2_BOVIN	>sp|A5D7A0|EFHD2_BOVIN EF-hand domain-containing protein D2 OS=Bos taurus OX=9913 GN=EFHD2 PE=2 SV=1	8.09	7.62	436.8	802530	2	2	0	9.92	242	1035
EFTS_BOVIN	>sp|P43896|EFTS_BOVIN Elongation factor Ts, mitochondrial OS=Bos taurus OX=9913 GN=TSFM PE=1 SV=1	11.2	8.87	513.3	2017320	3	3	0	13.61	338	31073
EFTU_BOVIN	>sp|P49410|EFTU_BOVIN Elongation factor Tu, mitochondrial OS=Bos taurus OX=9913 GN=TUFM PE=1 SV=1	58.61	13.64	717.3	18468706	26	13	0	35.84	452	31048
EHD1_BOVIN	>sp|Q5E9R3|EHD1_BOVIN EH domain-containing protein 1 OS=Bos taurus OX=9913 GN=EHD1 PE=1 SV=1	5.7	5.18	336.8	141932	3	3	0	13.86	534	970
EI2BG_BOVIN	>sp|A5PJI7|EI2BG_BOVIN Translation initiation factor eIF-2B subunit gamma OS=Bos taurus OX=9913 GN=EIF2B3 PE=2 SV=1	5.91	5.54	473.4	213390	2	2	0	6.42	452	925
EIF1_BOVIN	>sp|Q5E938|EIF1_BOVIN Eukaryotic translation initiation factor 1 OS=Bos taurus OX=9913 GN=EIF1 PE=3 SV=1	37.32	13.4	797.6	5427896	8	4	0	60.18	113	1007
EIF3B_BOVIN	>sp|A7MB16|EIF3B_BOVIN Eukaryotic translation initiation factor 3 subunit B OS=Bos taurus OX=9913 GN=EIF3B PE=2 SV=1	37.74	13.81	780.4	15663124	24	15	2	18.19	786	31152
EIF3C_BOVIN	>sp|Q3SYW6|EIF3C_BOVIN Eukaryotic translation initiation factor 3 subunit C OS=Bos taurus OX=9913 GN=EIF3C PE=2 SV=1	38.9	10.81	610.8	2925902	15	8	0	12.28	912	919
EIF3D_BOVIN	>sp|Q3T122|EIF3D_BOVIN Eukaryotic translation initiation factor 3 subunit D OS=Bos taurus OX=9913 GN=EIF3D PE=2 SV=1	30.13	10.73	631.5	1933724	11	9	0	17.52	548	1016
EIF3E_BOVIN	>sp|Q3T102|EIF3E_BOVIN Eukaryotic translation initiation factor 3 subunit E OS=Bos taurus OX=9913 GN=EIF3E PE=2 SV=1	41.34	8.84	551.1	2383150	20	6	0	23.15	445	918
EIF3H_BOVIN	>sp|Q56JZ5|EIF3H_BOVIN Eukaryotic translation initiation factor 3 subunit H OS=Bos taurus OX=9913 GN=EIF3H PE=2 SV=1	7.99	5.72	395.6	1716204	3	3	0	7.39	352	978
EIF3I_BOVIN	>sp|Q5E966|EIF3I_BOVIN Eukaryotic translation initiation factor 3 subunit I OS=Bos taurus OX=9913 GN=EIF3I PE=2 SV=1	36.92	14.63	792.6	8468072	13	9	0	37.54	325	1015
EIF3J_BOVIN	>sp|Q0VCU8|EIF3J_BOVIN Eukaryotic translation initiation factor 3 subunit J OS=Bos taurus OX=9913 GN=EIF3J PE=2 SV=1	16.26	9.21	623.2	3078240	5	3	0	17.58	256	1437
EIF3K_BOVIN	>sp|Q3T0V3|EIF3K_BOVIN Eukaryotic translation initiation factor 3 subunit K OS=Bos taurus OX=9913 GN=EIF3K PE=2 SV=1	9.81	5.89	421.1	805582	2	2	0	11.47	218	956
EIF3L_BOVIN	>sp|Q3ZCK1|EIF3L_BOVIN Eukaryotic translation initiation factor 3 subunit L OS=Bos taurus OX=9913 GN=EIF3L PE=2 SV=1	26.74	12.77	743.2	5190712	11	7	3	11.35	564	31151
EIF3M_BOVIN	>sp|Q3T148|EIF3M_BOVIN Eukaryotic translation initiation factor 3 subunit M OS=Bos taurus OX=9913 GN=EIF3M PE=2 SV=2	40.18	13.61	738.5	2659160	26	6	0	26.01	373	1436
ENPL_BOVIN	>sp|Q95M18|ENPL_BOVIN Endoplasmin OS=Bos taurus OX=9913 GN=HSP90B1 PE=2 SV=1	153.78	15.18	1009.9	73730370	88	33	2	41.42	804	953
EPN4_BOVIN	>sp|A7Z035|EPN4_BOVIN Clathrin interactor 1 OS=Bos taurus OX=9913 GN=CLINT1 PE=2 SV=1	8.97	4.9	439.1	453542	3	2	0	4.2	643	31154
ERF1_BOVIN	>sp|Q0VCX5|ERF1_BOVIN Eukaryotic peptide chain release factor subunit 1 OS=Bos taurus OX=9913 GN=ETF1 PE=2 SV=3	50.8	13.44	712.5	7821118	27	11	0	36.84	437	962
ERH_BOVIN	>sp|Q3SZC0|ERH_BOVIN Enhancer of rudimentary homolog OS=Bos taurus OX=9913 GN=ERH PE=3 SV=1	34.74	14.63	816.4	8087094	13	5	0	50	104	30988
ERO1A_BOVIN	>sp|A5PJN2|ERO1A_BOVIN ERO1-like protein alpha OS=Bos taurus OX=9913 GN=ERO1A PE=2 SV=1	8.47	8.19	485.2	1051672	3	3	1	8.55	468	31137
ERP29_BOVIN	>sp|P81623|ERP29_BOVIN Endoplasmic reticulum resident protein 29 OS=Bos taurus OX=9913 GN=ERP29 PE=1 SV=2	25.04	12.05	688.4	8734922	12	6	0	26.74	258	30994
ERP44_BOVIN	>sp|Q3T0L2|ERP44_BOVIN Endoplasmic reticulum resident protein 44 OS=Bos taurus OX=9913 GN=ERP44 PE=2 SV=1	4.4	4.25	382.1	856054	4	3	0	6.4	406	30995
ETFB_BOVIN	>sp|Q2TBV3|ETFB_BOVIN Electron transfer flavoprotein subunit beta OS=Bos taurus OX=9913 GN=ETFB PE=1 SV=3	37.27	8.1	500.4	8736152	15	9	0	34.9	255	31147
EXOS8_BOVIN	>sp|Q2KHU3|EXOS8_BOVIN Exosome complex component RRP43 OS=Bos taurus OX=9913 GN=EXOSC8 PE=2 SV=1	6.54	5.42	350.8	599942	3	3	0	16.67	276	31025
EZRI_BOVIN	>sp|P31976|EZRI_BOVIN Ezrin OS=Bos taurus OX=9913 GN=EZR PE=1 SV=2	41.73	13.75	771.3	8864624	32	9	0	17.9	581	30999
F12AI_BOVIN	>sp|P50448|F12AI_BOVIN Factor XIIa inhibitor OS=Bos taurus OX=9913 PE=1 SV=1	31.21	11.67	683	4054964	17	6	0	19.44	468	31005
F1MAZ1_BOVIN	>tr|F1MAZ1|F1MAZ1_BOVIN Microtubule-associated protein OS=Bos taurus OX=9913 GN=MAP4 PE=4 SV=2	4.96	3.89	364.4	3062998	6	5	2	8.21	1072	8635
F1MAZ8_BOVIN	>tr|F1MAZ8|F1MAZ8_BOVIN Non-specific serine/threonine protein kinase OS=Bos taurus OX=9913 GN=MARK3 PE=4 SV=2	4.78	4.79	359.5	181670	4	4	1	6.02	798	11124
F1MB08_BOVIN	>tr|F1MB08|F1MB08_BOVIN Alpha-enolase OS=Bos taurus OX=9913 GN=ENO1 PE=3 SV=1	122.15	17.05	923.2	351994752	247	19	2	41.24	434	8217
F1MBP8_BOVIN	>tr|F1MBP8|F1MBP8_BOVIN COP9 signalosome subunit 5 OS=Bos taurus OX=9913 GN=COPS5 PE=4 SV=2	11.3	6.07	403	380076	3	3	0	14.97	334	18039
F1MBS5_BOVIN	>tr|F1MBS5|F1MBS5_BOVIN Lysine demethylase 1A OS=Bos taurus OX=9913 GN=KDM1A PE=4 SV=2	3.85	3.81	357.7	396200	7	2	0	3.21	873	15724
F1MC11_BOVIN	>tr|F1MC11|F1MC11_BOVIN Keratin, type I cytoskeletal 14 OS=Bos taurus OX=9913 GN=KRT14 PE=1 SV=2	6.73	6.48	571.3	10038536	7	3	0	7.76	477	18643
F1MC48_BOVIN	>tr|F1MC48|F1MC48_BOVIN IQ motif containing GTPase activating protein 1 OS=Bos taurus OX=9913 GN=IQGAP1 PE=1 SV=2	160.24	14.44	796.2	32393064	61	33	3	27.75	1600	28697
F1MC80_BOVIN	>tr|F1MC80|F1MC80_BOVIN General transcription factor IIIC subunit 4 OS=Bos taurus OX=9913 GN=GTF3C4 PE=4 SV=2	14.81	8.44	518.5	1193832	10	4	0	7.75	813	10737
F1MCH2_BOVIN	>tr|F1MCH2|F1MCH2_BOVIN Kynureninase OS=Bos taurus OX=9913 GN=KYNU PE=3 SV=2	21.42	12.36	722.8	4299594	9	3	0	8.21	463	10689
F1MCK2_BOVIN	>tr|F1MCK2|F1MCK2_BOVIN AHNAK nucleoprotein OS=Bos taurus OX=9913 GN=AHNAK PE=1 SV=2	97.68	10.7	751.1	66709698	82	37	2	11.87	5512	18345
F1MCK7_BOVIN	>tr|F1MCK7|F1MCK7_BOVIN WD repeat domain 43 OS=Bos taurus OX=9913 GN=WDR43 PE=4 SV=2	9.47	4.61	340.1	1203650	5	4	0	9.1	681	8328
F1MCT8_BOVIN	>tr|F1MCT8|F1MCT8_BOVIN Synaptotagmin binding cytoplasmic RNA interacting protein OS=Bos taurus OX=9913 GN=SYNCRIP PE=1 SV=2	143.87	16.1	863.7	38750696	62	24	1	47.18	638	21907
F1MCZ7_BOVIN	>tr|F1MCZ7|F1MCZ7_BOVIN Upstream binding transcription factor OS=Bos taurus OX=9913 GN=UBTF PE=4 SV=2	3.59	2.92	309.4	2465520	5	5	0	6.61	757	30490
F1MD34_BOVIN	>tr|F1MD34|F1MD34_BOVIN Family with sequence similarity 129 member B OS=Bos taurus OX=9913 GN=FAM129B PE=4 SV=2	45.04	15.61	883.7	3880748	19	7	0	15.75	743	23118
F1MDC1_BOVIN	>tr|F1MDC1|F1MDC1_BOVIN Ribosome binding protein 1 OS=Bos taurus OX=9913 GN=RRBP1 PE=1 SV=2	5.89	5.54	373.3	1857196	6	5	2	2.9	1554	14743
F1MDH3_BOVIN	>tr|F1MDH3|F1MDH3_BOVIN Talin 1 OS=Bos taurus OX=9913 GN=TLN1 PE=1 SV=2	135.77	12.64	674.4	7504974	45	26	1	20.63	2550	27705
F1MDS3_BOVIN	>tr|F1MDS3|F1MDS3_BOVIN Phosphoenolpyruvate carboxykinase 2, mitochondrial OS=Bos taurus OX=9913 GN=PCK2 PE=1 SV=1	10.2	6.06	415.1	2485136	4	4	1	8.75	640	18527
F1MDU7_BOVIN	>tr|F1MDU7|F1MDU7_BOVIN DNA topoisomerase 2 OS=Bos taurus OX=9913 GN=TOP2A PE=3 SV=2	22.87	5.81	489.6	1715400	13	8	0	6.78	1533	9756
F1MDU9_BOVIN	>tr|F1MDU9|F1MDU9_BOVIN HEAT repeat containing 1 OS=Bos taurus OX=9913 GN=HEATR1 PE=4 SV=2	11.61	4.83	279.1	550550	4	3	0	2.85	2142	20863
F1ME38_BOVIN	>tr|F1ME38|F1ME38_BOVIN Ubiquitin like modifier activating enzyme 6 OS=Bos taurus OX=9913 GN=UBA6 PE=4 SV=1	9.08	4.33	291.8	1339166	5	5	0	5.3	1057	14200
F1ME46_BOVIN	>tr|F1ME46|F1ME46_BOVIN Lectin, mannose binding 1 OS=Bos taurus OX=9913 GN=LMAN1 PE=1 SV=2	8.96	5.34	437.1	1414338	3	2	0	3.67	518	24743
F1ME65_BOVIN	>tr|F1ME65|F1ME65_BOVIN Cytoskeleton associated protein 4 OS=Bos taurus OX=9913 GN=CKAP4 PE=1 SV=1	3.96	3.4	274.5	280158	4	2	0	4.24	589	8511
F1MET0_BOVIN	>tr|F1MET0|F1MET0_BOVIN Procollagen-lysine,2-oxoglutarate 5-dioxygenase 3 OS=Bos taurus OX=9913 GN=PLOD3 PE=4 SV=1	8.76	4.93	376	1282652	4	3	1	5.33	751	18839
F1MEX9_BOVIN	>tr|F1MEX9|F1MEX9_BOVIN Acyl-CoA synthetase long chain family member 3 OS=Bos taurus OX=9913 GN=ACSL3 PE=4 SV=2	4.09	4.13	377.9	1696958	3	2	0	4.86	720	15395
F1MF42_BOVIN	>tr|F1MF42|F1MF42_BOVIN Uncharacterized protein OS=Bos taurus OX=9913 PE=4 SV=2	11.51	6.4	545.7	3030708	4	2	0	12.24	196	25991
F1MF68_BOVIN	>tr|F1MF68|F1MF68_BOVIN AP-1 complex subunit gamma OS=Bos taurus OX=9913 GN=AP1G1 PE=3 SV=2	16.65	6.07	349	375662	5	4	0	8.03	822	20114
F1MF76_BOVIN	>tr|F1MF76|F1MF76_BOVIN Uncharacterized protein OS=Bos taurus OX=9913 GN=LOC515570 PE=4 SV=2	3.2	2.93	247	875300	3	2	0	3.52	1222	28032
F1MFF9_BOVIN	>tr|F1MFF9|F1MFF9_BOVIN Chromodomain helicase DNA binding protein 5 OS=Bos taurus OX=9913 GN=CHD5 PE=4 SV=2	2.74	2.7	309.1	187870	3	2	0	1.46	1852	27175
F1MFG9_BOVIN	>tr|F1MFG9|F1MFG9_BOVIN Myosin IG OS=Bos taurus OX=9913 GN=MYO1G PE=3 SV=1	5.09	2.6	302.2	668810	3	3	0	3.14	1019	13374
F1MFZ9_BOVIN	>tr|F1MFZ9|F1MFZ9_BOVIN RNA binding motif protein 10 OS=Bos taurus OX=9913 GN=RBM10 PE=4 SV=2	4.82	4.54	434	2023926	6	5	0	6.33	996	13815
F1MG56_BOVIN	>tr|F1MG56|F1MG56_BOVIN Serine/threonine-protein phosphatase 2A 55 kDa regulatory subunit B OS=Bos taurus OX=9913 GN=PPP2R2A PE=3 SV=2	21	7.72	495.2	1108380	10	6	0	24.95	457	25203
F1MGE7_BOVIN	>tr|F1MGE7|F1MGE7_BOVIN Calcium-transporting ATPase OS=Bos taurus OX=9913 GN=ATP2A1 PE=3 SV=2	4.26	4.3	290.8	4926484	2	2	1	2.22	993	7741
F1MGH3_BOVIN	>tr|F1MGH3|F1MGH3_BOVIN Aldo-keto reductase family 1 member E2 OS=Bos taurus OX=9913 GN=AKR1E2 PE=4 SV=1	2.24	2.09	329.6	2023402	3	2	0	5.38	316	29937
F1MGK9_BOVIN	>tr|F1MGK9|F1MGK9_BOVIN Ecm29 proteasome adaptor and scaffold OS=Bos taurus OX=9913 GN=ECPAS PE=4 SV=2	24.16	9.02	487.3	591456	8	5	0	4.6	1846	24832
F1MHC2_BOVIN	>tr|F1MHC2|F1MHC2_BOVIN Syntaxin binding protein 2 OS=Bos taurus OX=9913 GN=STXBP2 PE=1 SV=1	7.84	4.15	297.7	365702	2	2	0	5.56	593	10495
F1MHF7_BOVIN	>tr|F1MHF7|F1MHF7_BOVIN Thioredoxin domain containing 17 OS=Bos taurus OX=9913 GN=TXNDC17 PE=1 SV=1	8.78	8.64	542	1116362	9	2	0	21.95	123	12423
F1MHP1_BOVIN	>tr|F1MHP1|F1MHP1_BOVIN U2 snRNP associated SURP domain containing OS=Bos taurus OX=9913 GN=U2SURP PE=4 SV=1	14.89	9.07	509.9	432468	9	4	0	7.34	1035	29844
F1MHR6_BOVIN	>tr|F1MHR6|F1MHR6_BOVIN KH-type splicing regulatory protein OS=Bos taurus OX=9913 GN=KHSRP PE=1 SV=2	46.01	7.87	469.4	4032982	18	13	1	24.58	708	22991
F1MHV8_BOVIN	>tr|F1MHV8|F1MHV8_BOVIN Calponin OS=Bos taurus OX=9913 GN=CNN2 PE=3 SV=1	8.42	3.8	296.6	830866	4	4	1	23.26	288	12584
F1MI02_BOVIN	>tr|F1MI02|F1MI02_BOVIN FCH and double SH3 domains 2 OS=Bos taurus OX=9913 GN=FCHSD2 PE=4 SV=2	2.36	2.17	415.9	2018106	3	2	1	2.43	740	17651
F1MI18_BOVIN	>tr|F1MI18|F1MI18_BOVIN Uncharacterized protein OS=Bos taurus OX=9913 PE=4 SV=2	56.26	12.85	700.1	4695978	18	11	2	14.48	1478	13817
F1MI32_BOVIN	>tr|F1MI32|F1MI32_BOVIN Sodium/potassium-transporting ATPase subunit alpha OS=Bos taurus OX=9913 GN=ATP1A1 PE=3 SV=2	57.07	10.57	675.5	5656936	17	12	1	13.71	1021	25312
F1MI95_BOVIN	>tr|F1MI95|F1MI95_BOVIN Endoplasmic reticulum metallopeptidase 1 OS=Bos taurus OX=9913 GN=ERMP1 PE=4 SV=2	2.22	1.31	251.9	599768	2	2	0	3.36	892	16227
F1MIF2_BOVIN	>tr|F1MIF2|F1MIF2_BOVIN AP complex subunit beta OS=Bos taurus OX=9913 GN=AP1B1 PE=3 SV=1	19.78	7.09	438	1401956	14	6	1	13.11	946	18686
F1MIZ7_BOVIN	>tr|F1MIZ7|F1MIZ7_BOVIN TROVE domain family member 2 OS=Bos taurus OX=9913 GN=RO60 PE=4 SV=2	4.96	4.43	335.6	108450	2	2	0	5.02	538	22982
F1MJ55_BOVIN	>tr|F1MJ55|F1MJ55_BOVIN Casein kinase II subunit alpha' OS=Bos taurus OX=9913 GN=CSNK2A2 PE=3 SV=2	3	3	257.4	548604	3	2	1	10.79	315	30514
F1MJ80_BOVIN	>tr|F1MJ80|F1MJ80_BOVIN Nicotinamide phosphoribosyltransferase OS=Bos taurus OX=9913 GN=NAMPT PE=3 SV=1	33.27	14.81	820.9	951616	7	3	0	13.24	491	8782
F1MJQ3_BOVIN	>tr|F1MJQ3|F1MJQ3_BOVIN Alpha-amylase OS=Bos taurus OX=9913 GN=AMY2B PE=3 SV=1	7.39	5.03	414.6	1890072	6	5	0	14.68	511	7731
F1MK44_BOVIN	>tr|F1MK44|F1MK44_BOVIN Integrin alpha-5 OS=Bos taurus OX=9913 GN=ITGA5 PE=3 SV=2	5.75	5.82	367.7	526934	2	2	0	3.6	1055	13318
F1MK61_BOVIN	>tr|F1MK61|F1MK61_BOVIN NOP2/Sun RNA methyltransferase family member 2 OS=Bos taurus OX=9913 GN=NSUN2 PE=1 SV=2	28.01	7.43	510.2	6524368	24	13	2	19.43	777	18170
F1MKS3_BOVIN	>tr|F1MKS3|F1MKS3_BOVIN Uncharacterized protein OS=Bos taurus OX=9913 GN=TXNDC5 PE=1 SV=2	19.03	9.81	598.8	3536950	6	3	0	17.51	257	17357
F1MKU9_BOVIN	>tr|F1MKU9|F1MKU9_BOVIN Transcription elongation regulator 1 OS=Bos taurus OX=9913 GN=TCERG1 PE=4 SV=2	6.43	5.43	491.3	1550188	5	4	0	4.8	1062	10873
F1ML12_BOVIN	>tr|F1ML12|F1ML12_BOVIN Glutaredoxin-3 OS=Bos taurus OX=9913 GN=GLRX3 PE=4 SV=2	10.35	6.48	483.3	2377840	6	2	0	7.19	334	12537
F1ML22_BOVIN	>tr|F1ML22|F1ML22_BOVIN Transducin like enhancer of split 3 OS=Bos taurus OX=9913 GN=TLE3 PE=4 SV=2	4.83	3.72	286.7	174082	2	2	0	3.9	769	21173
F1ML72_BOVIN	>tr|F1ML72|F1ML72_BOVIN Ribosomal protein L34 OS=Bos taurus OX=9913 GN=RPL34 PE=4 SV=1	18.35	5.22	501	16259656	23	6	1	32.81	128	10211
F1ML89_BOVIN	>tr|F1ML89|F1ML89_BOVIN Carbamoyl-phosphate synthase 1 OS=Bos taurus OX=9913 GN=CPS1 PE=1 SV=2	318.48	17.81	971.2	114117838	164	58	8	40.27	1500	28091
F1MLB8_BOVIN	>tr|F1MLB8|F1MLB8_BOVIN ATP synthase subunit alpha OS=Bos taurus OX=9913 GN=ATP5F1A PE=1 SV=1	184.73	20.06	1065.2	82998018	105	30	7	51.72	553	22470
F1MLE8_BOVIN	>tr|F1MLE8|F1MLE8_BOVIN Uncharacterized protein OS=Bos taurus OX=9913 GN=SEC22B PE=3 SV=1	22.42	6.25	515.1	2706748	12	7	0	32.27	251	13956
F1MLG1_BOVIN	>tr|F1MLG1|F1MLG1_BOVIN SRP receptor subunit beta OS=Bos taurus OX=9913 GN=SRPRB PE=1 SV=2	8.09	4.92	340	349326	2	2	0	10.7	271	10292
F1MLU7_BOVIN	>tr|F1MLU7|F1MLU7_BOVIN Kinectin 1 OS=Bos taurus OX=9913 GN=KTN1 PE=1 SV=2	19.09	7.14	564.9	2591588	11	6	0	4.53	1302	26045
F1MLV1_BOVIN	>tr|F1MLV1|F1MLV1_BOVIN 26S proteasome regulatory subunit 10B OS=Bos taurus OX=9913 GN=PSMC6 PE=3 SV=2	40.51	8.33	520.6	4186638	14	11	1	32.13	389	8480
F1MLX9_BOVIN	>tr|F1MLX9|F1MLX9_BOVIN Guanine deaminase OS=Bos taurus OX=9913 GN=GDA PE=1 SV=2	3.75	3.73	324.8	227170	2	2	1	5.51	454	23523
F1MM83_BOVIN	>tr|F1MM83|F1MM83_BOVIN 6-phosphogluconolactonase OS=Bos taurus OX=9913 GN=PGLS PE=4 SV=1	5.93	4.94	407.6	1796122	3	2	0	7.75	258	22376
F1MMA0_BOVIN	>tr|F1MMA0|F1MMA0_BOVIN Interleukin enhancer binding factor 3 OS=Bos taurus OX=9913 GN=ILF3 PE=4 SV=2	97.6	16.73	945.5	24208382	41	19	0	26.62	894	15290
F1MMD5_BOVIN	>tr|F1MMD5|F1MMD5_BOVIN X-ray repair cross complementing 6 OS=Bos taurus OX=9913 GN=XRCC6 PE=4 SV=2	28.26	12.4	739.4	8093670	14	7	1	9.64	612	23686
F1MMD7_BOVIN	>tr|F1MMD7|F1MMD7_BOVIN Inter-alpha-trypsin inhibitor heavy chain H4 OS=Bos taurus OX=9913 GN=ITIH4 PE=4 SV=2	9.92	8.52	400.9	1516276	8	2	0	6.77	916	7941
F1MMG3_BOVIN	>tr|F1MMG3|F1MMG3_BOVIN Beta-catenin-like protein 1 OS=Bos taurus OX=9913 GN=CTNNBL1 PE=4 SV=1	11.38	8.82	562	1296182	5	2	0	5.86	563	15129
F1MMK2_BOVIN	>tr|F1MMK2|F1MMK2_BOVIN Glucose-6-phosphate 1-dehydrogenase OS=Bos taurus OX=9913 GN=G6PD PE=1 SV=1	41.13	9.21	601.9	13519440	28	12	0	25.05	515	11694
F1MMK9_BOVIN	>tr|F1MMK9|F1MMK9_BOVIN Protein AMBP OS=Bos taurus OX=9913 GN=AMBP PE=4 SV=2	58.44	12.63	723.8	14844680	31	8	0	29.83	352	25418
F1MMP5_BOVIN	>tr|F1MMP5|F1MMP5_BOVIN Inter-alpha-trypsin inhibitor heavy chain H1 OS=Bos taurus OX=9913 GN=ITIH1 PE=4 SV=1	40.6	10.77	627.2	5438238	15	11	1	18.32	906	27880
F1MMU4_BOVIN	>tr|F1MMU4|F1MMU4_BOVIN H1 histone family member X OS=Bos taurus OX=9913 GN=H1FX PE=1 SV=2	18.87	6.43	543.1	6289308	9	3	0	15.42	214	28378
F1MN93_BOVIN	>tr|F1MN93|F1MN93_BOVIN DNA topoisomerase I OS=Bos taurus OX=9913 GN=TOP1 PE=4 SV=1	36.15	11.4	660.9	6253334	15	10	0	15.21	769	15458
F1MNT1_BOVIN	>tr|F1MNT1|F1MNT1_BOVIN Nucleoporin 155 OS=Bos taurus OX=9913 GN=NUP155 PE=4 SV=2	6.4	5.06	515.2	626910	5	5	1	4.6	1391	27088
F1MNW4_BOVIN	>tr|F1MNW4|F1MNW4_BOVIN Inter-alpha-trypsin inhibitor heavy chain H2 OS=Bos taurus OX=9913 GN=ITIH2 PE=1 SV=2	185.57	13.77	761.7	112814282	139	30	3	37.21	946	19616
F1MPB2_BOVIN	>tr|F1MPB2|F1MPB2_BOVIN Insulin like growth factor 2 mRNA binding protein 3 OS=Bos taurus OX=9913 GN=IGF2BP3 PE=4 SV=2	2.48	2.53	265.7	438784	2	2	1	7.76	580	27700
F1MPE5_BOVIN	>tr|F1MPE5|F1MPE5_BOVIN Importin 5 OS=Bos taurus OX=9913 GN=IPO5 PE=1 SV=2	49.26	12.81	728.3	7776332	17	10	1	18.65	1110	26099
F1MPG7_BOVIN	>tr|F1MPG7|F1MPG7_BOVIN RNA cytidine acetyltransferase OS=Bos taurus OX=9913 GN=NAT10 PE=3 SV=2	33.72	10.4	606.6	1616330	9	6	0	10.43	1026	11669
F1MPR3_BOVIN	>tr|F1MPR3|F1MPR3_BOVIN Calcium-transporting ATPase OS=Bos taurus OX=9913 GN=ATP2A2 PE=3 SV=2	43.61	7.69	531.4	4618494	19	12	1	18.03	1015	21505
F1MPW7_BOVIN	>tr|F1MPW7|F1MPW7_BOVIN Nucleoporin 210 OS=Bos taurus OX=9913 GN=NUP210 PE=4 SV=2	5.81	5.07	324.8	1444522	5	5	0	2.79	1830	13965
F1MPZ9_BOVIN	>tr|F1MPZ9|F1MPZ9_BOVIN NCK associated protein 1 OS=Bos taurus OX=9913 GN=NCKAP1 PE=4 SV=2	5.66	3.91	400	596576	2	2	0	2.38	1093	7948
F1MQ37_BOVIN	>tr|F1MQ37|F1MQ37_BOVIN Myosin heavy chain 9 OS=Bos taurus OX=9913 GN=MYH9 PE=1 SV=2	176.12	14.63	835.6	20611268	66	37	3	22.56	1964	21885
F1MQ65_BOVIN	>tr|F1MQ65|F1MQ65_BOVIN Myosin IE OS=Bos taurus OX=9913 GN=MYO1E PE=3 SV=2	23.14	8.27	482.7	2099354	15	8	2	10.56	1108	11338
F1MQ96_BOVIN	>tr|F1MQ96|F1MQ96_BOVIN Protein kinase C OS=Bos taurus OX=9913 GN=PRKCI PE=3 SV=2	2.77	2.76	248.3	214184	2	2	0	4.02	672	11726
F1MQG6_BOVIN	>tr|F1MQG6|F1MQG6_BOVIN Apoptotic chromatin condensation inducer 1 OS=Bos taurus OX=9913 GN=ACIN1 PE=4 SV=1	14.31	7.07	458.8	1007198	6	5	0	4.87	1336	19763
F1MS94_BOVIN	>tr|F1MS94|F1MS94_BOVIN Cold shock domain containing E1 OS=Bos taurus OX=9913 GN=CSDE1 PE=4 SV=1	17.74	8.06	526.9	3024422	12	6	0	9.78	767	23652
F1MSF1_BOVIN	>tr|F1MSF1|F1MSF1_BOVIN Ribonucleoside-diphosphate reductase OS=Bos taurus OX=9913 GN=RRM1 PE=3 SV=2	61.08	13.44	704.6	14268280	30	16	3	33.25	791	9757
F1MSX0_BOVIN	>tr|F1MSX0|F1MSX0_BOVIN RNA helicase OS=Bos taurus OX=9913 PE=3 SV=2	8.79	4.08	399.5	1351390	3	3	0	6.08	674	7737
F1MSZ6_BOVIN	>tr|F1MSZ6|F1MSZ6_BOVIN Antithrombin-III OS=Bos taurus OX=9913 GN=SERPINC1 PE=3 SV=1	45.51	8.19	480.6	5502658	19	11	0	32.69	465	16871
F1MT25_BOVIN	>tr|F1MT25|F1MT25_BOVIN High density lipoprotein binding protein OS=Bos taurus OX=9913 GN=HDLBP PE=1 SV=2	7.86	5.79	385.9	1131662	6	6	0	5.25	1257	19224
F1MTK4_BOVIN	>tr|F1MTK4|F1MTK4_BOVIN Lysophosphatidylcholine acyltransferase 1 OS=Bos taurus OX=9913 GN=LPCAT1 PE=4 SV=2	5.61	5.65	316.1	478178	2	2	0	5.11	489	26393
F1MTW0_BOVIN	>tr|F1MTW0|F1MTW0_BOVIN Uncharacterized protein OS=Bos taurus OX=9913 GN=C14H8orf76 PE=4 SV=1	2.03	1.32	311	9009024	5	2	1	3.17	378	10278
F1MTZ9_BOVIN	>tr|F1MTZ9|F1MTZ9_BOVIN Cartilage oligomeric matrix protein OS=Bos taurus OX=9913 GN=COMP PE=4 SV=2	13.88	7.29	434	413016	5	4	0	8.61	755	18685
F1MU08_BOVIN	>tr|F1MU08|F1MU08_BOVIN Poly [ADP-ribose] polymerase OS=Bos taurus OX=9913 GN=PARP1 PE=4 SV=2	55.8	13.06	723.6	12781792	38	18	1	19.98	1016	7800
F1MU19_BOVIN	>tr|F1MU19|F1MU19_BOVIN Proteasome activator complex subunit 2 OS=Bos taurus OX=9913 GN=PSME2 PE=1 SV=1	47.09	11.69	695.6	6799568	17	7	1	33.74	246	26525
F1MU34_BOVIN	>tr|F1MU34|F1MU34_BOVIN Aminopeptidase OS=Bos taurus OX=9913 GN=ERAP1 PE=3 SV=1	6.9	6.54	440.5	617066	2	2	1	2.55	942	29472
F1MU48_BOVIN	>tr|F1MU48|F1MU48_BOVIN DNA topoisomerase 2 OS=Bos taurus OX=9913 GN=TOP2B PE=3 SV=2	9.49	3.57	305.9	1655118	5	5	0	4.38	1599	11242
F1MU62_BOVIN	>tr|F1MU62|F1MU62_BOVIN Cleavage and polyadenylation specific factor 7 OS=Bos taurus OX=9913 GN=CPSF7 PE=4 SV=1	23.53	12.98	748.7	964130	11	3	0	10.39	462	17149
F1MU79_BOVIN	>tr|F1MU79|F1MU79_BOVIN Peptidylprolyl isomerase OS=Bos taurus OX=9913 GN=FKBP4 PE=4 SV=2	20.24	10.62	661.2	5803784	13	9	0	18.52	459	10637
F1MUF1_BOVIN	>tr|F1MUF1|F1MUF1_BOVIN Exportin 5 OS=Bos taurus OX=9913 GN=XPO5 PE=4 SV=1	17.21	5.39	411.1	624356	7	5	0	5.15	1166	23813
F1MUK8_BOVIN	>tr|F1MUK8|F1MUK8_BOVIN Constitutive coactivator of PPAR-gamma-like protein 1 OS=Bos taurus OX=9913 GN=FAM120A PE=4 SV=2	6.93	4.78	417.8	332174	6	4	0	4.55	1076	11424
F1MUM9_BOVIN	>tr|F1MUM9|F1MUM9_BOVIN Adenosine deaminase, RNA specific OS=Bos taurus OX=9913 GN=ADAR PE=1 SV=2	11.76	6.2	427.9	2844320	9	8	1	7.06	1176	17840
F1MUP9_BOVIN	>tr|F1MUP9|F1MUP9_BOVIN Vesicle amine transport 1 OS=Bos taurus OX=9913 GN=VAT1 PE=1 SV=2	9.07	4.72	435.8	760088	2	2	0	5.97	402	24105
F1MUY2_BOVIN	>tr|F1MUY2|F1MUY2_BOVIN Uncharacterized protein OS=Bos taurus OX=9913 GN=KRT6B PE=1 SV=1	3.34	2.71	462.8	3885968	7	2	0	2.63	571	8631
F1MUZ0_BOVIN	>tr|F1MUZ0|F1MUZ0_BOVIN EBNA1 binding protein 2 OS=Bos taurus OX=9913 GN=EBNA1BP2 PE=4 SV=2	9.23	4.74	412.5	1475652	3	2	0	6.89	305	19693
F1MUZ9_BOVIN	>tr|F1MUZ9|F1MUZ9_BOVIN 60 kDa heat shock protein, mitochondrial OS=Bos taurus OX=9913 GN=HSPD1 PE=1 SV=1	248.11	19.38	1084.5	217335268	294	38	8	53.58	573	5466
F1MV80_BOVIN	>tr|F1MV80|F1MV80_BOVIN NAD kinase 2, mitochondrial OS=Bos taurus OX=9913 GN=NADK2 PE=1 SV=2	4.34	4.39	253.4	31628	2	2	1	5.15	466	11226
F1MV90_BOVIN	>tr|F1MV90|F1MV90_BOVIN Uncharacterized protein OS=Bos taurus OX=9913 GN=LOC101904481 PE=3 SV=2	38.5	14.4	844.2	10086108	15	8	0	25.4	248	25032
F1MVC0_BOVIN	>tr|F1MVC0|F1MVC0_BOVIN Uncharacterized protein OS=Bos taurus OX=9913 GN=CAD PE=3 SV=2	57.94	9.73	590	7540616	17	16	3	9.21	2225	20773
F1MVH9_BOVIN	>tr|F1MVH9|F1MVH9_BOVIN Zinc finger protein 207 OS=Bos taurus OX=9913 GN=ZNF207 PE=4 SV=2	16.4	8.05	562.4	1632378	6	4	0	11.67	420	20730
F1MVK1_BOVIN	>tr|F1MVK1|F1MVK1_BOVIN Uncharacterized protein OS=Bos taurus OX=9913 PE=4 SV=2	15.93	16.1	894	1189718	2	2	1	1.58	1580	18539
F1MWD3_BOVIN	>tr|F1MWD3|F1MWD3_BOVIN T-complex protein 1 subunit epsilon OS=Bos taurus OX=9913 GN=CCT5 PE=1 SV=2	91.33	15.31	1127.8	28500190	98	21	6	45.47	541	12211
F1MWN1_BOVIN	>tr|F1MWN1|F1MWN1_BOVIN Exportin-2 OS=Bos taurus OX=9913 GN=CSE1L PE=4 SV=1	152.5	14.67	834.8	36352082	79	33	0	39.96	971	22163
F1MWR3_BOVIN	>tr|F1MWR3|F1MWR3_BOVIN Electron transfer flavoprotein subunit alpha, mitochondrial OS=Bos taurus OX=9913 GN=ETFA PE=1 SV=1	32.71	14.41	841.8	10005204	31	6	0	21.62	333	19461
F1MWU9_BOVIN	>tr|F1MWU9|F1MWU9_BOVIN Heat shock protein family A (Hsp70) member 6 OS=Bos taurus OX=9913 GN=HSPA6 PE=1 SV=2	9.91	8.73	631.1	41394206	19	2	0	3.11	643	28951
F1MX04_BOVIN	>tr|F1MX04|F1MX04_BOVIN Eukaryotic translation initiation factor 4 gamma 1 OS=Bos taurus OX=9913 GN=EIF4G1 PE=1 SV=2	51.4	10.28	620.6	11202884	30	17	2	12.42	1627	18853
F1MX38_BOVIN	>tr|F1MX38|F1MX38_BOVIN Signal transducer and activator of transcription OS=Bos taurus OX=9913 GN=STAT3 PE=3 SV=1	8.89	5.2	262.1	1076780	8	7	1	15.19	770	12012
F1MX40_BOVIN	>tr|F1MX40|F1MX40_BOVIN DEAD-box helicase 46 OS=Bos taurus OX=9913 GN=DDX46 PE=4 SV=1	34.82	7.83	425.7	6663292	16	14	3	17.15	1032	14545
F1MX61_BOVIN	>tr|F1MX61|F1MX61_BOVIN Splicing factor 3b subunit 1 OS=Bos taurus OX=9913 GN=SF3B1 PE=4 SV=2	74.97	10.4	602.2	3585996	38	14	1	17.87	1304	19210
F1MX88_BOVIN	>tr|F1MX88|F1MX88_BOVIN Solute carrier family 25 member 13 OS=Bos taurus OX=9913 GN=SLC25A13 PE=1 SV=2	5.46	3.56	251.2	1981938	8	6	1	8.98	679	8666
F1MXD0_BOVIN	>tr|F1MXD0|F1MXD0_BOVIN SPOUT domain containing methyltransferase 1 OS=Bos taurus OX=9913 GN=SPOUT1 PE=4 SV=2	3.98	2.57	400.3	691018	3	2	0	6.63	377	29726
F1MXI4_BOVIN	>tr|F1MXI4|F1MXI4_BOVIN Uncharacterized protein OS=Bos taurus OX=9913 GN=MATR3 PE=1 SV=1	91.74	12.18	674.5	23602718	51	18	2	26.9	844	27911
F1MXJ5_BOVIN	>tr|F1MXJ5|F1MXJ5_BOVIN IST1 homolog OS=Bos taurus OX=9913 GN=IST1 PE=4 SV=2	11.81	11.71	629.7	587466	2	2	0	12.09	364	9135
F1MXK2_BOVIN	>tr|F1MXK2|F1MXK2_BOVIN Nuclear FMR1 interacting protein 2 OS=Bos taurus OX=9913 GN=NUFIP2 PE=4 SV=1	10.26	5.87	392.3	285316	2	2	0	3.59	669	11831
F1MXX0_BOVIN	>tr|F1MXX0|F1MXX0_BOVIN MICOS complex subunit MIC60 OS=Bos taurus OX=9913 GN=IMMT PE=1 SV=1	21.5	9.36	599.4	3449384	7	6	0	8.68	749	14246
F1MY41_BOVIN	>tr|F1MY41|F1MY41_BOVIN Structural maintenance of chromosomes protein OS=Bos taurus OX=9913 GN=SMC2 PE=3 SV=2	9.44	7.86	413.4	573486	4	3	0	4.7	1191	28267
F1MY44_BOVIN	>tr|F1MY44|F1MY44_BOVIN Heterogeneous nuclear ribonucleoprotein M OS=Bos taurus OX=9913 GN=HNRNPM PE=1 SV=2	116.03	16.77	916.3	39123682	53	32	3	43.15	730	21032
F1MY84_BOVIN	>tr|F1MY84|F1MY84_BOVIN Chondroitin sulfate proteoglycan 4 OS=Bos taurus OX=9913 GN=CSPG4 PE=4 SV=2	4.83	5.1	382.5	872654	2	2	0	1.47	2319	8940
F1MYC9_BOVIN	>tr|F1MYC9|F1MYC9_BOVIN Spectrin beta chain OS=Bos taurus OX=9913 GN=SPTBN1 PE=1 SV=1	133.29	8.29	569.4	11560026	56	36	2	20.06	2363	28955
F1MYD0_BOVIN	>tr|F1MYD0|F1MYD0_BOVIN Cullin 1 OS=Bos taurus OX=9913 GN=CUL1 PE=3 SV=2	8.43	5.15	390	518458	2	2	0	4.38	776	10360
F1MYG5_BOVIN	>tr|F1MYG5|F1MYG5_BOVIN Lamin A/C OS=Bos taurus OX=9913 GN=LMNA PE=1 SV=1	187.97	15.05	825.2	95816086	108	37	2	52.41	664	15035
F1MYH8_BOVIN	>tr|F1MYH8|F1MYH8_BOVIN 26S proteasome non-ATPase regulatory subunit 8 OS=Bos taurus OX=9913 GN=PSMD8 PE=4 SV=1	2.42	2.44	258.8	194418	2	2	1	6.97	287	16826
F1MYN5_BOVIN	>tr|F1MYN5|F1MYN5_BOVIN Fibulin-1 OS=Bos taurus OX=9913 GN=FBLN1 PE=1 SV=2	55.85	10.67	601	2696252	12	9	0	24.79	706	17433
F1MYS7_BOVIN	>tr|F1MYS7|F1MYS7_BOVIN Eukaryotic translation initiation factor 4B OS=Bos taurus OX=9913 GN=EIF4B PE=1 SV=1	44.88	15.44	840.9	3387110	18	8	0	15.74	610	10072
F1MYV9_BOVIN	>tr|F1MYV9|F1MYV9_BOVIN Oxidative stress responsive 1 OS=Bos taurus OX=9913 GN=OXSR1 PE=1 SV=1	10.26	6.8	539.5	353366	3	3	0	6.45	527	19205
F1MYW4_BOVIN	>tr|F1MYW4|F1MYW4_BOVIN Nucleolar GTP-binding protein 1 OS=Bos taurus OX=9913 GN=GTPBP4 PE=3 SV=2	12.22	4.33	431.8	1117350	5	4	0	6.47	634	19548
F1MYW7_BOVIN	>tr|F1MYW7|F1MYW7_BOVIN Histocompatibility minor 13 OS=Bos taurus OX=9913 GN=HM13 PE=4 SV=1	11.2	5.98	443.8	488524	2	2	0	7.16	377	21671
F1MYX2_BOVIN	>tr|F1MYX2|F1MYX2_BOVIN Apolipoprotein M OS=Bos taurus OX=9913 GN=APOM PE=4 SV=1	24.89	14.44	763	1255072	10	4	2	26.6	188	23676
F1MZ00_BOVIN	>tr|F1MZ00|F1MZ00_BOVIN Small nuclear ribonucleoprotein Sm D3 OS=Bos taurus OX=9913 GN=SNRPD3 PE=3 SV=2	23.08	10.1	599	7699740	9	3	0	30.95	126	8714
F1MZ21_BOVIN	>tr|F1MZ21|F1MZ21_BOVIN SART1, U4/U6.U5 tri-snRNP-associated protein 1 OS=Bos taurus OX=9913 GN=SART1 PE=4 SV=1	5.27	4.82	350.5	462888	4	3	0	5.49	802	30477
F1MZK0_BOVIN	>tr|F1MZK0|F1MZK0_BOVIN Glycylpeptide N-tetradecanoyltransferase OS=Bos taurus OX=9913 GN=NMT1 PE=3 SV=1	10.96	6.01	440.1	3269122	5	5	0	15.32	496	7751
F1MZK4_BOVIN	>tr|F1MZK4|F1MZK4_BOVIN Basic leucine zipper and W2 domains 1 OS=Bos taurus OX=9913 GN=BZW1 PE=4 SV=2	73.14	16.18	844.4	15051702	37	16	2	46.24	452	24561
F1MZR0_BOVIN	>tr|F1MZR0|F1MZR0_BOVIN Nucleoporin 160 OS=Bos taurus OX=9913 GN=NUP160 PE=4 SV=2	13.9	5.52	410.9	572916	5	5	1	5.71	1402	15864
F1MZT7_BOVIN	>tr|F1MZT7|F1MZT7_BOVIN GCN1, eIF2 alpha kinase activator homolog OS=Bos taurus OX=9913 GN=GCN1 PE=4 SV=1	54.28	9.61	596.6	5542222	32	17	1	9.3	2676	13552
F1MZU1_BOVIN	>tr|F1MZU1|F1MZU1_BOVIN La ribonucleoprotein domain family member 1 OS=Bos taurus OX=9913 GN=LARP1 PE=4 SV=2	11.84	7.52	416.4	583494	3	3	1	4	951	7820
F1MZU2_BOVIN	>tr|F1MZU2|F1MZU2_BOVIN N-ethylmaleimide sensitive factor, vesicle fusing ATPase OS=Bos taurus OX=9913 GN=NSF PE=4 SV=1	4.63	4.48	318.2	81426	2	2	0	3.08	746	30235
F1N045_BOVIN	>tr|F1N045|F1N045_BOVIN Complement component C7 OS=Bos taurus OX=9913 GN=C7 PE=4 SV=1	17.93	6.65	504.8	1564648	7	5	0	6.76	843	14172
F1N052_BOVIN	>tr|F1N052|F1N052_BOVIN SWI/SNF related, matrix associated, actin dependent regulator of chromatin, subfamily a, member 5 OS=Bos taurus OX=9913 GN=SMARCA5 PE=3 SV=2	7.77	3.47	319.9	1480316	7	7	0	7.6	1052	10777
F1N0E5_BOVIN	>tr|F1N0E5|F1N0E5_BOVIN T-complex protein 1 subunit delta OS=Bos taurus OX=9913 GN=CCT4 PE=3 SV=2	106.31	16.51	1023.7	36982304	54	19	1	44.1	542	24729
F1N0F7_BOVIN	>tr|F1N0F7|F1N0F7_BOVIN Eukaryotic translation initiation factor 5 OS=Bos taurus OX=9913 GN=EIF5 PE=4 SV=1	6.87	3.17	339.2	3478140	6	4	0	8.86	429	13070
F1N0I3_BOVIN	>tr|F1N0I3|F1N0I3_BOVIN Coagulation factor V OS=Bos taurus OX=9913 GN=F5 PE=3 SV=2	9	5.23	388.9	2435932	9	5	0	4.01	1970	12654
F1N0L2_BOVIN	>tr|F1N0L2|F1N0L2_BOVIN Ubiquitin protein ligase E3 component n-recognin 5 OS=Bos taurus OX=9913 GN=UBR5 PE=4 SV=2	6.74	5.88	320.4	1678880	5	5	1	3.68	2798	27022
F1N0L9_BOVIN	>tr|F1N0L9|F1N0L9_BOVIN Myopalladin OS=Bos taurus OX=9913 GN=MYPN PE=4 SV=2	5.23	5.33	344.6	237470	3	2	0	2.27	1320	9917
F1N0W1_BOVIN	>tr|F1N0W1|F1N0W1_BOVIN Uncharacterized protein OS=Bos taurus OX=9913 GN=FCHSD1 PE=1 SV=2	31.45	8.01	406.2	1101802	9	6	0	7.53	1275	16204
[truncated: 736 more rows]
