# Supplementary material for: Site-specific N-glycosylation of HeLa cell glycoproteins
Source: Sci Rep. 2019 Oct 15;9:14822. doi: 10.1038/s41598-019-51428-x (PMC6794373; doi:10.1038/s41598-019-51428-x)
Supplement: Supplementary file 3 — Supplementary Table S-2 [file 41598_2019_51428_MOESM3_ESM.xlsx]

## Sheet: LEGEND
	Legends for the Human glycopeptides sheet
	Protein	Uniprot ID of potein
	Glycopeptide backbone	Sequence of the glycopepetide backbone
	Glycosylation position	Position of the glycosylated asparagine in the glycoprotein's amino acid sequence
	Existence of glycosylation site previously experimentally proved	Has the existance of the glycosylation site been experimentally proved previously
	Columns E-AF	Structure of oligosaccharides. N: N-acetylhexosamine, H: hexose, S: sialic acid, F: fucose
	Sum	Sum of the abundance of all glycoforms corresponding to the given site
	High-mannose %	Percentage of high-mannose glycans at the given glycosylation site
	Complex %	Percentage of complex glycans at the given glycosylation site
	Hybrid %	Percentage of hybrid glycans at the given glycosylation site
	Sialylation %	Degree of sialylation (ratio of sialic acid and galactose residues) at the given glycosylation site
	Fucosylation %	degree of fucosylation (ratio of fucosylated glycoforms compared to the sum of complex and hybrid glycoforms) at the given glycosylation site

## Sheet: Human glycopeptides
Protein	GlyCopeptide baCkbone	Glycosylation position	Existence of glycosylation site previously experimentally proved	N2H5	N2H6	N2H7	N2H8	N2H9	N3H5	N3H5F1	N3H5S1F1	N3H6	N3H6F1	N3H6S1	N3H7S1F1	N4H5	N4H5F1	N4H5S1	N4H5S1F1	N4H5S2	N4H5S2F1	N5H6	N5H6F1	N5H6S1	N5H6S1F1	N5H6S2	N5H6S2F1	N5H6S3	N5H6S3F1	N6H7F1	N6H7S2F1	SUM	High-mannose %	Hybrid %	Complex %	Sialylation %	Fucosylation %
HYOU1_HUMAN	AEPPLNASASDQGEK	931	Yes		1.87256		0.277046																									2.14961	100	0	0	-	-
CD44_HUMAN	AFNSTLPTMAQMEK	57	Yes	0.203987																0.447411	0.388837			0.304309					0.073115			1.41766	14.389	0	85.611	78.3006	38.0623
APMAP_HUMAN	AGPNGTLFVADAYK	160	Yes	0.473441	0.54485																											1.01829	100	0	0	-	-
GT251_HUMAN	AMNTSQVEALGIQMLPGYR	381	Yes	0.148673																												0.148673	100	0	0	-	-
NICA_HUMAN	ANNSWFQSILR	530	No				0.0824754	0.196494																								0.27897	100	0	0	-	-
MUC18_HUMAN	CGLSQSQGNLSHVDWFSVHK	56	No									0.10544									0.0999407											0.205381	0	51.3389	48.6611	65.4658	48.6611
4F2_HUMAN	DASSFLAEWQNITK	365	No												0.579202		0.918585		0.359228						0.129854		0.110645			0.146657		2.24417	0	25.8092	74.1908	29.0251	93.465
SSRA_HUMAN	DLNGNVFQDAVFNQTVTVIER	191	Yes			0.117353	0.290834	0.0308222																								0.43901	100	0	0	-	-
LAMP1_HUMAN	DNTTVTR	249	Yes														0.355214															0.355214	0	0	100	0	100
ITA1_HUMAN	DSCESNHNITCK	883	Yes				0.333824																									0.333824	100	0	0	-	-
EGFR_HUMAN	DSLSINATNIK	352	Yes		0.122471	0.2261	0.262068				0.508645																					1.11928	54.5562	45.4438	0	100	100
ITB1_HUMAN	DTCTQECSYFNITK	669	No		0.131876												0.304264		0.167059				0.0666841		0.0229354							0.692818	19.0347	0	80.9653	15.6825	100
HYOU1_HUMAN	ENGTDTVQEEEESPAEGSK	596	Yes		0.951441																											0.951441	100	0	0	-	-
NOMO2_HUMAN	ENVGIYNLSK	618	No		0.470117			0.0771438												0.666105	0.317746											1.53111	35.7427	0	64.2573	100	32.2961
PLOD3_HUMAN	EQYIHENYSR	548	No		1.01651		0.589989																									1.6065	100	0	0	-	-
ITA2_HUMAN	GEYFVNVTTR	1074	No			0.218026																										0.218026	100	0	0	-	-
LAMP1_HUMAN	GHTLTLNFTR	103	Yes	0.89963	1.71949	2.64518				0.218662				0.508953					1.56634													7.55826	69.6496	9.62676	20.7236	53.7599	77.8133
PO210_HUMAN	GPTNNTCVVR	1441	No				0.364816																									0.364816	100	0	0	-	-
CATD_HUMAN	GSLSYLNVTR	263	Yes		0.333138												0.261732															0.59487	56.0018	0	43.9982	0	100
DAF_HUMAN	GSQWSDIEEFCNR	95	No															0.362068	0.19541	2.70126	0.139893					0.14934		0.430036				3.97801	0	0	100	91.719	8.42893
LYAG_HUMAN	GVFITNETGQPLIGK	470	Yes		0.490873	0.0535489																										0.544422	100	0	0	-	-
FOLR1_HUMAN	GWNWTSGFNK	161	Yes														0.260809		0.629345	0.332359	0.542293	0.125576	0.290549	0.307401	0.470665	0.189578	0.429484	0.0600086			0.100082	3.73815	0	0	100	50.0018	72.8496
1C12_HUMAN	GYYNQSEAGSHTLQR	110	No																0.0866531		0.770349											0.857002	0	0	100	94.9444	100
CD109_HUMAN	HLNGTITAK	247	No				0.834246																									0.834246	100	0	0	-	-
CLUS_HUMAN	HNSTGCLR	291	No																0.224866													0.224866	0	0	100	50	100
PON2_HUMAN	HTNMNLTQLK	254	No			0.283299	1.03651																									1.3198	100	0	0	-	-
PO210_HUMAN	IETVLPAEFFEVLSSSQNGSYHR	405	Yes					0.305711																								0.305711	100	0	0	-	-
NICA_HUMAN	IYIPLNK	45	No				0.331518			1.29053																	0.861507					2.48356	13.3485	51.963	34.6884	44.4643	100
LAMP1_HUMAN	KDNTTVTR	249	No																0.200605													0.200605	0	0	100	50	100
P3H1_HUMAN	LLNGSQR	467	Yes		1.06625																											1.06625	100	0	0	-	-
LAMP1_HUMAN	LLNINPNK	261	Yes		0.5926	0.341478				0.483729		0.407116	0.307493		0.191646		0.892509						0.661051							0.0757203		3.95334	23.6276	35.1597	41.2127	3.50933	84.0082
HYOU1_HUMAN	LSALDNLLNHSSMFLK	830	Yes		0.536925	0.283553	0.398227																									1.2187	100	0	0	-	-
ASPH_HUMAN	LVQLFPNDTSLK	452	Yes		1.28279	0.268089																										1.55088	100	0	0	-	-
MPRI_HUMAN	MNFTGGDTCHK	1312	No				0.325353																									0.325353	100	0	0	-	-
FOLR1_HUMAN	NACCSTNTSQEAHK	69	Yes								0.19587								2.873		0.80811				0.289311		0.0987547					4.26505	0	4.59245	95.4075	59.2953	100
HYOU1_HUMAN	NATLAEQAK	869	Yes			0.323686	1.90923																			0.122975						2.35589	94.7801	0	5.21988	66.6667	0
CRTAP_HUMAN	NCSAAPQPEPAAGLASYPELR	87	No		0.260377	0.0918594	0.202875			0.2306																0.217404						1.00312	55.3387	22.9884	21.6729	49.2526	51.4728
CBPM_HUMAN	NFPDAFEYNNVSR	164	Yes			7.17416	0.640024										0.665787															8.47997	92.1487	0	7.85129	0	100
NICA_HUMAN	NISGVVLADHSGAFHNK	435	No				0.303154																									0.303154	100	0	0	-	-
ANXA3_HUMAN	NISQK	218	No																									0.868421				0.868421	0	0	100	100	0
AT1B3_HUMAN	NLTVCPDGALFEQK	124	No														0.508815															0.508815	0	0	100	0	100
ITA1_HUMAN	NTTFNVESTK	418	No				0.27741																									0.27741	100	0	0	-	-
PTTG_HUMAN	NVSCLWCNTNK	54	Yes		0.109226	0.766406	0.248194																									1.12383	100	0	0	-	-
CD109_HUMAN	NVSTNVFFK	337	Yes				0.880799																									0.880799	100	0	0	-	-
ERLN2_HUMAN	NYTADYDK	106	Yes				1.36219	0.417912																								1.7801	100	0	0	-	-
NICA_HUMAN	PINTTGTLKPDDR	264	No				0.119158														0.066715											0.185873	64.1072	0	35.8928	100	100
PIGT_HUMAN	PLGLANDTDHYFLR	164	No			0.116327	0.44669																									0.563017	100	0	0	-	-
PODXL_HUMAN	QLVLNLTGNTLCAGGASDEK	360	Yes	1.3401													0.344826															1.68493	79.5347	0	20.4653	0	100
TFR1_HUMAN	QNNGAFNETLFR	727	Yes			1.45132	6.76674	0.684754																								8.90281	100	0	0	-	-
PLOD3_HUMAN	SAEFFNYTVR	63	No		0.747438																											0.747438	100	0	0	-	-
ITA1_HUMAN	SENASLVLSSSNQK	1113	Yes				0.287514																									0.287514	100	0	0	-	-
GT251_HUMAN	TALWVATDHNMDNTSTVLR	96	No		0.287033		0.357947									0.135658																0.780639	82.6222	0	17.3778	0	0
L1CAM_HUMAN	THNLTDLSPHLR	979	No																0.214632													0.214632	0	0	100	50	100
CBPM_HUMAN	TVAQNYSSVTHLHSIGK	38	Yes											0.241647			0.131012		0.139904		0.271069											0.783632	0	30.8368	69.1632	69.6799	69.1632
PIGT_HUMAN	TYAIYDLLDTAMINNSR	327	No		0.200236																											0.200236	100	0	0	-	-
PIGS_HUMAN	TYNASVLPVR	370	No		0.406891																											0.406891	100	0	0	-	-
LAMP2_HUMAN	VASVININPNTTHSTGSCR	257	Yes							0.057975							0.532953						0.109655									0.700583	0	8.27526	91.7247	0	100
HYOU1_HUMAN	VFGSQNLTTVK	515	Yes		0.349689		0.610622	0.502845																								1.46316	100	0	0	-	-
HYOU1_HUMAN	VINETWAWK	862	Yes		1.16248	0.413504	0.371235																									1.94722	100	0	0	-	-
PO210_HUMAN	VNFTLEASEGCYR	44	Yes				0.591556																									0.591556	100	0	0	-	-
L1CAM_HUMAN	VPGNQTSTTLK	671	No																		0.490732											0.490732	0	0	100	100	100
LAMP2_HUMAN	VQPFNVTQGK	356	Yes	1.58713	0.780059	0.208077						0.274413				0.28327														0.0465339		3.17949	80.9964	8.63072	10.3729	0	0
FOLR1_HUMAN	VSNYSR	201	Yes																1.45411		0.538403			0.224866								2.21738	0	0	100	59.1417	89.8589
NOMO2_HUMAN	VTNSNANAASPLIVAGYNVSGSVR	218	No				0.166128	0.110875																								0.277003	100	0	0	-	-
L1CAM_HUMAN	VTYQNHNK	294	Yes															0.816993		0.259922												1.07692	0	0	100	62.0679	0
FKBP9_HUMAN	YHYNGTLLDGTLFDSSYSR	286	Yes				0.30425																									0.30425	100	0	0	-	-
FKB10_HUMAN	YHYNGTLLDGTSFDTSYSK	182	No			0.200335	0.889998	0.0606576																								1.15099	100	0	0	-	-
PLOD1_HUMAN	YIHQNYTK	538	No				1.22127	0.428637	0.318049			1.90927																				3.87722	42.5538	57.4462	0	0	0
ITA1_HUMAN	YNHTGQVIIYR	460	Yes					0.290513																								0.290513	100	0	0	-	-
SUM				4.65297	15.4353	15.1823	23.0839	3.10636	0.318049	2.2815	0.704515	2.69624	0.307493	0.7506	0.770848	0.418929	5.17651	1.17906	8.11115	4.40706	4.43409	0.125576	1.12794	0.836576	0.912765	0.679297	1.50039	1.35847	0.073115	0.268911	0.100082	100
AVG																																	64.9048	5.10306	29.9921	46.7569	68.6691
