# Supplementary material for: Site-specific N-glycosylation of HeLa cell glycoproteins
Source: Sci Rep. 2019 Oct 15;9:14822. doi: 10.1038/s41598-019-51428-x (PMC6794373; doi:10.1038/s41598-019-51428-x)
Supplement: Supplementary file 4 — Supplementary Table S-3 [file 41598_2019_51428_MOESM4_ESM.xlsx]

## Sheet: LEGEND
	Legends for the Human or bovine glycopeptides sheet
	Protein	Uniprot ID of potein
	Glycopeptide backbone	Sequence of the glycopepetide backbone
	Columns C-N	Structure of oligosaccharides. N: N-acetylhexosamine, H: hexose, S: sialic acid, F: fucose

## Sheet: Human or bovine glycopeptides
Protein	Glycopeptide backbone	N2H5	N2H6	N2H7	N2H8	N2H9	N3H5F1	N3H5S1	N3H6S1	N4H5	N4H5F1	N5H6S1	N6H7F1
SERPH_HUMAN / SERPH_BOVIN	NVTWK		2.19693	2.05559	3.54576
NOMO2_HUMAN / F1MF76_BOVIN	LENITTGTYTIHAQK		0.331108	0.272608	0.117374				0.106507	4.23682
LMO7_HUMAN / AE4L8_BOVIN	FLPNK			1.06454	1.66213		0.791887
VTNC_HUMAN / Q3ZBS7_BOVIN	NGSLFAFR	0.810214	0.552556						1.83297
FKB10_HUMAN / FKB10_BOVIN	YHYNGTFEDGK		1.26314	0.416393	0.397667
ENPL_HUMAN / ENPL_BOVIN	HNNDTQHIWESDSNEFSVIADPR	0.179337	0.963977		0.203137
EGFR_HUMAN / F1N7F3_BOVIN	NCTSISGDLHILPVAFR			0.209203	0.38514			0.0586851		0.452809
L1CAM_HUMAN / F1N1G7_BOVIN	GYNVTYWR			0.608349	0.429714
STT3A_HUMAN / STT3A_BOVIN	TILVDNNTWNNTHISR				0.730034	0.29459
FKB10_HUMAN / FKB10_BOVIN	YHYNGSLMDGTLFDSSYSR			0.135582	0.699903	0.0704431
BASI_HUMAN / BASI_BOVIN	ALMNGSESR										0.509268		0.204165
NCLN_HUMAN / Q1LZC3_BOVIN	VIYNLTEK		0.630379
SERPH_HUMAN /SERPH_BOVIN	SLSNSTAR		0.612776
HACD3_HUMAN / HACD3_BOVIN	QVNITVQK				0.26142	0.337213
P3H1_HUMAN / A4FUY3_BOVIN	VPLQSAHLYYNVTEK		0.368686		0.174234
FKBP9_HUMAN / FKBP9_BOVIN	YHYNGTFLDGTLFDSSHNR			0.140932	0.213308							0.0667003
ERO1A_HUMAN / ERO1A_BOVIN	WGHNITEFQQR		0.337335			0.0587463
Values are normalized to the sum of all identified and validated human glycopeptides.
